# Supplementary material for: Blocking RAN translation without altering repeat RNAs rescues C9ORF72-related ALS and FTD phenotypes
Source: Science. Author manuscript; Available in PMC 2026 Apr 24. (PMC13107528; doi:10.1126/science.adv2600)
Supplement: Supplementary Table 2 [file NIHMS2161796-supplement-Supplementary_Table_2.xlsx]

## Sheet: GO_l2fc0.5
Molecular Function (list the top 20 terms if more than 20, sorted by FDR)
Differentially expressed in CUG compared to control, rescued in CCG
Enrichment FDR	Number of Genes	Pathway Genes	Fold Enrichment	Pathway	GO term URL	Genes
1.89388e-06	58	770	2.31119	Calcium ion binding	http://amigo.geneontology.org/amigo/term/GO:0005509	SYT13 FKBP7 PCDHA6 EPDR1 LPCAT2 MYL9 SYT17 CALB1 FKBP14 SPOCK2 SGCA PITPNM1 PCDHB5 CDH6 TNNC1 EFEMP1 PADI2 PCDH17 CDHR3 MATN3 SYT11 SYT6 NOTCH2 DYSF VILL DGKB FBLN5 NOL3 FKBP10 EFHD2 HSPG2 CASQ1 GSN CDHR1 CLSTN2 MEGF6 PCDH19 RET FBN1 FSTL5 PCDH7 EGFL7 SLC8A1 CABCOCO1 PCDH9 NELL2 PCDH18 CACNA1E RYR2 PCDHA9 PCDHA2 PCDHA10 PCDHGB6 PCDHGA8 PCDHGA10 PCDHGA11 PCDHGB4 PCDHB16
0.0100326	17	186	3.19448	Extracellular matrix structural constituent	http://amigo.geneontology.org/amigo/term/GO:0005201	LAMB1 COL9A3 LAMA1 TFPI2 AEBP1 EFEMP1 COL5A1 MATN3 COL4A2 FBLN5 HSPG2 CCN1 ECM1 HAPLN1 FBN1 LAMB2 PODN
0.0406364	78	1722	1.50707	Signaling receptor binding	http://amigo.geneontology.org/amigo/term/GO:0005102	CFLAR IL32 BTN3A1 FGF10 FGFR1 LAMB1 PALM SH3BP1 LAMA1 TRADD DKK4 EBI3 CLEC11A GRB10 PTPRZ1 PITPNM1 SELPLG LIFR EFEMP1 TRAK2 ITGB1BP1 CLU NPPB IAPP CNTFR EFNB2 C3 FLRT3 HIP1 YWHAH MCHR1 APOL2 SHC2 COL5A1 ITGB4 CCN3 TLR2 ARRB1 FBLN5 ITGAX NOL3 HSPG2 CCN1 ECM1 GDF7 PDGFC LRRTM2 NLGN4X IGSF1 CER1 ADAMTS5 DBI GDF6 CLIC6 ACE ITGA5 CXCL3 CASP3 FBN1 BEX3 IRS1 CXCL11 WNT10B CYTL1 TRH LRG1 DSCAM LAMB2 EGFL…
0.0406364	3	5	19.1669	Enone reductase activity	http://amigo.geneontology.org/amigo/term/GO:0035671	SRD5A3 SRD5A1 AKR1C3
Up in CUG compared to control, rescued in CCG
Enrichment FDR	Number of Genes	Pathway Genes	Fold Enrichment	Pathway	GO term URL	Genes
2.58164e-05	16	186	5.43147	Extracellular matrix structural constituent	http://amigo.geneontology.org/amigo/term/GO:0005201	LAMB1 COL9A3 LAMA1 TFPI2 AEBP1 EFEMP1 COL5A1 MATN3 FBLN5 HSPG2 CCN1 ECM1 HAPLN1 FBN1 LAMB2 PODN
Down in CUG compared to control, rescued in CCG
Enrichment FDR	Number of Genes	Pathway Genes	Fold Enrichment	Pathway	GO term URL	Genes
0.00188476	29	770	2.58838	Calcium ion binding	http://amigo.geneontology.org/amigo/term/GO:0005509	SYT13 SYT17 PITPNM1 PCDHB5 CDH6 PCDH17 CDHR3 SYT11 SYT6 DGKB EFHD2 CASQ1 CDHR1 CLSTN2 PCDH19 FSTL5 SLC8A1 CABCOCO1 PCDH9 NELL2 CACNA1E RYR2 PCDHA9 PCDHA2 PCDHA10 PCDHGA8 PCDHGA10 PCDHGA11 PCDHGB4
0.00609001	10	147	5.05076	Ligand-gated ion channel activity	http://amigo.geneontology.org/amigo/term/GO:0015276	CNGB1 CHRNA4 GABRG2 HCN4 CNGA3 SHROOM2 GRIK2 GABRB3 GABRA5 RYR2
0.00609725	19	459	2.88232	Ion channel activity	http://amigo.geneontology.org/amigo/term/GO:0005216	TRPC7 CNGB1 CHRNA4 GABRG2 HCN4 KCNH5 CNGA3 SHROOM2 CACNA2D3 GRIK2 CALHM4 GABRB3 KCNK3 KCND3 KCND2 GABRA5 TRPV2 CACNA1E RYR2
0.00783701	16	365	3.12229	Gated channel activity	http://amigo.geneontology.org/amigo/term/GO:0022836	CNGB1 CHRNA4 GABRG2 HCN4 KCNH5 CNGA3 SHROOM2 CACNA2D3 GRIK2 GABRB3 KCNK3 KCND3 KCND2 GABRA5 CACNA1E RYR2
0.00809495	16	350	3.06653	Cation channel activity	http://amigo.geneontology.org/amigo/term/GO:0005261	TRPC7 CNGB1 CHRNA4 HCN4 KCNH5 CNGA3 SHROOM2 CACNA2D3 GRIK2 CALHM4 KCNK3 KCND3 KCND2 TRPV2 CACNA1E RYR2
0.00824625	29	909	2.1392	Ion transmembrane transporter activity	http://amigo.geneontology.org/amigo/term/GO:0015075	SLC9A7 TRPC7 CNGB1 SLCO1A2 SLC17A6 CHRNA4 GABRG2 ATP7B HCN4 KCNH5 CNGA3 SHROOM2 SLC5A12 CACNA2D3 GRIK2 CALHM4 COX6C GABRB3 KCNK3 KCND3 SLCO3A1 SLC17A8 SLC8A1 KCND2 GABRA5 TRPV2 CACNA1E RYR2 SLC9A6
0.00824625	19	509	2.63128	Channel activity	http://amigo.geneontology.org/amigo/term/GO:0015267	TRPC7 CNGB1 CHRNA4 GABRG2 HCN4 KCNH5 CNGA3 SHROOM2 CACNA2D3 GRIK2 CALHM4 GABRB3 KCNK3 KCND3 KCND2 GABRA5 TRPV2 CACNA1E RYR2
0.00824625	19	509	2.63128	Passive transmembrane transporter activity	http://amigo.geneontology.org/amigo/term/GO:0022803	TRPC7 CNGB1 CHRNA4 GABRG2 HCN4 KCNH5 CNGA3 SHROOM2 CACNA2D3 GRIK2 CALHM4 GABRB3 KCNK3 KCND3 KCND2 GABRA5 TRPV2 CACNA1E RYR2
0.00824625	35	1248	1.95143	Transmembrane transporter activity	http://amigo.geneontology.org/amigo/term/GO:0022857	SLC7A14 SLC9A7 TRPC7 CNGB1 SLCO1A2 SLC17A6 SLC22A17 CHRNA4 SLC35A2 GABRG2 ATP7B TIMM17B HCN4 KCNH5 CNGA3 SHROOM2 SLC5A12 CACNA2D3 GRIK2 CALHM4 COX6C GABRB3 KCNK3 KCND3 SLCO3A1 SLC17A8 SLC8A1 KCND2 GABRA5 TRPV2 SLC35E2B CACNA1E RYR2 SLC9A6 CPLX3
0.0132906	3	9	21.4657	Intracellular cAMP-activated cation channel activity	http://amigo.geneontology.org/amigo/term/GO:0005222	CNGB1 HCN4 CNGA3
0.0132906	3	13	21.4657	GABA-gated chloride ion channel activity	http://amigo.geneontology.org/amigo/term/GO:0022851	GABRG2 GABRB3 GABRA5
0.0177285	36	1364	1.82471	Transporter activity	http://amigo.geneontology.org/amigo/term/GO:0005215	SLC7A14 SLC9A7 TRPC7 CNGB1 SLCO1A2 SLC17A6 SLC22A17 CHRNA4 SLC35A2 PITPNM1 GABRG2 ATP7B TIMM17B HCN4 KCNH5 CNGA3 SHROOM2 SLC5A12 CACNA2D3 GRIK2 CALHM4 COX6C GABRB3 KCNK3 KCND3 SLCO3A1 SLC17A8 SLC8A1 KCND2 GABRA5 TRPV2 SLC35E2B CACNA1E RYR2 SLC9A6 CPLX3
0.0199107	2	4	42.9315	3-oxo-5-alpha-steroid 4-dehydrogenase activity	http://amigo.geneontology.org/amigo/term/GO:0003865	SRD5A3 SRD5A1
0.0199107	3	19	16.0993	GABA-A receptor activity	http://amigo.geneontology.org/amigo/term/GO:0004890	GABRG2 GABRB3 GABRA5
0.0199107	3	12	16.0993	Intracellular cyclic nucleotide activated cation channel activity	http://amigo.geneontology.org/amigo/term/GO:0005221	CNGB1 HCN4 CNGA3
0.0199107	24	771	2.11572	Inorganic molecular entity transmembrane transporter activity	http://amigo.geneontology.org/amigo/term/GO:0015318	SLC9A7 TRPC7 CNGB1 CHRNA4 GABRG2 ATP7B HCN4 KCNH5 CNGA3 SHROOM2 CACNA2D3 GRIK2 CALHM4 COX6C GABRB3 KCNK3 KCND3 SLC8A1 KCND2 GABRA5 TRPV2 CACNA1E RYR2 SLC9A6
0.0199107	21	636	2.19358	Inorganic cation transmembrane transporter activity	http://amigo.geneontology.org/amigo/term/GO:0022890	SLC9A7 TRPC7 CNGB1 CHRNA4 ATP7B HCN4 KCNH5 CNGA3 SHROOM2 CACNA2D3 GRIK2 CALHM4 COX6C KCNK3 KCND3 SLC8A1 KCND2 TRPV2 CACNA1E RYR2 SLC9A6
0.0199107	2	4	42.9315	Steroid dehydrogenase activity, acting on the CH-CH group of donors	http://amigo.geneontology.org/amigo/term/GO:0033765	SRD5A3 SRD5A1
0.0199107	3	12	16.0993	Cyclic nucleotide-gated ion channel activity	http://amigo.geneontology.org/amigo/term/GO:0043855	CNGB1 HCN4 CNGA3
0.0199107	2	3	42.9315	Cholestenone 5-alpha-reductase activity	http://amigo.geneontology.org/amigo/term/GO:0047751	SRD5A3 SRD5A1
Biological Process (list the top 20 terms if more than 20, sorted by FDR)
Differentially expressed in CUG compared to control, rescued in CCG
Enrichment FDR	Number of Genes	Pathway Genes	Fold Enrichment	Pathway	GO term URL	Genes
1.06316e-05	26	171	3.89328	Homophilic cell adhesion via plasma membrane adhesion molecules	http://amigo.geneontology.org/amigo/term/GO:0007156	PCDHA6 PCDHB5 CDH6 IGSF21 PCDH17 CDHR3 CDHR1 ROBO3 CLSTN2 NEXN PCDH19 RET PCDH7 DSCAM PCDH9 ROBO2 PCDH18 PCDHA9 PCDHA2 PCDHA10 PCDHGB6 PCDHGA8 PCDHGA10 PCDHGA11 PCDHGB4 PCDHB16
1.34481e-05	41	450	2.65487	Extracellular matrix organization	http://amigo.geneontology.org/amigo/term/GO:0030198	CFLAR GPM6B TIE1 LAMB1 COL9A3 LAMA1 AEBP1 SPOCK2 KAZALD1 P4HA1 MMP19 COL5A1 MATN3 ITGB4 SPINK5 COL4A2 ADAMTS7 CYP1B1 LOXL4 FBLN5 ITGAX ADAMTS18 FKBP10 HSPG2 CCN1 ADAMTSL4 ITGA9 HAPLN1 ADAMTS5 ITGA5 CTSS HTRA1 FBN1 KLK4 ANTXR1 CRTAP HAS2 LAMB2 OLFML2A NTNG2 SLC2A10
1.34481e-05	41	451	2.65487	Extracellular structure organization	http://amigo.geneontology.org/amigo/term/GO:0043062	CFLAR GPM6B TIE1 LAMB1 COL9A3 LAMA1 AEBP1 SPOCK2 KAZALD1 P4HA1 MMP19 COL5A1 MATN3 ITGB4 SPINK5 COL4A2 ADAMTS7 CYP1B1 LOXL4 FBLN5 ITGAX ADAMTS18 FKBP10 HSPG2 CCN1 ADAMTSL4 ITGA9 HAPLN1 ADAMTS5 ITGA5 CTSS HTRA1 FBN1 KLK4 ANTXR1 CRTAP HAS2 LAMB2 OLFML2A NTNG2 SLC2A10
1.34481e-05	41	454	2.64594	External encapsulating structure organization	http://amigo.geneontology.org/amigo/term/GO:0045229	CFLAR GPM6B TIE1 LAMB1 COL9A3 LAMA1 AEBP1 SPOCK2 KAZALD1 P4HA1 MMP19 COL5A1 MATN3 ITGB4 SPINK5 COL4A2 ADAMTS7 CYP1B1 LOXL4 FBLN5 ITGAX ADAMTS18 FKBP10 HSPG2 CCN1 ADAMTSL4 ITGA9 HAPLN1 ADAMTS5 ITGA5 CTSS HTRA1 FBN1 KLK4 ANTXR1 CRTAP HAS2 LAMB2 OLFML2A NTNG2 SLC2A10
1.34481e-05	32	285	3.08211	Cell-cell adhesion via plasma-membrane adhesion molecules	http://amigo.geneontology.org/amigo/term/GO:0098742	PCDHA6 CBLN1 PCDHB5 CDH6 IGSF21 PCDH17 FLRT3 FGFRL1 CDHR3 AJUBA CDHR1 ROBO3 CLSTN2 NEXN PCDH19 RET PCDH7 DSCAM DAB1 PCDH9 ROBO2 PCDH18 NTNG2 PCDHA9 PCDHA2 PCDHA10 PCDHGB6 PCDHGA8 PCDHGA10 PCDHGA11 PCDHGB4 PCDHB16
0.000341019	92	1639	1.68742	Cell adhesion	http://amigo.geneontology.org/amigo/term/GO:0007155	IL32 CNTN1 GPM6B CBFB NUAK1 PCDHA6 EPDR1 LAMB1 MYL9 LAMA1 CBLN1 PIEZO1 EBI3 SPOCK2 FOLR1 SELPLG CORO1C TRPV4 PCDHB5 CDH6 IGSF21 PCDH17 ITGB1BP1 EFNB2 FLRT3 FGFRL1 RAC2 CDHR3 AJUBA COL5A1 ITGB4 SPINK5 CCN3 CYP1B1 FBLN5 ITGAX ADAMTS18 CCN1 SOX13 RHOB TMEFF2 ITGA9 HAPLN1 NLGN4X DOCK5 GSN CDHR1 PTPRO ROBO3 NCAM2 KIT RADIL CLSTN2 ITGA5 NEXN CASP3 PCDH19 RET JCAD FBN1 PRTG AXL NFKBID ANTXR1 PCDH7 ONECU…
0.000341019	92	1646	1.68259	Biological adhesion	http://amigo.geneontology.org/amigo/term/GO:0022610	IL32 CNTN1 GPM6B CBFB NUAK1 PCDHA6 EPDR1 LAMB1 MYL9 LAMA1 CBLN1 PIEZO1 EBI3 SPOCK2 FOLR1 SELPLG CORO1C TRPV4 PCDHB5 CDH6 IGSF21 PCDH17 ITGB1BP1 EFNB2 FLRT3 FGFRL1 RAC2 CDHR3 AJUBA COL5A1 ITGB4 SPINK5 CCN3 CYP1B1 FBLN5 ITGAX ADAMTS18 CCN1 SOX13 RHOB TMEFF2 ITGA9 HAPLN1 NLGN4X DOCK5 GSN CDHR1 PTPRO ROBO3 NCAM2 KIT RADIL CLSTN2 ITGA5 NEXN CASP3 PCDH19 RET JCAD FBN1 PRTG AXL NFKBID ANTXR1 PCDH7 ONECU…
0.00176294	23	186	2.97864	Synapse assembly	http://amigo.geneontology.org/amigo/term/GO:0007416	SIX4 CBLN1 SPOCK2 PCDHB5 GABRG2 PCDH17 EFNB2 FLRT3 TLR2 LRRTM2 NLGN4X CLSTN2 SLITRK5 GABRB3 DSCAM GAP43 LINGO2 BDNF ROBO2 NTNG2 NTRK1 LRRTM3 PCDHB16
0.0029971	110	1757	1.51571	Neurogenesis	http://amigo.geneontology.org/amigo/term/GO:0022008	CFLAR TMEM98 PAX6 MYLIP STMN4 CNTN1 GPM6B SEZ6 NGEF PPP2R5B SPTB FGF10 CNGB1 FGFR1 REST LAMB1 TREM2 SIX4 CTSZ LAMA1 PQBP1 CBLN1 SYT17 HOXA2 GRB10 PTPRZ1 KDM4C FOLR1 TRPV4 ADGRG6 TRAK2 MYCL PROX1 TGIF2 OLFM3 CLU NEUROD4 NRK USP9X EFNB2 C3 FLRT3 YWHAH RAC2 FEZF1 OLFM1 ITGB4 SPINK5 NOTCH2 NKX2-8 KIAA0319 TUBB2A TLR2 SCARB2 CRABP2 SOX13 GDF7 NYAP2 NLGN4X C9orf72 GSN CDHR1 DUSP15 PTPRO BEND6 ROBO3 NCA…
0.0106979	82	1373	1.58436	Positive regulation of developmental process	http://amigo.geneontology.org/amigo/term/GO:0051094	PAX6 WWTR1 GPM6B TIE1 CBFB FGF10 FGFR1 REST TREM2 SIX4 FLT1 TRADD CBLN1 PIEZO1 SYT17 PTPRZ1 KDM4C CORO1C RBM24 PROX1 TGIF2 TBX2 NEUROD4 EFNB2 C3 FLRT3 KRT17 FEZF1 OLFM1 NOTCH2 TLR2 CYP1B1 ITGAX CCN1 CRABP2 ECM1 SOX13 GDF7 RHOB LRRTM2 DOCK5 PRDM14 BEND6 DAB2 DDAH1 GRIP1 GDF6 KIT CLSTN2 ITGA5 HEYL SLITRK5 RET JCAD STAT6 AXL NFKBID RGS14 WNT10B HAS2 ALK LRG1 MAP6 DSCAM INSM1 DAB1 LIG4 LINGO2 ETV4 BD…
0.0120092	6	13	8.84626	Ectodermal placode formation	http://amigo.geneontology.org/amigo/term/GO:0060788	SIX4 DKK4 PROX1 TBX2 TBX3 NRG3
0.0120092	6	13	8.84626	Ectodermal placode morphogenesis	http://amigo.geneontology.org/amigo/term/GO:0071697	SIX4 DKK4 PROX1 TBX2 TBX3 NRG3
0.0147507	73	1085	1.60826	Cell morphogenesis	http://amigo.geneontology.org/amigo/term/GO:0000902	PAX6 NGEF SPTB LAMB1 PALM LAMA1 PQBP1 RP2 SYT17 HOXA2 GRB10 PTPRZ1 CORO1C CDH6 TRAK2 PROX1 ITGB1BP1 CLU NRK USP9X EFNB2 FLRT3 YWHAH RAC2 CDHR3 FEZF1 OLFM1 NOTCH2 NKX2-8 KIAA0319 WTIP CRABP2 GDF7 RHOB TMEFF2 NYAP2 DOCK5 PRDM14 C9orf72 CDHR1 PTPRO ROBO3 MOV10 GRIP1 KIT RADIL IGF2BP1 ISL2 KLHL10 NEXN RHOBTB3 CASP3 SLITRK5 RET PRTG AXL ANTXR1 HAS2 MAP6 DSCAM GAP43 LAMB2 DAB1 UGT8 BDNF ROBO2 SPRY4 TRP…
0.0147507	100	1624	1.48007	Generation of neurons	http://amigo.geneontology.org/amigo/term/GO:0048699	CFLAR TMEM98 PAX6 MYLIP STMN4 CNTN1 GPM6B SEZ6 NGEF PPP2R5B SPTB CNGB1 FGFR1 REST LAMB1 SIX4 CTSZ LAMA1 PQBP1 CBLN1 SYT17 HOXA2 GRB10 PTPRZ1 KDM4C FOLR1 TRPV4 TRAK2 MYCL PROX1 TGIF2 OLFM3 NEUROD4 NRK USP9X EFNB2 C3 FLRT3 YWHAH RAC2 FEZF1 OLFM1 SPINK5 NOTCH2 NKX2-8 KIAA0319 TUBB2A TLR2 SCARB2 CRABP2 GDF7 NYAP2 NLGN4X C9orf72 CDHR1 PTPRO BEND6 ROBO3 NCAM2 MOV10 GRIP1 KIT IGF2BP1 ISL2 NEXN GFI1 HEYL…
0.0160325	37	463	2.00332	Cell junction assembly	http://amigo.geneontology.org/amigo/term/GO:0034329	GPM6B CBFB SH3BP1 SIX4 CBLN1 SPOCK2 CORO1C TRPV4 PCDHB5 GABRG2 CDH6 PCDH17 ITGB1BP1 EFNB2 FLRT3 CDHR3 AJUBA ITGB4 TLR2 LRRTM2 NLGN4X PTPRO CLSTN2 ACE SLITRK5 GABRB3 DSCAM GAP43 LINGO2 UGT8 BDNF ZNF703 ROBO2 NTNG2 NTRK1 LRRTM3 PCDHB16
0.0160325	6	14	8.21439	Ectodermal placode development	http://amigo.geneontology.org/amigo/term/GO:0071696	SIX4 DKK4 PROX1 TBX2 TBX3 NRG3
0.0181078	37	451	1.98094	Synapse organization	http://amigo.geneontology.org/amigo/term/GO:0050808	SEZ6 NGEF GRIPAP1 REST TREM2 PALM SIX4 CBLN1 SPOCK2 PCDHB5 GABRG2 IGSF21 PCDH17 EFNB2 C3 FLRT3 ARHGAP22 DGKB TLR2 SEPTIN11 LRRTM2 NLGN4X PTPRO CLSTN2 SLITRK5 GABRB3 DSCAM GAP43 LAMB2 LINGO2 BDNF ROBO2 NTNG2 NTRK1 SLC9A6 LRRTM3 PCDHB16
0.0181078	84	1614	1.52753	Positive regulation of multicellular organismal process	http://amigo.geneontology.org/amigo/term/GO:0051240	PAX6 IL32 WWTR1 BTN3A1 GPM6B TIE1 CBFB FGF10 REST TREM2 SIX4 PQBP1 FLT1 TRADD CBLN1 DECR1 EBI3 GRB10 PTPRZ1 TRPV4 PROX1 CLU NPPB TBX2 EFNB2 C3 FLRT3 KRT17 OLFM1 NOTCH2 TLR2 CYP1B1 ITGAX CCN1 CRABP2 ECM1 SOX13 RHOB PDGFC LRRTM2 PRDM14 ACSL1 DAB2 DDAH1 GDF6 KIT CLSTN2 ITGA5 FABP5 SLITRK5 RET JCAD STAT6 NKX3-1 AXL NFKBID RGS14 WNT10B LRG1 MAP6 DSCAM LIG4 LINGO2 ETV4 BDNF ALOX12B FOXS1 RNF135 PLAG1 A…
0.0181461	69	1133	1.605	Animal organ morphogenesis	http://amigo.geneontology.org/amigo/term/GO:0009887	CFLAR PAX6 WWTR1 FHL1 FGF10 FGFR1 LAMB1 SIX4 CTSZ LAMA1 CALB1 PLEKHA4 HOXA2 FOLR1 TRPV4 ADGRG6 TNNC1 EFEMP1 PROX1 OLFM3 HOXB5 TBX2 WNK4 FGFRL1 OLFM1 COL5A1 ITGB4 NOTCH2 TBX3 TLE3 ITGAX GREB1L HSPG2 CCN1 GDF7 TMEFF2 PDGFC SHROOM2 CER1 DAB2 ADAMTS5 ZIC3 RNF207 KLHL10 HEYL FZD6 HTRA1 FBN1 STAT6 NKX3-1 KLK4 WNT10B IRX2 HAS2 DSCAM LAMB2 GCNT4 FOXE1 PLAG1 BCOR ROBO2 PBX1 NRG3 SAPCD2 NTNG2 TLE1 RYR2 CRI…
0.0234951	56	775	1.68765	Cell morphogenesis involved in differentiation	http://amigo.geneontology.org/amigo/term/GO:0000904	PAX6 NGEF SPTB LAMB1 LAMA1 PQBP1 HOXA2 GRB10 PTPRZ1 CORO1C TRAK2 PROX1 ITGB1BP1 USP9X EFNB2 FLRT3 YWHAH RAC2 FEZF1 OLFM1 NOTCH2 NKX2-8 KIAA0319 CRABP2 GDF7 TMEFF2 DOCK5 C9orf72 CDHR1 PTPRO ROBO3 RADIL IGF2BP1 ISL2 NEXN CASP3 SLITRK5 RET PRTG AXL ANTXR1 HAS2 MAP6 DSCAM GAP43 LAMB2 DAB1 BDNF ROBO2 SPRY4 TRPV2 PARVB NTNG2 NTRK1 SLC9A6 PLXNA4
Up in CUG compared to control, rescued in CCG
Enrichment FDR	Number of Genes	Pathway Genes	Fold Enrichment	Pathway	GO term URL	Genes
3.70269e-06	30	450	3.50935	Extracellular matrix organization	http://amigo.geneontology.org/amigo/term/GO:0030198	CFLAR TIE1 LAMB1 COL9A3 LAMA1 AEBP1 SPOCK2 KAZALD1 P4HA1 MMP19 COL5A1 MATN3 ITGB4 ADAMTS7 LOXL4 FBLN5 ITGAX FKBP10 HSPG2 CCN1 ADAMTSL4 ITGA9 HAPLN1 ITGA5 FBN1 ANTXR1 CRTAP LAMB2 NTNG2 SLC2A10
3.70269e-06	30	451	3.50935	Extracellular structure organization	http://amigo.geneontology.org/amigo/term/GO:0043062	CFLAR TIE1 LAMB1 COL9A3 LAMA1 AEBP1 SPOCK2 KAZALD1 P4HA1 MMP19 COL5A1 MATN3 ITGB4 ADAMTS7 LOXL4 FBLN5 ITGAX FKBP10 HSPG2 CCN1 ADAMTSL4 ITGA9 HAPLN1 ITGA5 FBN1 ANTXR1 CRTAP LAMB2 NTNG2 SLC2A10
3.70269e-06	30	454	3.49754	External encapsulating structure organization	http://amigo.geneontology.org/amigo/term/GO:0045229	CFLAR TIE1 LAMB1 COL9A3 LAMA1 AEBP1 SPOCK2 KAZALD1 P4HA1 MMP19 COL5A1 MATN3 ITGB4 ADAMTS7 LOXL4 FBLN5 ITGAX FKBP10 HSPG2 CCN1 ADAMTSL4 ITGA9 HAPLN1 ITGA5 FBN1 ANTXR1 CRTAP LAMB2 NTNG2 SLC2A10
0.000536049	50	1133	2.10107	Animal organ morphogenesis	http://amigo.geneontology.org/amigo/term/GO:0009887	CFLAR PAX6 WWTR1 FGFR1 LAMB1 SIX4 CTSZ LAMA1 CALB1 PLEKHA4 HOXA2 FOLR1 TRPV4 ADGRG6 TNNC1 EFEMP1 OLFM3 TBX2 WNK4 FGFRL1 COL5A1 ITGB4 NOTCH2 TBX3 TLE3 ITGAX GREB1L HSPG2 CCN1 GDF7 PDGFC DAB2 RNF207 KLHL10 HEYL FZD6 FBN1 STAT6 NKX3-1 WNT10B LAMB2 GCNT4 FOXE1 PLAG1 BCOR PBX1 SAPCD2 NTNG2 CRIP1 HOXB7
0.00470912	52	1421	1.90331	Epithelium development	http://amigo.geneontology.org/amigo/term/GO:0060429	PAX6 WWTR1 CC2D2A TIE1 CBFB SH3BP1 SIX4 CTSZ LAMA1 TRADD CALB1 DKK4 PLEKHA4 FOLR1 MYCL TBX2 C3 WNK4 TST KRT17 AJUBA COL5A1 NOTCH2 TBX3 ITGAX GREB1L CCN1 ADAMTSL4 GDF7 DAB2 RNF207 ITGA5 HEYL FZD6 RET STAT6 NKX3-1 ONECUT1 WNT10B LAMB2 ETV4 FOXE1 SYNE4 ZNF703 PBX1 SAPCD2 AKR1C3 GSTK1 NTRK1 LCE1F KRTAP5-9 HOXB7
0.00983175	34	715	2.20876	Tissue morphogenesis	http://amigo.geneontology.org/amigo/term/GO:0048729	CC2D2A TIE1 SH3BP1 SIX4 CTSZ LAMA1 PLEKHA4 FOLR1 TNNC1 TBX2 WNK4 KRT17 AJUBA COL5A1 ITGB4 NOTCH2 TBX3 ITGAX GREB1L CCN1 GDF7 DAB2 RNF207 ITGA5 HEYL FZD6 RET NKX3-1 GCNT4 FOXE1 SYNE4 PBX1 SAPCD2 HOXB7
0.0124679	21	348	2.79669	Urogenital system development	http://amigo.geneontology.org/amigo/term/GO:0001655	CFLAR WWTR1 CC2D2A CYP26A1 SIX4 CALB1 WNK4 NOTCH2 GREB1L GDF6 ACE HEYL RET FBN1 NKX3-1 LAMB2 GCNT4 PLAG1 PBX1 CRIP1 HOXB7
0.0124679	30	606	2.29309	Morphogenesis of an epithelium	http://amigo.geneontology.org/amigo/term/GO:0002009	CC2D2A TIE1 SH3BP1 SIX4 CTSZ LAMA1 PLEKHA4 FOLR1 TBX2 WNK4 KRT17 AJUBA COL5A1 NOTCH2 TBX3 ITGAX GREB1L CCN1 GDF7 DAB2 RNF207 ITGA5 FZD6 RET NKX3-1 FOXE1 SYNE4 PBX1 SAPCD2 HOXB7
0.0212209	19	303	2.848	Kidney development	http://amigo.geneontology.org/amigo/term/GO:0001822	CFLAR WWTR1 CC2D2A CYP26A1 SIX4 CALB1 WNK4 NOTCH2 GREB1L GDF6 ACE HEYL RET FBN1 NKX3-1 LAMB2 GCNT4 PBX1 HOXB7
0.0219394	53	1614	1.74114	Positive regulation of multicellular organismal process	http://amigo.geneontology.org/amigo/term/GO:0051240	PAX6 IL32 WWTR1 BTN3A1 TIE1 CBFB REST TREM2 SIX4 TRADD DECR1 EBI3 TRPV4 NPPB TBX2 C3 KRT17 NOTCH2 TLR2 ITGAX CCN1 CRABP2 ECM1 SOX13 PDGFC PRDM14 DAB2 GDF6 ITGA5 FABP5 RET JCAD STAT6 NKX3-1 AXL NFKBID RGS14 WNT10B LRG1 ETV4 BDNF ALOX12B FOXS1 RNF135 PLAG1 ZNF703 TMEM106A SPN NTRK1 LRRTM3 PLXNA4 ETV5 HOXB7
0.0219394	19	312	2.79952	Renal system development	http://amigo.geneontology.org/amigo/term/GO:0072001	CFLAR WWTR1 CC2D2A CYP26A1 SIX4 CALB1 WNK4 NOTCH2 GREB1L GDF6 ACE HEYL RET FBN1 NKX3-1 LAMB2 GCNT4 PBX1 HOXB7
0.0229094	11	123	4.18552	Gland morphogenesis	http://amigo.geneontology.org/amigo/term/GO:0022612	CFLAR PAX6 LAMA1 TBX2 NOTCH2 TBX3 GDF7 STAT6 NKX3-1 PLAG1 CRIP1
0.0230278	5	45	10.8205	Negative regulation of viral life cycle	http://amigo.geneontology.org/amigo/term/GO:1903901	IL32 BST2 IFITM3 GSN IFITM2
0.025409	12	146	3.77734	Nephron development	http://amigo.geneontology.org/amigo/term/GO:0072006	CFLAR WWTR1 SIX4 CALB1 WNK4 NOTCH2 GREB1L HEYL RET LAMB2 PBX1 HOXB7
0.0280634	7	48	6.37841	Extracellular matrix assembly	http://amigo.geneontology.org/amigo/term/GO:0085029	TIE1 LAMB1 FBLN5 FKBP10 ANTXR1 LAMB2 NTNG2
0.0324574	22	512	2.43375	Regulation of peptidase activity	http://amigo.geneontology.org/amigo/term/GO:0052547	CFLAR DPEP1 SERPINB1 BIRC3 LXN REST TRADD TFPI2 SPOCK2 NR4A1 C3 BCL2L12 HIP1 BST2 UACA NOL3 CCN1 ECM1 GSN RET NKX3-1 ANTXR1
0.0373067	9	87	4.5828	Metanephros development	http://amigo.geneontology.org/amigo/term/GO:0001656	WWTR1 SIX4 CALB1 GREB1L GDF6 RET FBN1 NKX3-1 LAMB2
0.045491	13	207	3.26183	Regulation of response to cytokine stimulus	http://amigo.geneontology.org/amigo/term/GO:0060759	CFLAR BIRC3 CBFB TREM2 TRADD PADI2 TLR2 NOL3 ECM1 GFI1 AXL USP18 SIGIRR
0.0523494	10	114	3.93473	Nephron epithelium development	http://amigo.geneontology.org/amigo/term/GO:0072009	WWTR1 SIX4 CALB1 WNK4 NOTCH2 GREB1L HEYL LAMB2 PBX1 HOXB7
0.0543936	14	197	3.01092	Regulation of neuron differentiation	http://amigo.geneontology.org/amigo/term/GO:0045664	PAX6 FGFR1 REST HOXA2 MYCL TGIF2 GDF7 ISL2 HEYL RET ALK BDNF PBX1 ETV5
Down in CUG compared to control, rescued in CCG
Enrichment FDR	Number of Genes	Pathway Genes	Fold Enrichment	Pathway	GO term URL	Genes
3.66233e-06	18	171	6.03724	Homophilic cell adhesion via plasma membrane adhesion molecules	http://amigo.geneontology.org/amigo/term/GO:0007156	PCDHB5 CDH6 IGSF21 PCDH17 CDHR3 CDHR1 CLSTN2 PCDH19 DSCAM PCDH9 ROBO2 PCDHA9 PCDHA2 PCDHA10 PCDHGA8 PCDHGA10 PCDHGA11 PCDHGB4
1.50997e-05	21	285	4.53046	Cell-cell adhesion via plasma-membrane adhesion molecules	http://amigo.geneontology.org/amigo/term/GO:0098742	CBLN1 PCDHB5 CDH6 IGSF21 PCDH17 FLRT3 CDHR3 CDHR1 CLSTN2 PCDH19 DSCAM DAB1 PCDH9 ROBO2 PCDHA9 PCDHA2 PCDHA10 PCDHGA8 PCDHGA10 PCDHGA11 PCDHGB4
0.00241382	15	186	4.35116	Synapse assembly	http://amigo.geneontology.org/amigo/term/GO:0007416	CBLN1 PCDHB5 GABRG2 PCDH17 EFNB2 FLRT3 LRRTM2 NLGN4X CLSTN2 SLITRK5 GABRB3 DSCAM GAP43 LINGO2 ROBO2
0.00693627	41	1085	2.02321	Cell morphogenesis	http://amigo.geneontology.org/amigo/term/GO:0000902	NGEF SPTB PALM PQBP1 RP2 SYT17 GRB10 PTPRZ1 CORO1C CDH6 TRAK2 PROX1 ITGB1BP1 CLU USP9X EFNB2 FLRT3 YWHAH CDHR3 FEZF1 OLFM1 KIAA0319 RHOB TMEFF2 NYAP2 C9orf72 CDHR1 PTPRO GRIP1 KIT RADIL CASP3 SLITRK5 HAS2 MAP6 DSCAM GAP43 DAB1 ROBO2 TRPV2 SLC9A6
0.00693627	30	767	2.35456	Chemical synaptic transmission	http://amigo.geneontology.org/amigo/term/GO:0007268	SLC17A6 CHRNA4 CELF4 SYP CBLN1 PCDHB5 GABRG2 PCDH17 PHF24 YWHAH SYT11 SYT6 DGKB LRRTM2 NLGN4X SYN2 KIT CLSTN2 GRIK2 PTCHD1 SLITRK5 GABRB3 KCNK3 SLC17A8 KCND2 NRG3 GABRA5 CACNA1E INSYN1 CPLX3
0.00693627	23	451	2.75817	Synapse organization	http://amigo.geneontology.org/amigo/term/GO:0050808	NGEF GRIPAP1 PALM CBLN1 PCDHB5 GABRG2 IGSF21 PCDH17 EFNB2 FLRT3 DGKB SEPTIN11 LRRTM2 NLGN4X PTPRO CLSTN2 SLITRK5 GABRB3 DSCAM GAP43 LINGO2 ROBO2 SLC9A6
0.00693627	30	767	2.35456	Anterograde trans-synaptic signaling	http://amigo.geneontology.org/amigo/term/GO:0098916	SLC17A6 CHRNA4 CELF4 SYP CBLN1 PCDHB5 GABRG2 PCDH17 PHF24 YWHAH SYT11 SYT6 DGKB LRRTM2 NLGN4X SYN2 KIT CLSTN2 GRIK2 PTCHD1 SLITRK5 GABRB3 KCNK3 SLC17A8 KCND2 NRG3 GABRA5 CACNA1E INSYN1 CPLX3
0.00734755	30	776	2.32901	Trans-synaptic signaling	http://amigo.geneontology.org/amigo/term/GO:0099537	SLC17A6 CHRNA4 CELF4 SYP CBLN1 PCDHB5 GABRG2 PCDH17 PHF24 YWHAH SYT11 SYT6 DGKB LRRTM2 NLGN4X SYN2 KIT CLSTN2 GRIK2 PTCHD1 SLITRK5 GABRB3 KCNK3 SLC17A8 KCND2 NRG3 GABRA5 CACNA1E INSYN1 CPLX3
0.0118329	47	1720	1.84272	Ion transport	http://amigo.geneontology.org/amigo/term/GO:0006811	CNTN1 SYT13 FHL1 GPM6B SLC9A7 TRPC7 CNGB1 SLCO1A2 SLC17A6 SLC22A17 CHRNA4 SLC35A2 SYT17 GABRG2 STEAP3 ATP7B YWHAH SYT11 SARAF SYT6 PNPLA8 COX17 HCN4 KCNH5 CASQ1 CNGA3 SHROOM2 SLC5A12 CACNA2D3 CTSS GRIK2 CALHM4 COX6C GABRB3 CXCL11 ARL6IP1 KCNK3 KCND3 SLCO3A1 SLC17A8 SLC8A1 KCND2 GABRA5 TRPV2 CACNA1E RYR2 SLC9A6
0.0118329	53	1624	1.75704	Generation of neurons	http://amigo.geneontology.org/amigo/term/GO:0048699	STMN4 CNTN1 GPM6B NGEF PPP2R5B SPTB CNGB1 PQBP1 CBLN1 SYT17 GRB10 PTPRZ1 KDM4C TRAK2 PROX1 NEUROD4 USP9X EFNB2 FLRT3 YWHAH FEZF1 OLFM1 SPINK5 KIAA0319 TUBB2A SCARB2 NYAP2 NLGN4X C9orf72 CDHR1 PTPRO BEND6 NCAM2 GRIP1 KIT CASP3 SLITRK5 IRX2 MAP6 DSCAM ENC1 GAP43 INSM1 DAB1 LIG4 BHLHE22 ROBO2 GPRIN3 NRG3 GABRA5 TRPV2 SLC9A6 INPP5F
0.0118329	30	815	2.25559	Synaptic signaling	http://amigo.geneontology.org/amigo/term/GO:0099536	SLC17A6 CHRNA4 CELF4 SYP CBLN1 PCDHB5 GABRG2 PCDH17 PHF24 YWHAH SYT11 SYT6 DGKB LRRTM2 NLGN4X SYN2 KIT CLSTN2 GRIK2 PTCHD1 SLITRK5 GABRB3 KCNK3 SLC17A8 KCND2 NRG3 GABRA5 CACNA1E INSYN1 CPLX3
0.0143018	49	1473	1.78881	Neuron differentiation	http://amigo.geneontology.org/amigo/term/GO:0030182	STMN4 CNTN1 GPM6B NGEF PPP2R5B SPTB CNGB1 PQBP1 CBLN1 SYT17 GRB10 PTPRZ1 KDM4C TRAK2 PROX1 NEUROD4 USP9X EFNB2 FLRT3 YWHAH FEZF1 OLFM1 SPINK5 KIAA0319 SCARB2 NYAP2 NLGN4X C9orf72 CDHR1 PTPRO BEND6 NCAM2 GRIP1 CASP3 SLITRK5 IRX2 MAP6 DSCAM ENC1 GAP43 INSM1 DAB1 BHLHE22 ROBO2 GPRIN3 GABRA5 TRPV2 SLC9A6 INPP5F
0.0179575	55	1757	1.69751	Neurogenesis	http://amigo.geneontology.org/amigo/term/GO:0022008	STMN4 CNTN1 GPM6B NGEF PPP2R5B SPTB FGF10 CNGB1 PQBP1 CBLN1 SYT17 GRB10 PTPRZ1 KDM4C TRAK2 PROX1 CLU NEUROD4 USP9X EFNB2 FLRT3 YWHAH FEZF1 OLFM1 SPINK5 KIAA0319 TUBB2A SCARB2 NYAP2 NLGN4X C9orf72 CDHR1 PTPRO BEND6 NCAM2 GRIP1 KIT CASP3 SLITRK5 IRX2 MAP6 DSCAM ENC1 GAP43 INSM1 DAB1 LIG4 BHLHE22 ROBO2 GPRIN3 NRG3 GABRA5 TRPV2 SLC9A6 INPP5F
0.01863	31	775	2.09257	Cell morphogenesis involved in differentiation	http://amigo.geneontology.org/amigo/term/GO:0000904	NGEF SPTB PQBP1 GRB10 PTPRZ1 CORO1C TRAK2 PROX1 ITGB1BP1 USP9X EFNB2 FLRT3 YWHAH FEZF1 OLFM1 KIAA0319 TMEFF2 C9orf72 CDHR1 PTPRO RADIL CASP3 SLITRK5 HAS2 MAP6 DSCAM GAP43 DAB1 ROBO2 TRPV2 SLC9A6
0.01863	38	1286	1.93752	Cation transport	http://amigo.geneontology.org/amigo/term/GO:0006812	CNTN1 SYT13 FHL1 GPM6B SLC9A7 TRPC7 CNGB1 SLC17A6 SLC22A17 CHRNA4 SYT17 STEAP3 ATP7B YWHAH SYT11 SARAF SYT6 COX17 HCN4 KCNH5 CASQ1 CNGA3 SHROOM2 SLC5A12 CACNA2D3 CTSS CALHM4 COX6C CXCL11 KCNK3 KCND3 SLC17A8 SLC8A1 KCND2 TRPV2 CACNA1E RYR2 SLC9A6
0.01863	21	463	2.54678	Cell junction assembly	http://amigo.geneontology.org/amigo/term/GO:0034329	GPM6B CBLN1 CORO1C PCDHB5 GABRG2 CDH6 PCDH17 ITGB1BP1 EFNB2 FLRT3 CDHR3 LRRTM2 NLGN4X PTPRO CLSTN2 SLITRK5 GABRB3 DSCAM GAP43 LINGO2 ROBO2
0.01863	20	451	2.65009	Regulation of membrane potential	http://amigo.geneontology.org/amigo/term/GO:0042391	FHL1 CHRNA4 CELF4 CBLN1 GABRG2 YWHAH HCN4 KCNH5 NLGN4X GRIK2 GABRB3 KCNK3 KCND3 SLC8A1 KCND2 GABRA5 RGS7BP CACNA1E RYR2 INSYN1
0.01863	14	236	3.33911	Regulation of synapse structure or activity	http://amigo.geneontology.org/amigo/term/GO:0050803	NGEF GRIPAP1 SLC17A6 CBLN1 FLRT3 DGKB SEPTIN11 LRRTM2 PTPRO CLSTN2 SLITRK5 LINGO2 SLC17A8 ROBO2
0.0207342	10	151	4.33651	Regulation of postsynaptic membrane potential	http://amigo.geneontology.org/amigo/term/GO:0060078	CHRNA4 CELF4 CBLN1 GABRG2 NLGN4X GRIK2 KCND2 GABRA5 RGS7BP INSYN1
0.023076	29	757	2.10306	Cell junction organization	http://amigo.geneontology.org/amigo/term/GO:0034330	GPM6B NGEF GRIPAP1 PALM CBLN1 CORO1C PCDHB5 GABRG2 CDH6 IGSF21 PCDH17 ITGB1BP1 EFNB2 FLRT3 CDHR3 DGKB SEPTIN11 LRRTM2 NLGN4X PTPRO CLSTN2 SLITRK5 GABRB3 DSCAM GAP43 LINGO2 CADM2 ROBO2 SLC9A6
Cellular Component (list the top 20 terms if more than 20, sorted by FDR)
Differentially expressed in CUG compared to control, rescued in CCG
Enrichment FDR	Number of Genes	Pathway Genes	Fold Enrichment	Pathway	GO term URL	Genes
8.06957e-07	103	1965	1.81786	Intrinsic component of plasma membrane	http://amigo.geneontology.org/amigo/term/GO:0031226	CNTN1 SYT13 INSRR TIE1 TRPC7 SPTB FGFR1 ADCY2 PTPRH PCDHA6 SLCO1A2 SLC22A17 TREM2 KCNK6 PALM CHRNA4 FLT1 PTPRZ1 FOLR1 SELPLG TRPV4 ADGRG6 PCDHB5 GABRG2 LIFR IGSF21 OLFM3 PCDH17 EEPD1 CNTFR ATP7B EFNB2 HS3ST3B1 FLRT3 MCHR1 ITGB4 SLC52A1 SYT11 SYT6 NOTCH2 TLR2 HCN4 LPAR6 KCNH5 ITGAX SLC16A3 ITGA9 LRRTM2 NLGN4X CDHR1 PTPRO TSPAN7 KIT TSPAN18 CLSTN2 ITGA5 GRIK2 CALHM4 FZD6 PCDH19 RET GABRB3 AXL SLC16…
5.61974e-06	45	601	2.43647	External encapsulating structure	http://amigo.geneontology.org/amigo/term/GO:0030312	SERPINB1 FGF10 LAMB1 COL9A3 CTSZ LAMA1 CBLN1 TFPI2 PTPRZ1 AEBP1 SPOCK2 KAZALD1 EFEMP1 CLU MMP19 FLRT3 COL5A1 MATN3 ITGB4 COL4A2 ADAMTS7 CCN3 FBLN5 ADAMTS18 HSPG2 CCN1 ECM1 ADAMTSL4 TMEFF2 HAPLN1 ADAMTS5 CTSS HTRA1 FBN1 LAMB2 EGFL7 CSPG4 PODN LINGO2 MXRA7 OLFML2A EMID1 BCAM NTNG2 LRRTM3
5.61974e-06	45	600	2.43647	Extracellular matrix	http://amigo.geneontology.org/amigo/term/GO:0031012	SERPINB1 FGF10 LAMB1 COL9A3 CTSZ LAMA1 CBLN1 TFPI2 PTPRZ1 AEBP1 SPOCK2 KAZALD1 EFEMP1 CLU MMP19 FLRT3 COL5A1 MATN3 ITGB4 COL4A2 ADAMTS7 CCN3 FBLN5 ADAMTS18 HSPG2 CCN1 ECM1 ADAMTSL4 TMEFF2 HAPLN1 ADAMTS5 CTSS HTRA1 FBN1 LAMB2 EGFL7 CSPG4 PODN LINGO2 MXRA7 OLFML2A EMID1 BCAM NTNG2 LRRTM3
6.50039e-06	94	1881	1.75603	Integral component of plasma membrane	http://amigo.geneontology.org/amigo/term/GO:0005887	SYT13 INSRR TIE1 TRPC7 FGFR1 ADCY2 PTPRH PCDHA6 SLCO1A2 SLC22A17 TREM2 KCNK6 CHRNA4 FLT1 PTPRZ1 SELPLG TRPV4 ADGRG6 PCDHB5 GABRG2 LIFR OLFM3 PCDH17 CNTFR ATP7B EFNB2 HS3ST3B1 FLRT3 MCHR1 ITGB4 SLC52A1 SYT11 SYT6 NOTCH2 TLR2 HCN4 LPAR6 KCNH5 ITGAX SLC16A3 ITGA9 LRRTM2 NLGN4X CDHR1 PTPRO TSPAN7 KIT TSPAN18 CLSTN2 ITGA5 GRIK2 CALHM4 FZD6 PCDH19 RET GABRB3 AXL SLC16A4 IRS1 PCDH7 HAS2 ALK KCNK3 KCND3 …
0.00013976	35	446	2.42181	Collagen-containing extracellular matrix	http://amigo.geneontology.org/amigo/term/GO:0062023	SERPINB1 FGF10 LAMB1 COL9A3 CTSZ LAMA1 CBLN1 PTPRZ1 AEBP1 KAZALD1 EFEMP1 CLU COL5A1 MATN3 ITGB4 COL4A2 CCN3 FBLN5 HSPG2 CCN1 ECM1 ADAMTSL4 TMEFF2 HAPLN1 ADAMTS5 CTSS HTRA1 FBN1 LAMB2 EGFL7 CSPG4 PODN MXRA7 BCAM NTNG2
0.000862344	29	328	2.4167	Endoplasmic reticulum lumen	http://amigo.geneontology.org/amigo/term/GO:0005788	FKBP7 LAMB1 COL9A3 CTSZ STS EBI3 FKBP14 GPX7 CLU P4HA1 C3 COL5A1 MATN3 COL4A2 ADAMTS7 FKBP10 CCN1 CASQ1 ADAMTSL4 SUMF1 PDGFC ADAMTS5 DBI EOGT FBN1 CRTAP LAMB2 CES3 PNPLA2
0.000862344	34	401	2.24715	Synaptic membrane	http://amigo.geneontology.org/amigo/term/GO:0097060	CNTN1 SNAP91 PALM CHRNA4 SYP CBLN1 GABRG2 IGSF21 PCDH17 EFNB2 FLRT3 HIP1 SYT11 SYT6 DGKB ARRB1 SLC16A3 LRRTM2 NLGN4X PTPRO GRIP1 CLSTN2 GRIK2 GABRB3 KCND3 ATP6AP2 SLC8A1 KCND2 SORCS2 GABRA5 RGS7BP NTNG2 LRRTM3 CPLX3
0.00231213	26	297	2.40744	Postsynaptic membrane	http://amigo.geneontology.org/amigo/term/GO:0045211	CNTN1 CHRNA4 CBLN1 GABRG2 IGSF21 PCDH17 FLRT3 HIP1 DGKB ARRB1 SLC16A3 LRRTM2 NLGN4X PTPRO GRIP1 CLSTN2 GRIK2 GABRB3 KCND3 ATP6AP2 SLC8A1 KCND2 SORCS2 GABRA5 RGS7BP LRRTM3
0.00429348	11	74	4.05454	GABA-ergic synapse	http://amigo.geneontology.org/amigo/term/GO:0098982	CALB1 GABRG2 PCDH17 SEPTIN11 LRRTM2 NLGN4X PTPRO KCND3 GAP43 KCND2 GABRA5
0.00429348	18	167	2.80491	Intrinsic component of synaptic membrane	http://amigo.geneontology.org/amigo/term/GO:0099240	CNTN1 PCDH17 EFNB2 FLRT3 SYT11 SYT6 SLC16A3 LRRTM2 PTPRO CLSTN2 KCND3 SLC8A1 KCND2 GABRA5 RGS7BP NTNG2 LRRTM3 CPLX3
0.0095319	72	1323	1.53506	Plasma membrane region	http://amigo.geneontology.org/amigo/term/GO:0098590	PLEKHG6 DPEP1 CNTN1 SNAP91 PDE4A CNGB1 PTPRH HEPH TREM2 PALM CHRNA4 SYP RP2 CBLN1 PIEZO1 FOLR1 PITPNM1 SELPLG CORO1C TRPV4 GABRG2 IGSF21 PCDH17 CNTFR ATP7B EFNB2 FLRT3 HIP1 MCHR1 BST2 ITGB4 SYT11 SYT6 DGKB ARRB1 SLC16A3 RHOB LRRTM2 NLGN4X SHROOM2 CDHR1 SLC5A12 PTPRO DAB2 GRIP1 CLSTN2 ITGA5 GRIK2 FZD6 JCAD GABRB3 IRS1 ANTXR1 HAS2 KCND3 GAP43 CSPG4 CAVIN1 ATP6AP2 SLC8A1 KCND2 SORCS2 ROBO2 SAPCD2 GA…
0.0111559	29	422	2.03604	Receptor complex	http://amigo.geneontology.org/amigo/term/GO:0043235	INSRR TIE1 FGFR1 CHRNA4 FLT1 TRADD EBI3 GABRG2 LIFR OLFM3 CNTFR ITGB4 NOTCH2 TLR2 LOXL4 ITGAX ITGA9 KIT ITGA5 GRIK2 SLITRK5 RET GABRB3 AXL IRS1 ALK GABRA5 NTRK1 PLXNA4
0.0111559	4	9	10.9525	Anchored component of presynaptic membrane	http://amigo.geneontology.org/amigo/term/GO:0099026	CNTN1 RGS7BP NTNG2 CPLX3
0.0164604	48	691	1.66367	Axon	http://amigo.geneontology.org/amigo/term/GO:0030424	STMN4 SYT13 INSRR PTPRN NGEF GRIPAP1 CNGB1 PALM CTSZ SYP CALB1 NEFM TRPV4 GABRG2 TRAK2 MAPK8IP1 USP9X FLRT3 OLFM1 SYT11 CCN3 SEPTIN11 CNGA3 CCDC120 C9orf72 PTPRO ROBO3 NCAM2 IGF2BP1 NEXN GRIK2 RET MAP6 DSCAM GAP43 CADM2 BDNF SLC17A8 ATP6AP2 SLC8A1 PCDH9 ROBO2 TRPV2 NTNG2 NTRK1 SLC9A6 INPP5F CPLX3
0.022573	8	49	4.14419	Excitatory synapse	http://amigo.geneontology.org/amigo/term/GO:0060076	SLC17A6 SYP CBLN1 SYT11 SLC16A3 LRRTM2 NLGN4X SLC17A8
0.0256914	13	125	2.79966	Intrinsic component of postsynaptic membrane	http://amigo.geneontology.org/amigo/term/GO:0098936	CNTN1 PCDH17 FLRT3 SLC16A3 LRRTM2 PTPRO CLSTN2 KCND3 SLC8A1 KCND2 GABRA5 RGS7BP LRRTM3
0.0256914	27	313	1.96025	Distal axon	http://amigo.geneontology.org/amigo/term/GO:0150034	STMN4 PTPRN NGEF CNGB1 CTSZ SYP CALB1 TRPV4 TRAK2 MAPK8IP1 USP9X FLRT3 OLFM1 SYT11 CCDC120 C9orf72 PTPRO IGF2BP1 GRIK2 DSCAM GAP43 SLC17A8 SLC8A1 PCDH9 TRPV2 SLC9A6 CPLX3
0.0306533	80	1443	1.41453	Synapse	http://amigo.geneontology.org/amigo/term/GO:0045202	CNTN1 SYT13 PTPRN SEZ6 SNAP91 GRIPAP1 CNGB1 CADPS2 SLC17A6 PALM CHRNA4 EEF1A2 SYP CBLN1 CALB1 PTPRZ1 CORO1C PCDHB5 GABRG2 IGSF21 STX12 OLFM3 PCDH17 CLU MAPK8IP1 EFNB2 FLRT3 HIP1 ARHGAP22 OLFM1 SYT11 SYT6 DGKB MYCBPAP ARRB1 SEPTIN11 SLC16A3 HAPLN1 LRRTM2 NLGN4X PTPRO RAB6B GRIP1 SYN2 CLSTN2 IGF2BP1 GRIK2 FABP5 BAALC PTCHD1 SLITRK5 GABRB3 RGS14 KCNK3 KCND3 DSCAM GAP43 LAMB2 ABLIM3 DAB1 CADM2 BDNF S…
0.0306533	44	682	1.63756	Postsynapse	http://amigo.geneontology.org/amigo/term/GO:0098794	CNTN1 SEZ6 GRIPAP1 PALM CHRNA4 CBLN1 CALB1 GABRG2 IGSF21 STX12 PCDH17 FLRT3 HIP1 SYT11 DGKB ARRB1 SEPTIN11 SLC16A3 LRRTM2 NLGN4X PTPRO GRIP1 SYN2 CLSTN2 IGF2BP1 GRIK2 FABP5 BAALC GABRB3 RGS14 KCND3 GAP43 DAB1 ATP6AP2 SLC8A1 KCND2 SORCS2 ANKS1B GABRA5 RGS7BP SH2D5 ADGRA1 LRRTM3 INSYN1
0.0365202	11	97	2.92828	Basement membrane	http://amigo.geneontology.org/amigo/term/GO:0005604	LAMB1 COL9A3 LAMA1 COL5A1 ITGB4 COL4A2 HSPG2 TMEFF2 FBN1 LAMB2 NTNG2
Up in CUG compared to control, rescued in CCG
Enrichment FDR	Number of Genes	Pathway Genes	Fold Enrichment	Pathway	GO term URL	Genes
3.2962e-05	30	601	2.93438	External encapsulating structure	http://amigo.geneontology.org/amigo/term/GO:0030312	SERPINB1 LAMB1 COL9A3 CTSZ LAMA1 TFPI2 AEBP1 SPOCK2 KAZALD1 EFEMP1 MMP19 COL5A1 MATN3 ITGB4 ADAMTS7 FBLN5 HSPG2 CCN1 ECM1 ADAMTSL4 HAPLN1 FBN1 LAMB2 EGFL7 CSPG4 PODN EMID1 BCAM NTNG2 LRRTM3
3.2962e-05	30	600	2.93438	Extracellular matrix	http://amigo.geneontology.org/amigo/term/GO:0031012	SERPINB1 LAMB1 COL9A3 CTSZ LAMA1 TFPI2 AEBP1 SPOCK2 KAZALD1 EFEMP1 MMP19 COL5A1 MATN3 ITGB4 ADAMTS7 FBLN5 HSPG2 CCN1 ECM1 ADAMTSL4 HAPLN1 FBN1 LAMB2 EGFL7 CSPG4 PODN EMID1 BCAM NTNG2 LRRTM3
3.66728e-05	23	328	3.46256	Endoplasmic reticulum lumen	http://amigo.geneontology.org/amigo/term/GO:0005788	FKBP7 LAMB1 COL9A3 CTSZ EBI3 FKBP14 GPX7 P4HA1 C3 COL5A1 MATN3 ADAMTS7 FKBP10 CCN1 ADAMTSL4 SUMF1 PDGFC EOGT FBN1 CRTAP LAMB2 CES3 PNPLA2
0.000206039	24	446	3.00005	Collagen-containing extracellular matrix	http://amigo.geneontology.org/amigo/term/GO:0062023	SERPINB1 LAMB1 COL9A3 CTSZ LAMA1 AEBP1 KAZALD1 EFEMP1 COL5A1 MATN3 ITGB4 FBLN5 HSPG2 CCN1 ECM1 ADAMTSL4 HAPLN1 FBN1 LAMB2 EGFL7 CSPG4 PODN BCAM NTNG2
0.0123082	4	12	13.8503	Laminin complex	http://amigo.geneontology.org/amigo/term/GO:0043256	LAMB1 LAMA1 LAMB2 NTNG2
0.0177948	9	97	4.3282	Basement membrane	http://amigo.geneontology.org/amigo/term/GO:0005604	LAMB1 COL9A3 LAMA1 COL5A1 ITGB4 HSPG2 FBN1 LAMB2 NTNG2
Down in CUG compared to control, rescued in CCG
Enrichment FDR	Number of Genes	Pathway Genes	Fold Enrichment	Pathway	GO term URL	Genes
8.91993e-09	62	1443	2.45549	Synapse	http://amigo.geneontology.org/amigo/term/GO:0045202	CNTN1 SYT13 PTPRN SNAP91 GRIPAP1 CNGB1 SLC17A6 PALM CHRNA4 EEF1A2 SYP CBLN1 PTPRZ1 CORO1C PCDHB5 GABRG2 IGSF21 STX12 PCDH17 CLU MAPK8IP1 EFNB2 FLRT3 OLFM1 SYT11 SYT6 DGKB ARRB1 SEPTIN11 LRRTM2 NLGN4X PTPRO RAB6B GRIP1 SYN2 CLSTN2 GRIK2 BAALC PTCHD1 SLITRK5 GABRB3 KCNK3 KCND3 DSCAM GAP43 ABLIM3 DAB1 CADM2 SLC17A8 ATP6AP2 SLC8A1 KCND2 ANKS1B NRG3 GABRA5 RGS7BP SH2D5 ADGRA1 CACNA1E SLC9A6 INSYN1 CPL…
8.91993e-09	29	401	4.29315	Synaptic membrane	http://amigo.geneontology.org/amigo/term/GO:0097060	CNTN1 SNAP91 PALM CHRNA4 SYP CBLN1 GABRG2 IGSF21 PCDH17 EFNB2 FLRT3 SYT11 SYT6 DGKB ARRB1 LRRTM2 NLGN4X PTPRO GRIP1 CLSTN2 GRIK2 GABRB3 KCND3 ATP6AP2 SLC8A1 KCND2 GABRA5 RGS7BP CPLX3
1.20342e-08	61	1965	2.41144	Intrinsic component of plasma membrane	http://amigo.geneontology.org/amigo/term/GO:0031226	CNTN1 SYT13 TRPC7 SPTB ADCY2 PTPRH SLCO1A2 SLC22A17 PALM CHRNA4 FLT1 PTPRZ1 SELPLG PCDHB5 GABRG2 LIFR IGSF21 PCDH17 EEPD1 CNTFR ATP7B EFNB2 FLRT3 SYT11 SYT6 HCN4 KCNH5 LRRTM2 NLGN4X CDHR1 PTPRO TSPAN7 KIT TSPAN18 CLSTN2 GRIK2 CALHM4 PCDH19 GABRB3 IRS1 HAS2 KCNK3 KCND3 DSCAM SLCO3A1 SSTR2 SLC8A1 PCDH9 KCND2 NRG3 GABRA5 RGS7BP TRPV2 PCDHA9 PCDHA2 CPLX3 PCDHA10 PCDHGA8 PCDHGA10 PCDHGA11 PCDHGB4
3.60474e-07	22	297	4.56276	Postsynaptic membrane	http://amigo.geneontology.org/amigo/term/GO:0045211	CNTN1 CHRNA4 CBLN1 GABRG2 IGSF21 PCDH17 FLRT3 DGKB ARRB1 LRRTM2 NLGN4X PTPRO GRIP1 CLSTN2 GRIK2 GABRB3 KCND3 ATP6AP2 SLC8A1 KCND2 GABRA5 RGS7BP
4.89061e-07	57	1444	2.24504	Neuron projection	http://amigo.geneontology.org/amigo/term/GO:0043005	STMN4 SYT13 PTPRN NGEF GRIPAP1 CNGB1 ADCY2 SLC17A6 PALM CHRNA4 SYP PQBP1 GABRG2 TRAK2 CLU MAPK8IP1 USP9X FLRT3 CEP250 OLFM1 SYT11 CCN3 ARRB1 SEPTIN11 CNGA3 SRD5A1 NLGN4X CCDC120 C9orf72 CDHR1 PTPRO NCAM2 GRIP1 RPGR CLSTN2 GRIK2 BAALC GABRB3 KCND3 MAP6 DSCAM GAP43 DAB1 CADM2 SLC17A8 SSTR2 ATP6AP2 SLC8A1 PCDH9 KCND2 ROBO2 ANKS1B GABRA5 TRPV2 SLC9A6 INPP5F CPLX3
8.8945e-07	54	1881	2.25955	Integral component of plasma membrane	http://amigo.geneontology.org/amigo/term/GO:0005887	SYT13 TRPC7 ADCY2 PTPRH SLCO1A2 SLC22A17 CHRNA4 FLT1 PTPRZ1 SELPLG PCDHB5 GABRG2 LIFR PCDH17 CNTFR ATP7B EFNB2 FLRT3 SYT11 SYT6 HCN4 KCNH5 LRRTM2 NLGN4X CDHR1 PTPRO TSPAN7 KIT TSPAN18 CLSTN2 GRIK2 CALHM4 PCDH19 GABRB3 IRS1 HAS2 KCNK3 KCND3 DSCAM SLCO3A1 SSTR2 SLC8A1 PCDH9 KCND2 NRG3 GABRA5 TRPV2 PCDHA9 PCDHA2 PCDHA10 PCDHGA8 PCDHGA10 PCDHGA11 PCDHGB4
8.8945e-07	35	682	2.91767	Postsynapse	http://amigo.geneontology.org/amigo/term/GO:0098794	CNTN1 GRIPAP1 PALM CHRNA4 CBLN1 GABRG2 IGSF21 STX12 PCDH17 FLRT3 SYT11 DGKB ARRB1 SEPTIN11 LRRTM2 NLGN4X PTPRO GRIP1 SYN2 CLSTN2 GRIK2 BAALC GABRB3 KCND3 GAP43 DAB1 ATP6AP2 SLC8A1 KCND2 ANKS1B GABRA5 RGS7BP SH2D5 ADGRA1 INSYN1
1.44493e-06	36	691	2.79482	Axon	http://amigo.geneontology.org/amigo/term/GO:0030424	STMN4 SYT13 PTPRN NGEF GRIPAP1 CNGB1 PALM SYP GABRG2 TRAK2 MAPK8IP1 USP9X FLRT3 OLFM1 SYT11 CCN3 SEPTIN11 CNGA3 CCDC120 C9orf72 PTPRO NCAM2 GRIK2 MAP6 DSCAM GAP43 CADM2 SLC17A8 ATP6AP2 SLC8A1 PCDH9 ROBO2 TRPV2 SLC9A6 INPP5F CPLX3
3.07799e-06	23	313	3.74024	Distal axon	http://amigo.geneontology.org/amigo/term/GO:0150034	STMN4 PTPRN NGEF CNGB1 SYP TRAK2 MAPK8IP1 USP9X FLRT3 OLFM1 SYT11 CCDC120 C9orf72 PTPRO GRIK2 DSCAM GAP43 SLC17A8 SLC8A1 PCDH9 TRPV2 SLC9A6 CPLX3
6.76944e-06	47	1323	2.24447	Plasma membrane region	http://amigo.geneontology.org/amigo/term/GO:0098590	CNTN1 SNAP91 CNGB1 PTPRH PALM CHRNA4 SYP RP2 CBLN1 PITPNM1 SELPLG CORO1C GABRG2 IGSF21 PCDH17 CNTFR ATP7B EFNB2 FLRT3 SYT11 SYT6 DGKB ARRB1 RHOB LRRTM2 NLGN4X SHROOM2 CDHR1 SLC5A12 PTPRO GRIP1 CLSTN2 GRIK2 GABRB3 IRS1 HAS2 KCND3 GAP43 ATP6AP2 SLC8A1 KCND2 ROBO2 GABRA5 RGS7BP NHS INPP5F CPLX3
7.43166e-06	15	167	5.23554	Intrinsic component of synaptic membrane	http://amigo.geneontology.org/amigo/term/GO:0099240	CNTN1 PCDH17 EFNB2 FLRT3 SYT11 SYT6 LRRTM2 PTPRO CLSTN2 KCND3 SLC8A1 KCND2 GABRA5 RGS7BP CPLX3
1.09765e-05	10	74	8.25605	GABA-ergic synapse	http://amigo.geneontology.org/amigo/term/GO:0098982	GABRG2 PCDH17 SEPTIN11 LRRTM2 NLGN4X PTPRO KCND3 GAP43 KCND2 GABRA5
1.85743e-05	39	913	2.36487	Somatodendritic compartment	http://amigo.geneontology.org/amigo/term/GO:0036477	PTPRN GRIPAP1 ADCY2 PALM CHRNA4 EEF1A2 GABRG2 TRAK2 CLU IAPP MAPK8IP1 OLFM1 SYT11 CCN3 ARRB1 SEPTIN11 CNGA3 SRD5A1 NLGN4X C9orf72 PTPRO GRIP1 CLSTN2 CASP3 GRIK2 KCND3 MAP6 DSCAM ENC1 GAP43 DAB1 SLC17A8 ATP6AP2 SLC8A1 KCND2 ANKS1B GABRA5 SLC9A6 INPP5F
2.35453e-05	23	376	3.25882	Postsynaptic specialization	http://amigo.geneontology.org/amigo/term/GO:0099572	PALM SYT11 ARRB1 SEPTIN11 LRRTM2 NLGN4X PTPRO GRIP1 SYN2 CLSTN2 GRIK2 BAALC KCND3 GAP43 DAB1 SLC8A1 KCND2 ANKS1B GABRA5 RGS7BP SH2D5 ADGRA1 INSYN1
5.43146e-05	31	674	2.54469	Dendrite	http://amigo.geneontology.org/amigo/term/GO:0030425	GRIPAP1 ADCY2 PALM CHRNA4 GABRG2 TRAK2 CLU MAPK8IP1 SYT11 CCN3 ARRB1 SEPTIN11 CNGA3 NLGN4X C9orf72 PTPRO GRIP1 CLSTN2 GRIK2 KCND3 MAP6 DSCAM GAP43 SLC17A8 ATP6AP2 SLC8A1 KCND2 ANKS1B GABRA5 SLC9A6 INPP5F
5.43146e-05	31	676	2.54469	Dendritic tree	http://amigo.geneontology.org/amigo/term/GO:0097447	GRIPAP1 ADCY2 PALM CHRNA4 GABRG2 TRAK2 CLU MAPK8IP1 SYT11 CCN3 ARRB1 SEPTIN11 CNGA3 NLGN4X C9orf72 PTPRO GRIP1 CLSTN2 GRIK2 KCND3 MAP6 DSCAM GAP43 SLC17A8 ATP6AP2 SLC8A1 KCND2 ANKS1B GABRA5 SLC9A6 INPP5F
0.000113132	21	352	3.13042	Postsynaptic density	http://amigo.geneontology.org/amigo/term/GO:0014069	PALM SYT11 ARRB1 LRRTM2 NLGN4X PTPRO GRIP1 SYN2 CLSTN2 GRIK2 BAALC KCND3 GAP43 DAB1 SLC8A1 KCND2 ANKS1B RGS7BP SH2D5 ADGRA1 INSYN1
0.000114095	22	385	3.01755	Neuron to neuron synapse	http://amigo.geneontology.org/amigo/term/GO:0098984	PALM SYT11 ARRB1 SEPTIN11 LRRTM2 NLGN4X PTPRO GRIP1 SYN2 CLSTN2 GRIK2 BAALC KCND3 GAP43 DAB1 SLC8A1 KCND2 ANKS1B RGS7BP SH2D5 ADGRA1 INSYN1
0.0001256	21	358	3.08754	Asymmetric synapse	http://amigo.geneontology.org/amigo/term/GO:0032279	PALM SYT11 ARRB1 LRRTM2 NLGN4X PTPRO GRIP1 SYN2 CLSTN2 GRIK2 BAALC KCND3 GAP43 DAB1 SLC8A1 KCND2 ANKS1B RGS7BP SH2D5 ADGRA1 INSYN1
0.000161946	11	125	5.30614	Intrinsic component of postsynaptic membrane	http://amigo.geneontology.org/amigo/term/GO:0098936	CNTN1 PCDH17 FLRT3 LRRTM2 PTPRO CLSTN2 KCND3 SLC8A1 KCND2 GABRA5 RGS7BP
