# Supplementary material for: Blocking RAN translation without altering repeat RNAs rescues C9ORF72-related ALS and FTD phenotypes
Source: Science. Author manuscript; Available in PMC 2026 Apr 24. (PMC13107528; doi:10.1126/science.adv2600)
Supplement: Supplementary Table 3 [file NIHMS2161796-supplement-Supplementary_Table_3.xlsx]

## Sheet: table S3 antibody
	Antibody	Cat.	Company	Immunoblot	Immunostaining	Immunoprecipitation
	Poly-GA	Rb7631	customized	1:1000	1:1000
	Poly-GP	Rb7633	customized	1:1000	1:1000
	C-ter (GP)	Rb9265	customized	1:1000	1:1000
	Poly-GR	MABN778	EMDMillipore	1:1000	1:1000
	N-ter (GA)	Rb9261	customized	1:1000	1:1000	1:100
	p-TDP-43	Rb3655	Gift from Dr. Len Petrucelli lab,		1:1000
			now avaliable at DSHB (26H10)
	GFAP	ab5804	Chemicon		1:1000
	CD68	ab125212	Abcam		1:1000
	Ubiquitin	58395	Cell Signaling	1:1000
	Polyubiquitin (K48)	ab140601	Abcam	1:1000
	HA	sc-7392	Santa Cruz	1:500
	His	34660	Qiagen	1:1000
	FLAG	F1804	MilliporeSigma	1:1000
	HA	12158167001	Roche			1:100
	CTIP2	ab18465	Abcam		1:500
	STING	AF6516	R&D		1:50
	TUJ1	TuJ	Aves Labs		1:250 (fig. S13G)
	TUJ1	801210	BioLegend		1:1000 (Fig. 6D)
	p-TBK1	5483S	Cell Signaling		1:50
	HB9	81.5C10	DSHB		1:50
	Islet1	ab109517	Abcam		1:250
	488-NeuN	608456	BioLegend		1:500 (Fig. 6D)
	Map2	PA1-10005	ThermoFisher		1:5000
	NPC	ab24609	Abcam		1:500
	Nanog	4903S	Cell Signaling		1:200
	Sox2	2748S	Cell Signaling		1:100
	Oct4	2840S	Cell Signaling		1:200
