# Supplementary material for: Blocking RAN translation without altering repeat RNAs rescues C9ORF72-related ALS and FTD phenotypes
Source: Science. Author manuscript; Available in PMC 2026 Apr 24. (PMC13107528; doi:10.1126/science.adv2600)
Supplement: Supplementary Table 4 [file NIHMS2161796-supplement-Supplementary_Table_4.xlsx]

## Sheet: Sheet1
	RT-qPCR primers
	Human C9ORF72 variant 2	Forward	CGGTGGCGAGTGGATATCTC
		Reverse	TGGGCAAAGAGTCGACATCA
	Human ATCB (internal control)	Forward	CATGTACGTTGCTATCCAGGC
		Reverse	CTCCTTAATGTCACGCACGAT
	Human C9ORF72 intron 1 (in AAV mouse)	Forward	AGTACTCGCTGAGGGTGAAC
		Reverse	CTACAGGCTGCGGTTGTTTC
	Mouse C9orf72	Forward	AGCTGTCACGAAGGCTTTCTTC
		Reverse	GCTGCCAACTACAACGGAACA
	Mouse Map2 (Internal control)	Forward	GCCAGCCTCGGAACAAACA
		Reverse	GCTCAGCGAATGAGGAAGGA
	Mouse Rpl13a (internal control)	Forward	AGCCTACCAGAAAGTTTGCTTAC
		Reverse	GCTTCTTCTTCCGATAGTGCATC
	PCR and Sanger sequencing primers (*: also used as Sanger sequencing primer)
	Human C9ORF72	Forward	TTATGTGTTGAGCGCCCACT
		Reverse	CCTAGCGCGCGACTCCTGAG
	Human OPN4	Forward	CTCCCGAGAGAGGCATTTGG
		Reverse (*)	TCCTCTCTGCGAGGTCAGAA
	Human AL121584.1	Forward (*)	CCAGCCTCATCTTGCCTGTC
		Reverse	CCAAACAGCAAGCTTCACCA
	Human CEP85	Forward (*)	CCGAGATTGGAAGGCTGTGT
		Reverse (*)	TACTGCGTGCCTACTATGCG
	Human C9ORF72 Sanger sequencing		GCCCACGTAAAAGATGACGC
	Repeat-Primed PCR primers and anchor/tail
	Human C9ORF72 G4C2 repeat expansion	Forward	TACGCATCCCAGTTTGAGACGGGGGCCGGGGCCGGGGCCGGGG
		Reverse	/56-FAM/AGTCGCTAGAGGCGAAAGC
		Anchor/tail	TACGCATCCCAGTTTGAGACG
	Probe used for FISH (Custome LNA oligonucleotide from Qiagen, Cat# 339500)
	Human C9ORF72 G4C2 repeat expansion		/5TYE563/CCCCGGCCCCGGCCCC
	sgRNA for base editing
	Human C9ORF72	Top	CACCGTGAGTTCCAGAGCTTGCTAC
		Bottom	AAACGTAGCAAGCTCTGGAACTCAC
