# Supplementary material for: Blocking RAN translation without altering repeat RNAs rescues C9ORF72-related ALS and FTD phenotypes
Source: Science. Author manuscript; Available in PMC 2026 Apr 24. (PMC13107528; doi:10.1126/science.adv2600)
Supplement: Supplementary Table 1 [file NIHMS2161796-supplement-Supplementary_Table_1.xlsx]

## Sheet: TPM
gene	Control_1	Control_2	Control_3	Control_4	Control_5	CUG-C9_1	CUG-C9_2	CUG-C9_3	CUG-C9_4	CUG-C9_5	CCG-C9_1	CCG-C9_2	CCG-C9_3	CCG-C9_4	CCG-C9_5
A1BG	9.1033	8.1652	9.15651	7.96033	8.05028	9.22271	9.23643	13.6895	13.7209	12.5988	17.8976	20.3278	20.1261	19.0526	15.1418
A1BG-AS1	3.74673	4.09308	6.96967	4.99325	3.04602	3.7756	5.5031	6.13053	4.39064	6.37591	7.25683	7.27148	6.72896	4.67448	6.06551
A2M	0.719074	1.89068	1.23841	3.92051	3.85871	1.67822	3.37692	3.76959	3.67605	4.23095	2.2571	39.191	28.0898	29.9148	26.2883
A2M-AS1	3.9682	4.80984	6.66913	5.30235	2.83372	6.76607	14.4892	12.2673	16.077	18.6357	19.6073	13.3869	12.186	21.4757	19.8522
A2MP1	0.272043	0.488018	1.06512	0.482812	0.143758	0.337624	0.470437	0.917129	1.29304	0.196961	0.476506	1.22822	2.20186	2.13825	0.936862
A3GALT2	0.25851	0.531371	0.297688	0.928512	0.569195	0.178238	1.07102	1.08938	2.55982	1.27375	0.89617	2.28848	3.08484	3.62837	2.78205
A4GALT	5.75438	6.76009	7.77148	4.61286	5.00284	8.90509	8.03709	7.74351	9.16595	9.24123	5.6858	9.74809	8.85788	8.17564	8.49991
AAAS	33.9295	25.6137	27.5888	28.2136	23.493	33.5787	34.9021	37.1476	36.9765	33.8331	38.4576	32.5087	34.8791	39.8945	36.7571
AACS	6.75564	7.52544	8.16753	7.41814	7.02884	7.60598	9.01542	8.31533	9.44367	8.6542	6.53196	8.24947	8.14551	9.55618	9.15902
AACSP1	0.478354	0.794795	0.982238	0.577179	0.662407	3.5048	8.20354	9.21519	9.56659	8.93648	6.94655	17.0126	18.596	11.4866	12.2725
AADAT	10.0206	10.3734	11.0848	11.6499	13.54	9.27885	10.0446	11.8025	14.1044	13.3948	10.5948	13.2097	12.7039	13.3698	11.8904
AAGAB	16.738	16.9007	16.5813	16.5862	17.2397	19.4222	18.7578	19.4231	19.0889	19.3762	18.4489	22.0287	20.8456	19.5092	20.0543
AAK1	8.90856	13.4754	13.6814	16.3172	13.403	8.89882	10.8303	11.961	12.6633	11.9794	10.9591	17.2289	16.5778	15.6731	13.4581
AAMDC	1.27752	1.49991	1.4295	1.2681	1.28172	1.48328	1.47844	1.81388	2.09308	1.97785	1.14787	1.2483	1.20058	1.37583	1.40944
AAMP	245.874	231.599	235.504	206.622	216.753	257.106	237.25	223.529	214.925	200.709	228.273	212.135	182.593	205.114	209.179
AAR2	27.0032	28.5384	28.3065	29.3877	27.1081	28.1763	27.8029	26.2998	26.7586	28.8084	32.394	30.7233	26.9509	30.2643	29.6811
AARD	1.42562	1.10233	1.64167	0.997095	0.714384	1.16936	2.07211	0.887832	3.05551	2.07618	1.77594	1.7625	2.67806	4.59988	3.52697
AARS1	70.6951	60.5428	63.1692	52.6663	45.4666	70.37	60.5645	55.1397	49.9735	47.3411	68.2855	45.5235	42.4841	45.0239	41.0756
AARS2	38.8892	28.5865	29.0688	30.1527	28.4928	34.103	31.0726	33.191	36.2997	33.5701	47.4761	26.7879	25.6788	36.2903	29.9777
AASDH	6.07201	6.42808	6.86221	5.89233	5.86711	6.04627	7.1592	8.52678	5.83679	6.38838	4.7451	8.80425	7.58622	6.58554	7.02066
AASDHPPT	118.302	116.905	114.29	108.565	111.258	109.021	96.4151	99.8961	90.6239	97.1229	107.767	134.48	131.334	93.2386	94.7664
AASS	5.29755	4.63706	5.69304	5.35368	3.79065	6.18347	7.1133	8.50274	8.17549	7.33049	3.21288	3.11422	3.08616	4.90385	3.87284
AATBC	2.44839	7.26944	4.02032	5.28794	3.89345	2.01637	5.83146	4.69483	8.45447	2.73557	2.08471	2.88994	2.82289	7.46692	2.99275
AATK	8.91348	8.33989	11.3806	7.55971	7.37713	8.78267	8.95042	11.0365	16.5644	12.1288	19.2621	14.97	17.5144	19.6779	14.9369
ABALON	48.3516	45.4792	41.2925	49.5706	36.6543	35.0716	31.0393	28.7175	28.1785	23.8862	23.9794	17.4518	25.5073	21.2552	15.8318
ABAT	2.29429	2.92811	3.1206	3.38547	2.78613	3.7872	4.75294	4.42589	5.27739	5.41496	8.28506	10.5157	10.4946	10.2846	9.60234
ABCA1	12.6298	20.5125	20.7466	20.2401	16.3221	13.5742	19.1158	17.1166	16.1532	16.0909	6.51923	7.02436	6.3851	23.6083	19.568
ABCA11P	0.784979	0.844621	0.685248	1.16363	1.01194	1.35526	1.53944	1.4177	1.35401	1.63471	1.57316	2.1856	2.0495	2.00214	2.02567
ABCA12	6.21254	6.49716	6.1073	8.28042	7.09574	8.10529	6.76096	4.24842	3.23928	3.12016	1.48259	0.199816	0.363274	0.396547	0.29524
ABCA2	24.7409	31.0356	31.5037	38.9484	30.0439	41.4602	38.8308	39.1164	53.8823	47.7528	77.6496	62.0754	63.4954	103.853	83.7852
ABCA3	27.9543	34.385	35.7494	47.9499	42.4595	34.5987	27.5061	25.4023	38.1251	38.403	50.0506	32.884	33.5799	48.6967	44.7922
ABCA5	8.14954	8.06294	8.55606	7.35367	6.83115	7.21392	9.84351	10.876	8.96207	8.96115	9.62766	15.4949	15.0638	14.714	13.8337
ABCA7	30.2646	29.3373	37.211	31.2646	22.9707	29.9335	34.1121	33.315	36.4854	32.5692	37.2998	35.3737	35.9151	66.5313	53.8489
ABCB1	2.43562	1.70851	1.28612	2.30771	2.13818	1.11592	0.685382	0.550802	1.46496	1.02789	1.30901	0.339343	0.343747	0.578617	0.344059
ABCB10	8.20921	9.86972	9.66435	9.99787	8.86011	8.63419	8.61899	8.22496	9.23214	9.0745	9.59677	10.7646	10.7811	10.8775	10.6752
ABCB6	50.0779	42.2043	40.6381	35.3631	29.2604	58.848	45.1881	41.4781	46.6339	38.8523	39.5161	19.6815	23.3838	31.5744	19.1942
ABCB7	4.57718	3.82259	3.9295	3.32152	3.48084	4.42128	4.58232	4.6985	3.86194	4.04326	3.35982	3.78704	3.49368	3.71187	3.32183
ABCB8	13.3485	16.6469	17.7956	20.8236	19.2358	17.7968	24.2001	26.9016	27.8425	22.2462	22.1379	27.6361	28.4471	36.113	27.9185
ABCB9	3.31732	4.00837	3.99975	4.54072	3.92543	3.6694	4.06193	3.52039	6.03959	4.59234	5.51053	6.26072	6.35658	7.80776	7.37861
ABCC1	0.480461	0.547636	0.588201	0.580745	0.466035	0.652084	0.733204	0.580408	0.749937	0.50657	0.538211	0.396364	0.429819	0.573542	0.506187
ABCC10	15.3123	16.6991	17.2911	20.1808	15.702	18.5571	21.2592	19.7683	29.2502	20.8213	22.6854	18.3803	19.1298	28.782	23.2883
ABCC2	0.564969	0.489924	0.696336	0.514772	0.594771	1.1047	0.887303	0.520806	0.685857	0.44739	0.367231	0.187554	0.343505	0.487348	0.209004
ABCC3	1.08383	0.859001	1.38795	0.485621	0.320929	0.715069	1.57532	1.68744	3.22822	0.84558	0.153427	0.0744412	1.65788	2.48292	0.17429
ABCC5	18.4475	21.2416	23.3233	21.3356	17.616	13.8495	18.7285	21.1675	18.4006	16.5658	20.1296	32.1104	29.6752	29.4438	27.1718
ABCC8	1.38007	2.03572	2.32692	2.27388	1.73615	1.79832	2.33429	2.89133	4.36321	2.70335	2.59283	3.19849	4.18218	5.04207	3.10437
ABCD1	12.8318	17.0311	17.0099	19.0204	19.1658	16.3359	19.3354	16.664	20.6212	18.779	18.6676	13.3099	12.4376	22.2714	20.1714
ABCD3	18.7376	18.0416	17.6756	15.6172	13.7734	21.0886	19.5933	18.672	15.6441	15.2115	16.7699	16.5763	15.3433	14.8367	14.703
ABCD4	39.5006	38.4283	41.3006	39.3283	29.9943	31.5613	41.8987	45.4342	42.4	32.859	36.4311	35.2776	35.8285	46.9374	42.4599
ABCE1	37.5402	31.8749	31.3713	32.6666	33.3372	35.8274	33.3887	35.1946	28.9518	31.7271	30.7765	31.0259	28.2994	27.435	27.48
ABCF2	6.57916	7.94898	7.84764	6.97101	9.00305	8.22613	8.53288	6.99926	8.00627	10.0244	7.91196	6.8587	6.7862	7.79173	7.7497
ABCF3	67.2963	66.5058	64.2282	75.5411	64.789	68.5931	75.4259	71.7005	75.4938	76.2735	86.8808	78.0946	72.3956	92.7978	85.8414
ABCG1	1.75976	1.71753	1.90254	1.22375	1.35057	1.73816	1.44014	1.35283	1.90938	1.32144	2.09973	1.86605	1.9804	1.93687	1.41697
ABCG2	1.57544	1.2415	1.34251	1.22683	1.10607	0.851923	0.457306	0.303499	0.501955	0.380211	0.226675	0.035863	0.217192	0.303256	0.0710484
ABCG4	11.7587	9.49332	10.7699	7.51075	6.02784	12.302	9.29852	11.0966	15.2299	10.902	19.9304	18.1463	21.9417	25.3616	17.394
ABHD1	1.32367	1.92931	1.82914	2.40514	0.64119	0.273795	0.715311	0.743742	3.87169	0.425933	0.483025	0.878843	3.09044	1.98172	0.126624
ABHD10	56.7465	50.2761	47.6217	41.6993	42.2048	51.3191	52.2108	57.3082	49.4685	47.018	56.9143	68.6637	63.5972	57.5299	56.8997
ABHD11	91.8624	80.1488	79.4985	58.5792	60.4589	83.951	74.7342	71.0549	76.7405	65.9716	66.1902	47.1666	52.8605	73.3497	64.7091
ABHD11-AS1	4.30686	4.08591	1.52602	1.67992	1.31303	1.37054	2.14839	3.19111	10.2959	0.399769	4.3522	1.7597	7.21928	11.7799	0
ABHD12	10.2888	9.8388	9.0951	11.9105	11.402	9.01584	7.89031	6.88647	8.51745	8.47974	8.94889	6.74155	7.47706	7.89548	7.79672
ABHD13	51.929	55.3394	52.0605	51.4587	51.4652	49.6571	54.4405	53.987	45.6852	49.7579	52.5626	63.1361	60.5446	50.7777	51.3994
ABHD14A	10.3208	11.628	12.8126	9.82864	12.105	8.59131	12.4606	13.2145	11.6886	9.17338	15.2669	16.7801	14.4187	14.8864	17.6269
ABHD14B	14.9819	17.1935	18.4143	13.1732	10.1962	21.9117	31.2944	24.7803	26.1896	19.174	17.7819	14.3346	11.2278	19.9189	16.3586
ABHD15	7.65857	6.34669	6.51858	5.60811	5.46734	10.5773	14.8067	10.9966	10.8701	5.96963	9.06111	3.03196	3.47991	7.12171	4.43672
ABHD16B	48.3321	52.0452	46.0471	53.5561	57.1906	41.1757	55.4315	46.6799	61.3406	68.3912	39.5881	25.8565	27.6019	55.6364	47.1497
ABHD17A	76.2059	80.7785	76.4583	93.0906	93.6788	77.5274	85.3211	76.4328	103.769	104.823	135.411	117.995	105.281	130.241	137.859
ABHD17B	10.3526	10.9545	11.1637	9.81083	9.99845	12.1467	10.0743	9.97336	11.9153	12.5457	12.9752	13.8899	13.4544	12.5766	12.3036
ABHD17C	1.78672	3.57599	2.63525	4.52999	3.94306	3.19802	2.94918	2.78614	4.52976	3.83013	2.38754	2.5561	2.87664	2.97005	3.03394
ABHD18	5.55469	5.83143	6.43401	5.25466	4.90448	5.55233	6.9739	8.05469	5.90221	6.37713	5.08272	6.70881	6.56042	7.1913	6.41513
ABHD2	12.8956	14.3156	14.7314	15.0899	13.387	12.0669	10.8875	9.47853	11.9434	12.3813	14.5269	11.8719	11.6204	15.0167	13.9919
ABHD3	13.1223	9.98169	10.5457	10.1985	9.12736	9.97476	11.8522	12.0311	10.8925	11.1065	10	9.17427	9.4907	11.8448	10.3795
ABHD4	46.5274	55.1077	52.2192	42.4905	43.9918	65.7124	61.535	42.094	43.048	44.6933	26.9756	15.678	13.2724	26.7192	25.0989
ABHD5	13.8993	15.5511	12.9586	14.8553	14.1494	13.2021	12.0262	12.5804	13.5197	15.1813	9.89998	13.0767	11.6619	12.4252	12.0862
ABHD6	6.81358	5.10496	5.57869	4.91714	4.18355	4.0339	3.49255	3.69589	3.89555	3.70404	7.18742	5.65209	5.08853	4.91669	4.6601
ABHD8	32.9135	32.9484	31.1649	21.7977	21.452	38.1111	33.5932	30.6101	29.235	28.7314	41.598	30.5284	29.7422	31.0022	32.4007
ABI1	9.31765	9.48531	9.8571	8.81018	9.22056	10.1414	10.8546	9.29639	8.06569	8.91012	8.67107	10.2921	9.53287	9.80121	9.43063
ABI2	26.0551	31.1208	31.8334	33.9952	30.5495	31.8272	31.0898	30.2747	35.6867	35.8023	36.4809	36.9963	35.34	41.889	38.9708
ABI3	1.21142	0.639165	0.765888	1.59592	0.627608	1.17918	0.744502	0.886584	4.51603	1.86307	1.19617	0.536208	1.4419	2.88941	1.02252
ABITRAM	50.4488	60.1538	58.8538	49.1442	53.2683	56.9008	70.6634	76.2245	62.603	65.4226	47.1837	59.0464	55.7948	72.99	66.3066
ABL1	9.36993	11.7544	11.3178	11.5651	10.1019	12.1914	12.6194	10.1778	12.3646	11.8746	12.7958	10.142	9.60393	12.8371	11.9002
ABL2	19.1066	26.9616	27.7893	25.617	21.3347	25.0237	30.6284	24.1775	21.7805	21.1477	20.6231	22.8502	21.2801	23.8949	22.9196
ABLIM1	15.6986	27.7689	30.374	28.1907	25.0356	14.1227	15.8579	13.8409	13.2641	14.4323	10.425	15.3401	13.8386	13.3775	12.6234
ABLIM2	1.88164	3.58645	3.54357	3.36883	3.00212	1.89215	2.18072	2.32828	2.85241	2.22862	1.84441	3.75944	3.77135	3.05003	2.17246
ABLIM3	2.56633	4.06435	4.16844	4.1283	3.8463	1.90004	1.91269	1.99642	2.08722	1.8881	4.07925	5.30292	5.54138	3.50611	3.11278
ABO	0.497994	0.516469	0.47311	0.37878	0.328949	0.296147	1.02264	1.0343	2.09388	0.570873	0.313475	0.380236	0.852639	1.70082	0.19651
ABR	1.74489	1.93189	1.84607	1.85253	1.80091	0.428594	0.388961	0.433308	2.33256	0.289509	0.226836	0.275145	0.780825	1.42862	0.187783
ABRACL	59.3868	51.8164	46.894	42.2665	44.3555	48.6309	40.7804	43.2593	28.6922	35.6001	27.5841	13.6032	14.0304	11.6298	13.1475
ABRAXAS1	3.8741	4.08649	4.76698	3.48828	4.03385	5.36721	6.2611	6.19027	4.94212	6.58257	4.06936	5.9136	4.07636	6.45957	5.68023
ABRAXAS2	18.376	16.5499	16.3044	15.1744	15.0997	15.8161	15.5898	16.4712	12.7149	13.1077	15.8782	17.2362	15.4733	14.6246	13.6926
ABT1	142.195	127.249	129.475	119.484	119.994	146.05	137.029	139.007	116.112	137.149	130.763	120.394	117.643	122.983	127.173
ABTB1	16.0394	9.09995	11.9278	9.30908	8.52692	11.0722	15.4139	20.196	23.3867	17.2558	20.3092	17.2954	20.9348	31.3908	25.6218
ABTB2	2.44749	3.33941	3.27184	3.76629	3.13092	3.77298	2.87414	2.25008	3.43817	3.01453	3.35206	1.17641	1.29537	2.54554	2.35628
ACAA1	19.9076	22.7965	22.0194	23.8629	21.3037	27.7082	36.5336	31.9503	34.218	33.5334	23.1891	30.4411	24.4714	34.1144	35.1812
ACAA2	21.7231	16.101	15.9817	12.6523	14.0696	17.8959	18.3932	16.2714	14.8088	18.172	14.3527	9.12294	7.76739	13.5572	12.7112
ACAD10	2.99438	3.91275	3.97367	4.16506	3.99031	3.81602	4.0865	4.30648	4.32996	4.58868	3.19243	4.48981	3.64607	6.60414	5.83077
ACAD8	54.4665	54.7693	64.3093	52.2935	51.0182	55.2154	50.628	50.9354	60.6498	66.0262	56.2225	71.8924	66.0417	66.6862	60.8471
ACAD9	8.4481	8.17467	7.81447	9.2428	8.97713	9.01264	9.28947	10.4702	10.5758	9.89497	11.6108	12.157	11.6773	13.9884	12.5044
ACADL	1.71973	1.99271	1.8098	1.7524	1.09792	1.70199	1.80531	1.40681	1.14321	0.714887	0.369324	0.152968	0.153689	0.400367	0.094456
ACADM	26.9737	27.8573	25.8455	27.5166	27.8359	28.2703	28.2198	31.9098	27.5686	30.834	26.5212	32.5135	31.3295	27.4727	29.8285
ACADS	4.48469	4.07625	4.06129	2.677	2.32962	5.22358	6.14115	6.31709	8.47705	4.83365	7.12602	4.79882	5.69276	8.59647	5.68543
ACADSB	10.0866	9.86198	11.3122	10.7217	10.1058	8.50095	8.13893	9.60999	10.6513	11.2263	14.6223	17.3621	15.4365	16.0624	14.869
ACADVL	221.14	189.44	199.767	223.23	187.15	238.904	302.283	330.402	339.453	256.184	226.607	188.162	204.975	341.537	268.784
ACAN	0.820029	0.264751	0.286753	0.495278	0.391363	0.856975	0.658913	0.749547	2.21332	1.5283	0.864817	0.575808	1.63055	1.74352	1.12739
ACAP1	5.1224	6.02106	7.32581	3.92758	2.15567	3.90919	5.69253	5.9934	6.72111	3.83826	4.99717	4.58035	6.26908	6.33924	3.28981
ACAP2	5.3267	6.63262	6.66645	5.98266	5.46871	6.69886	7.73626	7.3281	5.59845	5.65046	4.70244	6.13275	6.06616	5.98523	5.41855
ACAP3	136.641	133.842	142.386	182.79	136.05	111.192	115.877	147.534	195.236	135.152	192.35	164.98	210.578	243.666	154.528
ACAT1	24.2058	21.4614	20.117	18.327	18.3784	22.0414	18.1887	18.5775	17.8	17.674	28.083	25.1502	24.3298	20.1305	23.1442
ACAT2	43.8333	69.124	59.1634	62.1946	58.7923	67.6354	73.3597	85.0781	36.9737	35.9313	45.7877	150.811	136.988	35.6832	35.4851
ACBD3	26.5584	23.5796	22.9418	23.1431	22.1689	29.1224	24.0392	21.9808	23.3229	23.3137	24.1966	21.2983	21.5945	22.6942	21.414
ACBD3-AS1	0.354144	0.397061	1.01954	0.561179	0.350893	0.320481	0.71767	1.38579	0.485557	0.747841	0.775389	0.764176	0.96464	1.40835	0.508166
ACBD4	10.0715	9.10548	11.6593	5.35081	4.30571	9.08995	11.6359	13.0269	10.2558	6.1571	5.29346	4.29237	5.73823	9.249	6.78501
ACBD5	15.0815	15.4479	14.7881	13.7573	12.847	16.0268	15.2709	15.6861	13.5081	13.5446	13.9304	15.011	14.54	13.1214	12.4653
ACBD6	3.9585	3.99408	4.05912	3.4696	3.63101	3.77814	3.46875	3.3127	3.10212	2.98627	4.13956	3.20398	3.29818	2.91145	3.27413
ACBD7	4.1782	3.46136	2.4859	3.47225	3.89453	4.89735	3.38684	3.52145	5.47402	4.59359	3.86252	4.31524	3.79362	3.47519	3.13091
ACCS	4.09011	2.52411	2.41436	2.28749	1.79358	3.91017	7.76387	7.20065	6.69171	5.41241	3.01015	2.4874	3.39711	5.85331	3.74825
ACD	111.871	81.856	88.8586	111.774	94.522	105.594	88.8616	93.854	132.029	119	154.071	120.512	119.406	151.974	131.515
ACE	3.50594	3.00496	3.6202	2.31404	2.04789	6.30791	4.74434	4.91895	7.68045	6.27589	1.80802	0.577126	1.37552	4.3108	0.956254
ACER2	10.5133	10.0921	10.2101	9.16102	8.7686	12.2901	13.4726	9.86336	8.92838	8.66875	6.99419	3.31808	3.31477	4.78254	4.73657
ACER3	2.4254	3.18056	3.13808	2.69238	2.50827	3.1822	4.2469	4.04531	3.134	3.32649	2.42695	3.60377	3.47961	3.16647	3.30664
ACHE	361.647	391.966	402.042	491.038	467.336	431.481	309.916	305.842	407.836	390.354	644.534	456.584	421.213	528.484	542.273
ACIN1	121.846	145.796	161.774	174.086	158.774	143.106	170.771	171.746	174.308	184.932	194.547	212.177	196.784	221.804	223.215
ACKR1	71.9701	114.544	109.993	150.695	124.933	68.9342	82.0951	96.4851	131.221	114.342	82.1146	152.304	146.899	154.232	126.705
ACKR3	0.887338	0.41453	0.709595	0.937389	0.94432	1.07066	0.639354	0.682573	1.03637	0.386653	0.674585	0.556411	0.728934	1.19931	1.34399
ACKR4	1.55189	1.61108	1.91946	2.47736	0.835266	2.14	1.7394	1.38408	1.89134	1.10971	0.629228	0.305294	1.07356	1.18321	1.07218
ACLY	115.488	129.397	127.824	149.167	139.512	110.633	107.373	94.4145	102.382	111.369	147.849	159.075	143.886	136.547	131.541
ACO1	9.62223	11.2378	11.4617	8.90617	8.89339	10.7278	11.9213	11.17	10.3974	10.8627	12.463	13.0063	11.6028	13.6538	12.6498
ACO2	25.4204	27.2344	27.1879	27.2422	25.8822	25.9543	24.4191	21.8744	24.0748	26.2673	29.3816	25.2138	23.2679	31.451	29.9477
ACOT1	3.38746	3.38176	3.68709	2.05888	2.39084	5.08711	5.56696	4.86077	8.82234	5.99137	5.79117	4.49815	6.64487	7.46829	4.59438
ACOT13	7.17671	6.37161	5.9178	4.91941	4.79419	7.32996	6.4404	7.77096	5.53582	5.90721	5.7947	4.84038	4.30899	5.16564	4.50828
ACOT2	15.4404	15.0722	15.3478	16.5061	15.1718	22.8807	21.5448	18.2206	25.0668	26.8814	27.2469	18.5139	21.8209	23.6483	24.4153
ACOT4	0.83636	0.596729	1.05067	0.192771	0.803573	2.20178	2.71181	1.37318	2.08493	2.66067	1.58148	1.11059	2.84027	2.56121	2.40021
ACOT7	10.8557	12.0616	10.9797	15.639	16.8624	13.5652	10.2345	10.1053	11.5208	12.4814	13.3626	16.7325	14.338	11.5069	12.53
ACOT8	13.7126	13.8502	13.0682	13.3122	13.1703	15.221	17.4822	17.0795	14.9471	14.621	17.1038	17.9732	15.0877	16.1494	18.2346
ACOT9	11.1453	8.74059	9.7605	6.90674	7.58419	6.08857	6.56035	4.96614	5.82896	5.4095	3.35451	1.6703	1.60499	2.51823	2.26665
ACOX1	19.6138	21.9171	23.7854	21.5274	19.0221	23.092	24.3889	22.1345	20.2664	20.2638	21.8579	19.2723	18.8507	23.1405	21.6493
ACOX3	3.02973	3.81454	4.01508	4.06741	3.2611	2.91254	3.68249	3.34288	4.00417	3.36224	3.95836	5.38836	5.26464	5.41894	4.83203
ACP1	209.32	197.127	186.726	189.567	196.75	212.415	209.312	221.408	171.644	190.771	199.847	214.241	214.574	187.097	206.077
ACP2	41.2487	46.8042	49.0249	64.9643	58.2109	52.8974	55.029	51.6174	87.692	85.4465	66.0314	58.6858	56.4227	98.8773	94.2453
ACP4	1.22094	1.58504	1.77597	2.68823	1.95255	1.12981	3.95876	3.09482	8.92799	3.10164	3.51739	3.24253	5.10104	8.17751	2.85844
ACP5	67.834	68.2869	70.3745	27.0037	37.1576	36.8958	32.8575	23.78	24.1966	19.4653	14.6031	4.66856	7.56466	18.5775	8.60594
ACP6	3.65569	3.92742	3.49343	2.78056	1.97505	4.6611	7.06472	6.7928	5.90494	4.04254	2.67598	2.2895	2.59874	3.32877	2.33312
ACRBP	2.37565	2.84852	3.60959	3.68082	2.52821	2.08159	2.88855	4.09188	9.10809	2.94628	2.81745	3.32985	6.77911	9.75618	4.11904
ACRV1	3.57571	4.8257	3.62198	4.19711	3.28045	1.16421	1.25242	1.47494	2.36049	0.759073	1.08735	1.67064	1.44293	3.34583	1.04517
ACSF2	2.16255	1.8558	2.15436	0.948649	0.57809	2.34806	3.3654	2.44341	2.04044	1.5305	0.645662	0.421058	0.602129	1.24616	0.582396
ACSF3	3.26273	3.75866	3.70558	3.49202	3.14559	3.75047	4.44697	4.14431	3.9339	3.36604	3.03742	3.44618	3.2564	3.61696	3.47378
ACSL1	9.73784	10.0144	10.0802	10.8551	10.3453	7.26545	6.68842	5.66602	8.35546	7.72724	13.0443	12.0975	12.1696	12.5827	11.934
ACSL3	33.0585	33.0606	31.9911	31.0411	29.0604	34.2854	33.3864	33.0041	29.6871	31.7176	34.3346	56.801	48.9606	47.8358	47.5687
ACSL4	55.8567	60.7655	59.2471	62.7311	58.0787	74.2245	70.0302	76.8863	68.5473	71.0369	31.0541	59.131	55.8222	36.2457	35.6623
ACSL6	3.16853	3.78262	5.15894	2.77298	2.00369	3.17861	3.74914	4.36945	4.49299	3.86568	4.47151	6.35437	6.47445	4.8805	3.63439
ACSM4	0.475187	0.719965	0.650728	0.8466	0.763502	0.332061	0.222089	0.633989	0.539996	0.263453	0.154656	0.562778	0.619687	0.793139	0.681854
ACSS2	4.71274	6.85139	6.64116	4.12809	3.50163	7.68759	8.6319	8.70425	6.33639	5.32124	8.39887	11.3247	10.4363	8.38346	8.03295
ACSS3	2.10419	1.91684	2.20757	1.31021	1.28745	2.2721	2.26508	2.00162	1.6336	1.5442	0.441141	0.214932	0.283427	0.4165	0.491125
ACTA1	4.11837	2.55175	3.36968	5.2208	5.01122	2.24174	7.26234	17.6161	13.0763	4.31566	5.4577	2.1587	10.1214	10.5467	16.0179
ACTA2	14.8802	11.52	11.5106	10.3274	10.7394	18.3844	19.6082	14.0514	12.9156	15.977	14.2274	2.45543	3.25829	4.244	5.50693
ACTA2-AS1	0.931685	1.75682	1.31672	1.34214	0.559475	0.788376	1.83084	1.37672	1.39354	1.02204	1.48357	4.21763	4.35049	2.29835	1.82303
ACTB	8385.39	9044.09	9141.82	11429.4	11630.8	8864.59	6999.54	6058.88	9629.16	9920.86	10855.3	7871.5	7938.76	10495.3	11378.5
ACTBL2	0.331534	0.123904	0.636299	0.420282	0.729981	0.228587	0.477761	0	4.84862	0.266704	0.120981	0.440239	1.03206	0.827255	0
ACTC1	12.6526	5.40105	7.88656	13.0965	11.6547	4.682	3.13643	2.93499	10.6102	8.2641	6.5444	2.54329	3.61352	4.45326	1.91547
ACTG1	11985.5	14692	15295	15125.2	15261.5	13868.5	14911.8	13477.6	14247.2	14670.9	16549.4	12839.6	12234.8	12140.1	13045.8
ACTG1P17	0.934114	0.598467	0.691509	0.733053	0.734556	0.299026	0.889398	1.12469	1.54502	0.617262	0.365218	0.442998	1.07315	1.12379	1.11698
ACTG1P20	12.8072	13.4455	19.4407	19.0398	14.3047	13.2455	15.1003	21.3078	16.1761	15.3136	13.6381	20.7169	19.7531	22.8782	16.2053
ACTG1P4	27.5603	26.5358	29.9441	22.5023	22.0105	16.4258	29.6188	37.1202	26.4724	17.098	24.8871	55.6191	41.6857	30.5965	26.1411
ACTL10	3.70601	2.4056	2.91998	3.70899	2.31915	2.42074	4.42707	3.52272	8.20125	3.5305	2.77592	1.55405	9.41157	12.4109	0.839654
ACTL6A	21.6765	19.6923	19.3341	19.0758	19.1284	22.7311	22.8134	22.123	19.8797	20.8435	21.3465	19.05	17.6981	17.9513	19.3358
ACTL6B	34.5879	40.2321	35.7535	38.4207	39.2754	32.4217	27.7555	28.6916	41.956	30.4578	61.6219	58.4016	65.7194	53.0384	51.2242
ACTL7B	0	0	0.508675	0	0.875351	0.456847	0	0.531852	17.7656	0.799539	0.241789	0	10.3133	10.7466	0
ACTN1	11.3716	11.4734	12.0544	12.6787	12.0773	10.8414	12.2269	8.60848	10.8501	10.61	7.72756	4.8269	4.62131	7.43408	6.6052
ACTN2	0.703058	0.526983	0.482126	0.490692	0.344389	0.396239	0.507998	0.418493	0.599307	0.47661	0.964243	0.844418	0.737735	0.901785	0.589429
ACTN4	50.6149	58.6046	57.9807	69.3724	61.9444	52.4308	58.9145	51.6983	62.2419	62.4563	44.4126	36.7021	34.8678	56.7505	54.6558
ACTR10	48.9687	49.9961	45.3785	44.8922	46.979	45.3984	44.0949	47.7919	39.8448	40.0964	44.7018	54.8805	51.111	42.7431	46.0949
ACTR1A	120.883	131.508	126.743	131.491	126.505	125.551	117.562	112.112	120.733	121.609	132.969	144.998	134.025	129.524	135.102
ACTR1B	137.358	158.146	150.235	130.764	120.069	118.618	108.769	114.566	103.617	96.7544	143.49	140.868	127.175	128.313	137.574
ACTR2	172.856	165.266	159.123	166.059	157.54	195.867	176.38	168.234	162.696	174.028	163.082	179.846	165.09	164.907	163.84
ACTR3	36.0422	35.4362	33.6455	36.2297	34.3331	34.0832	31.2893	29.1883	27.8451	30.4648	35.917	42.5873	39.3704	34.3948	34.5011
ACTR3B	3.68078	3.52592	3.40204	3.68374	3.68539	3.63645	3.11973	3.15276	3.31129	3.68958	4.41123	4.57038	3.87972	4.62845	4.38744
ACTR3C	0.447311	1.03217	0.959672	0.802341	0.740515	0.794708	1.00502	1.16207	1.23168	0.770447	0.745708	1.45414	1.32314	1.28866	0.870897
ACTR5	7.49464	7.79858	7.46299	6.75146	6.20517	9.01202	9.80621	9.41001	6.3578	7.49506	8.44351	8.46944	9.46813	9.12628	8.48917
ACTR6	23.9906	22.9151	21.0083	18.7364	19.9113	20.6654	22.6381	24.654	18.5077	20.3301	20.6802	27.1397	23.1038	17.3081	17.4398
ACTR8	49.6093	56.195	55.2188	52.8227	48.7214	55.6886	53.883	56.0838	45.2706	49.762	60.9187	70.8216	61.767	62.6594	55.0628
ACTRT1	0.214126	0.240075	0.246577	1.90011	0.565761	0.221454	0.231426	1.03125	4.69731	0.258381	0.234411	0.284334	2.333	4.00719	0
ACTRT3	9.47718	9.44507	12.1261	8.15772	9.42885	8.47046	5.31114	5.35319	9.83902	8.18868	7.55712	1.86439	3.09593	5.69298	4.02932
ACVR1	5.00992	5.31554	5.59521	4.90307	5.09368	5.58452	7.53421	6.00659	5.88296	6.02349	3.05984	1.76948	1.79663	4.64826	4.89082
ACVR1B	62.9853	75.0583	77.71	69.3744	62.6612	68.5609	76.112	67.8975	77.3925	77.3167	76.0511	90.522	85.2113	116.828	108.997
ACVR1C	0.34456	0.405876	0.386733	0.464439	0.432148	0.311244	0.235695	0.257317	0.295011	0.242096	0.214862	0.162164	0.162928	0.204056	0.0813593
ACVR2A	12.4429	15.2184	14.5305	16.4449	14.9778	14.0047	14.9795	16.1834	13.9437	15.0664	11.217	17.6154	17.7191	13.3837	12.7723
ACVR2B	54.4414	82.6907	80.1746	72.445	61.1668	68.6053	68.0049	65.3498	75.8116	70.743	76.3052	94.154	89.8434	95.0672	78.3447
ACVR2B-AS1	11.882	11.2233	10.6838	12.2771	10.3215	11.2786	10.0273	11.2686	16.3655	9.91858	10.8694	9.07771	9.62715	13.8596	8.64161
ACVRL1	5.5492	3.31824	3.99107	2.81386	2.135	1.69153	1.45204	1.45349	3.45268	1.24524	0.809989	0.361971	1.03041	2.62355	0.698476
ACYP1	24.1127	23.6315	22.5236	20.0031	21.2999	16.9708	19.1588	21.688	15.3392	18.5221	21.2243	22.5882	22.599	13.7198	17.9163
ACYP2	0.52942	0.65677	0.54156	0.484906	0.541954	0.472049	0.465345	0.439417	0.429021	0.472719	0.490566	0.712823	0.786648	0.492791	0.616488
ADA	1.74305	1.5892	2.01824	0.946989	1.18933	1.95128	2.45319	1.93724	2.52116	1.72193	1.79285	1.13185	1.65466	1.70268	1.1956
ADA2	41.3892	47.0687	54.2053	38.4556	42.9105	47.1368	44.6053	42.4396	47.6109	48.5685	28.6409	22.9704	22.2725	31.459	28.7501
ADAL	12.2588	12.2737	11.9907	10.8187	10.868	15.6427	15.3145	17.47	14.0915	13.7177	15.583	14.3859	14.5941	14.577	12.9429
ADAM10	12.1704	13.3183	13.7144	14.5355	12.8485	14.3017	14.8441	14.0504	15.4465	14.9012	12.5714	14.0612	12.7961	16.6026	15.9656
ADAM11	20.4234	12.2822	15.9902	13.5103	10.0823	10.3656	9.44549	11.8723	19.6804	12.5504	29.811	18.2414	20.4147	26.8456	19.0527
ADAM15	25.2279	25.748	27.4587	21.9936	20.595	31.9856	39.2687	35.0674	31.6398	27.3573	27.4803	21.0347	24.3299	28.0763	22.67
ADAM17	12.7689	12.3115	12.1434	12.0022	10.0971	12.8835	14.9403	12.7464	10.8374	10.1687	9.03465	8.49304	8.23535	10.4851	9.19076
ADAM19	6.90773	8.58509	8.99814	12.1912	10.2774	13.5878	13.5219	13.1004	16.5947	15.6606	8.52674	8.25249	7.96018	11.6011	9.70505
ADAM20P1	1.07918	1.93128	1.50561	1.99947	2.19338	1.07318	2.17573	2.32384	2.73163	1.55265	1.56765	2.72825	2.03506	2.64101	2.08456
ADAM21	1.43762	1.65662	2.43726	1.77183	1.68821	2.39543	3.66864	4.51964	3.65016	4.43324	2.44816	2.54533	4.78609	5.60499	4.75605
ADAM21P1	0.301385	1.01373	1.04118	0.573093	1.19448	0.623399	0.81434	0.544312	2.47933	0.909187	1.15478	0.800409	0.703657	2.53809	0.648693
ADAM22	2.21393	2.98901	3.01547	2.77027	2.53495	2.50734	2.77232	2.86202	3.00018	2.98854	3.25792	4.78345	4.38597	4.15719	3.45911
ADAM23	2.64789	2.99802	3.4436	3.54845	3.36031	2.99384	3.26959	2.98088	3.44214	3.61474	3.64485	3.95474	3.89682	4.19723	3.72217
ADAM28	0.557928	0.716081	0.921456	0.390864	0.543109	0.372027	1.42024	1.10486	0.536814	0.33662	0.0964397	0.0292446	0.377074	0.52206	0.0421358
ADAM33	0.461287	0.188069	0.217308	0.717669	0.581705	1.12763	0.883807	1.08556	10.8476	2.96024	0.734529	0.612537	2.57824	4.51252	0.962776
ADAM3B	0.656955	1.10486	0.378259	0.416407	0.433951	0.679439	0.355017	0	3.60294	0.792734	0.359597	3.05326	4.09019	2.45888	2.35669
ADAM8	7.33129	7.57271	8.95924	7.18032	4.85679	9.28432	12.4976	11.2461	9.18235	5.31306	4.4224	6.21571	8.05099	10.68	5.91929
ADAM9	13.3301	12.0588	13.0979	13.1862	12.4987	19.8553	25.0392	21.3574	22.779	23.7751	13.7627	19.1927	17.7037	27.3476	26.1609
ADAMTS1	6.90773	12.4778	15.0622	23.0272	20.7442	8.6325	9.36687	7.46995	9.06176	9.879	9.06758	4.6288	4.92793	12.9273	10.4627
ADAMTS10	31.4011	44.2108	46.8058	48.9401	36.6737	40.755	59.1686	77.7606	78.6949	63.4738	61.9955	102.014	112.543	118.979	100.454
ADAMTS13	6.20073	6.06876	6.8012	7.39155	5.06894	5.08784	8.02726	9.89118	10.7218	6.82087	6.80318	7.37863	8.91556	12.2966	6.98038
ADAMTS15	0.848021	1.15096	1.31062	1.7257	1.32669	0.565462	0.602986	0.362737	2.85575	0.740538	1.09938	0.681571	1.35468	2.15081	1.13678
ADAMTS18	2.1627	2.86175	3.41363	1.74839	1.54194	0.476163	0.504153	0.42548	0.461441	0.421545	3.67628	4.5638	5.16092	2.46014	2.08045
ADAMTS19-AS1	3.27606	2.44872	2.51504	0.69217	3.96733	0.847046	0.885189	4.27316	5.48989	2.30601	0	0.36252	4.24931	6.64181	0.39174
ADAMTS4	1.75806	1.52526	1.54247	2.01641	1.18893	1.47189	1.35721	1.15917	6.2365	1.01019	1.94752	1.63971	3.1599	6.34513	1.08114
ADAMTS5	0.684521	0.591449	0.788261	1.10659	1.07854	0.233817	0.190047	0.166348	0.815113	0.447099	0.611872	0.266852	0.635362	0.74041	0.288361
ADAMTS7	8.15364	7.07493	8.32114	10.0217	8.03978	12.5574	14.879	13.9432	18.0596	14.6156	5.64673	2.25172	3.47626	6.82228	4.16275
ADAMTS9	2.02268	1.96248	2.46951	1.17418	1.11714	2.17528	2.06218	1.55741	0.602629	0.490738	0.580543	0.171287	0.242605	0.496211	0.318772
ADAMTSL2	0.74778	0.878325	1.30396	0.704192	0.752677	0.795468	1.43166	1.08899	1.61438	0.704677	0.584731	0.482298	0.620755	1.38608	0.613144
ADAMTSL4	8.83494	17.2076	20.5629	19.1515	12.2713	23.3816	61.2737	45.9243	48.9902	35.8478	11.8635	15.9141	16.909	49.0523	34.8916
ADAMTSL4-AS1	0.384322	1.14061	0.937201	1.80551	0.507727	0.350713	1.31942	1.41542	1.73578	0.982066	0.272239	1.08071	2.11128	2.66538	1.2327
ADAMTSL5	0.849327	0.692549	1.0225	0.78304	0.357014	2.5154	2.62867	2.51004	3.38761	1.44413	1.81732	1.38413	1.86278	3.68464	1.21871
ADAP1	18.6551	25.9603	24.792	23.3423	22.3918	20.2242	18.7108	19.0814	21.1642	20.6145	33.0082	34.0991	30.0609	26.8434	26.171
ADAP2	1.1293	1.33085	1.6042	0.982265	0.718733	1.39813	1.48782	1.14136	1.53705	1.08419	0.712896	0.602022	1.33435	1.69689	0.792484
ADAR	155.801	169.26	179.648	153.828	137.803	171.678	185.974	161.76	172.819	171.032	179.558	155.812	149.069	192.557	182.746
ADARB1	3.29316	4.58286	4.18762	5.03745	4.50357	4.35976	4.06425	3.70331	4.43811	3.96889	6.97455	5.20652	5.09733	5.92718	5.50958
ADARB2	0.278338	0.581498	0.502677	0.887352	0.792944	0.116855	0.111991	0.108833	0.238797	0.0837998	0.148431	0.106855	0.144124	0.28262	0.207209
ADAT1	19.545	23.5126	23.2475	23.7396	21.9137	31.0583	34.6047	35.7775	33.6787	33.4443	30.0091	27.2729	26.1459	32.0486	28.9177
ADAT2	5.30536	4.65747	5.39276	4.75324	4.74796	7.24082	7.31465	7.94257	6.7692	6.13904	5.51844	5.70204	6.39311	4.68769	5.62584
ADAT3	4.10464	4.60208	4.68254	4.52258	5.21991	4.68154	4.97527	4.52639	6.17126	4.86041	6.88725	5.1958	5.43352	8.04048	6.60541
ADCK1	0.89491	0.980266	0.977822	1.17508	0.973627	0.830853	1.10574	1.0334	1.35146	1.04949	1.17513	1.07285	1.20411	1.48629	1.30711
ADCK2	13.5259	13.0098	13.0092	8.22894	9.49578	13.4125	14.1671	11.4216	10.8991	10.3543	12.9164	9.98851	9.1497	10.0364	8.63489
ADCK5	8.67166	6.34943	7.48477	7.42381	6.27003	5.79038	5.68598	6.31489	8.05868	5.08635	9.15856	6.81498	7.26205	10.2067	7.31811
ADCY1	11.0161	18.0832	19.6726	15.3874	12.1699	11.5836	12.2416	10.6849	12.85	11.4204	18.8625	30.2346	26.7072	31.645	22.2574
ADCY10P1	1.10158	0.991544	1.46506	1.11127	0.93262	0.978821	1.47566	1.86807	1.64508	1.25437	0.89172	1.90573	2.69266	2.16315	1.35805
ADCY2	0.687349	0.727567	0.602242	0.810908	0.790552	0.306131	0.299922	0.283571	0.398035	0.390664	1.55089	1.17822	1.24152	0.920132	0.797402
ADCY3	3.4675	3.65822	3.86987	4.29887	3.55574	3.67148	3.87973	3.76664	4.76955	4.23208	5.09366	4.4665	4.80274	6.63208	5.52353
ADCY4	0.683567	0.683552	0.595691	0.281043	0.24407	1.39482	3.45437	2.9807	4.72832	1.15924	0.323601	0.0735971	1.15024	2.42019	0.106039
ADCY5	1.39128	1.64769	1.7825	1.46878	1.1168	2.60144	2.29536	2.04676	2.6613	2.40984	4.32717	4.49323	4.25216	3.96154	3.63576
ADCY6	23.13	26.8555	30.3162	28.7745	24.3921	39.6415	46.0183	44.7047	50.2477	43.1921	60.0329	69.7557	63.1658	74.2804	66.0696
ADCY6-DT	0.222296	1.24618	0.767956	0.281801	0.587348	0.689711	2.16231	0.535298	6.90844	3.48712	5.84054	4.42775	3.80603	3.74409	1.59488
ADCY7	7.98268	7.94251	8.97418	9.79023	7.52218	8.19779	7.88402	7.10072	8.30409	7.00625	6.24101	5.68694	6.01034	7.43664	5.10767
ADCY8	0.695476	0.595115	0.510269	0.797537	0.776355	0.454603	0.281716	0.303849	0.366042	0.327395	0.647225	0.242284	0.313503	0.235029	0.176809
ADCY9	3.29471	3.91234	4.44602	4.62716	3.67626	3.63795	3.17683	2.67119	4.03005	3.99261	5.67951	4.66559	4.40944	6.99241	5.95203
ADCYAP1R1	1.91001	1.74946	2.2776	1.6605	1.21339	2.31	2.84832	2.72067	2.51859	1.98991	6.34715	8.02459	7.18049	6.29921	4.55286
ADD1	33.8246	40.9271	42.019	45.7255	43.1195	37.4415	36.8826	32.0242	41.7425	40.9019	49.1042	46.3513	43.1941	52.2687	50.6115
ADD2	28.6219	39.2494	39.5656	38.3353	33.2725	33.915	33.1389	31.0013	36.3246	35.1427	42.856	47.2764	44.7008	44.8923	38.871
ADD3	9.4166	10.6597	10.0058	11.9598	10.9339	9.55074	10.1846	10.9345	8.74714	9.11969	6.96718	7.49071	7.24385	8.0619	7.54063
ADGRA1	6.25711	6.77759	6.22839	9.09721	8.29427	4.18986	2.91138	3.87326	4.2394	4.41075	9.00936	7.22906	6.98799	6.90674	6.62476
ADGRA1-AS1	15.1295	13.8571	11.5331	12.6962	16.3278	9.47651	9.21232	7.44043	10.1283	9.25677	17.0294	20.0902	19.9005	14.755	11.6192
ADGRA2	1.65272	1.39877	1.70325	1.16577	0.841076	1.65607	1.7654	1.88925	3.25646	1.17175	2.7597	1.92136	2.44233	4.07979	2.82367
ADGRA3	5.91669	5.78096	5.68334	5.6786	5.58186	6.5435	6.76815	6.07229	6.4038	6.86739	5.61569	5.72843	5.12748	7.0405	6.74445
ADGRB1	2.38962	2.27624	2.84499	4.05136	3.42641	3.77073	3.28261	3.99605	4.6881	3.76262	3.61916	3.16454	3.78999	2.33295	2.22553
ADGRB2	20.6676	19.621	21.2591	20.9664	18.0186	25.3941	21.7955	19.2594	26.049	25.0199	41.9393	29.697	32.2471	39.3191	35.3645
ADGRB3	0.469566	0.624697	0.577029	0.832432	0.717692	0.562271	0.537592	0.574733	0.807521	0.74149	0.634161	0.910015	0.901648	0.767666	0.684948
ADGRE5	7.0302	6.1752	8.06986	5.27913	5.26493	9.65581	7.7555	5.18923	6.07805	3.93091	1.92406	0.654065	1.49849	2.82822	1.46176
ADGRF2	0.582002	0.639738	0.814759	0.679929	0.391978	0.283256	0.197341	0.0687003	0.479824	0.0413111	0	0.0606142	0.159862	0.491195	0.0654999
ADGRF3	2.71197	2.40716	2.70007	3.90348	1.97799	1.60691	2.59523	3.12922	8.41784	3.57927	2.35038	2.28825	6.50763	7.56	2.18894
ADGRF4	1.43613	1.81699	2.33654	1.3863	1.35768	1.44441	1.89393	1.41187	0.481724	0.143088	0.144238	0.0874781	0.123046	0.443827	0.0567174
ADGRG1	24.1733	26.8158	28.1394	29.5168	27.0133	21.1335	21.124	17.5702	23.1795	23.0965	34.1266	17.6511	17.9634	24.9644	26.8464
ADGRG2	0.549543	1.32327	1.0467	1.47854	1.37848	0.952047	1.38086	1.27866	1.11483	0.724678	0.253842	0.307903	0.378958	0.546759	0.399265
ADGRG5	0.509461	0.631328	0.854275	0.600515	0.519545	1.10001	1.17853	0.570356	2.17314	0.830459	0.117416	0.106817	1.26598	1.87338	0.089776
ADGRG6	0.586102	0.424497	0.539449	0.357939	0.387149	1.60832	2.22172	0.906567	1.06363	1.17701	0.128794	0.0965745	0.183119	0.176136	0.141191
ADGRL1	22.999	28.3933	30.1298	32.4181	26.2717	30.5634	29.4894	28.6267	41.4648	35.2198	46.9193	41.6487	43.7685	58.7559	50.4503
ADGRL2	3.49786	2.93364	3.01774	3.28964	2.90155	2.7307	2.99536	2.91091	2.78807	2.84366	2.99468	3.14598	3.07055	4.05731	3.56126
ADGRL3	1.92667	2.19686	2.22028	2.0854	1.64401	2.01773	1.7791	1.74755	1.54902	1.52414	1.65021	2.0325	1.90846	1.62131	1.39165
ADGRV1	0.753007	0.834545	0.811354	0.748409	0.539492	0.844686	0.947192	0.986436	0.833212	0.792981	0.348268	0.396713	0.37931	0.533338	0.369434
ADH5	158.875	157.019	152.886	134.767	135.841	139.73	145.01	147.996	113.621	128.553	111.617	132.81	122.538	106.094	110.951
ADH6	0.334648	0.562806	0.578048	0.518502	0.442103	0.499924	0.462155	0.291001	0.713732	0.314077	0.122117	0.0246875	0.318315	0.38272	0.133387
ADHFE1	2.12897	1.8259	1.7679	2.13974	1.77047	1.92112	2.64934	2.60418	2.43442	2.35405	1.5414	1.48673	1.61066	1.69845	2.03254
ADI1	12.6344	12.9473	13.7311	15.1511	13.2315	12.5625	13.7154	14.4406	12.2233	14.859	12.2454	15.4637	14.3533	13.9207	15.4109
ADIPOR1	91.1912	83.7024	84.0838	78.5125	79.7523	102.333	102.604	95.021	84.9322	100.094	99.1411	77.3188	70.2412	81.4562	90.1865
ADIPOR2	14.6153	14.2619	13.763	12.8169	11.8817	14.0358	11.8505	11.1334	11.1268	11.0588	15.7021	19.4074	18.0217	15.286	13.4319
ADIRF	8.24568	7.53819	7.88843	4.5028	4.8601	6.16631	11.7911	11.6081	12.291	5.35763	2.63862	2.02141	2.17197	2.13662	1.2742
ADK	0.584212	0.622757	0.619874	0.601035	0.547423	0.599629	0.734259	0.723388	0.610863	0.632859	0.495417	0.609741	0.657882	0.616022	0.694611
ADM	63.7459	60.7504	53.5257	49.496	57.3711	56.3131	56.6959	35.1777	44.4285	47.4345	9.59544	2.11618	5.99455	10.1898	4.19237
ADM2	46.9304	34.442	44.8177	20.6306	19.9998	58.9745	51.813	44.4295	26.7528	26.3359	12.5679	1.67522	5.20361	11.2144	3.25844
ADM5	12.4525	8.40699	9.55982	13.9187	7.07569	6.23163	7.95941	15.1543	19.5823	8.56332	9.96767	11.7349	16.8814	19.0441	4.22692
ADNP	91.5479	102.41	108.642	104.766	100.737	111.479	108.569	101.534	113.601	121.393	146.275	139.066	133.238	152.529	153.735
ADNP-AS1	1.2219	1.78586	1.95986	2.07453	1.64307	1.87301	1.62719	1.62882	2.27364	1.60608	0.812149	1.82536	1.52829	1.55168	2.0351
ADNP2	24.5752	25.3259	26.4236	21.9611	21.6266	25.2313	24.8215	21.1692	19.0127	21.7433	23.2278	19.2843	18.6927	18.6081	18.9572
ADO	182.716	189.759	180.524	173.017	185.297	187.61	172.716	156.319	180.447	165.384	227.895	217.545	198.374	205.009	195.723
ADORA1	3.4861	3.51597	3.25276	4.14308	3.63915	4.28142	3.53228	3.34476	4.01154	3.37092	3.48414	3.18253	2.91895	3.4513	2.66862
ADORA2A	0.345545	0.442766	0.568447	0.25031	0.456498	0.119124	0.426816	0.49529	1.11298	0.218408	0.468348	1.31098	1.43424	0.800628	0.708325
ADORA2A-AS1	0.210943	0.56236	0.588387	0.356546	0.340604	0.232706	0.395176	0.468452	0.796958	0.299792	0.528567	1.23248	1.1674	1.13166	0.712993
ADPGK	12.8396	12.2309	12.6389	10.8511	11.9867	12.5118	13.5275	13.2376	11.9621	12.2799	11.2969	11.9094	11.5172	14.3814	13.9611
ADPRH	3.72153	3.27842	2.95906	2.32143	2.49727	4.09327	3.60723	2.59602	5.12949	1.99586	1.61671	0.588305	1.5171	1.98987	1.31383
ADPRHL1	1.1346	1.31026	1.26735	1.33763	1.00427	0.774461	1.06685	1.20215	2.01193	1.42386	1.65197	1.56688	2.04855	2.73907	1.79086
ADPRM	7.16371	6.44532	7.38371	4.62475	4.41067	9.58123	8.45941	10.3556	4.76952	6.16306	6.05122	4.96181	5.67838	5.91699	5.42519
ADPRS	94.6949	91.4057	92.0473	67.01	74.9311	84.5693	80.1025	81.8605	68.8639	71.0284	82.4769	70.1921	68.0711	69.1204	74.4435
ADRA1A	2.78009	2.99327	4.11525	2.92469	1.97524	0.461995	0.457239	0.376491	0.552422	0.313907	0.327936	0.275652	0.511248	0.604854	0.162132
ADRA1B	0.185706	0.526652	0.597523	0.886276	0.663849	0.225955	0.177097	0.210442	0.499248	0.369085	0.729486	0.210332	0.493086	0.57241	0.415384
ADRA1D	0.334002	1.28048	1.62533	1.85754	1.46609	2.60746	1.92139	1.67345	2.40296	1.66414	2.25285	0.729656	1.34161	1.59289	0.618407
ADRA2A	3.02715	1.51837	2.01816	3.02958	4.52536	2.8012	2.15245	1.82238	8.15526	3.36442	13.4302	3.49079	3.7198	5.36691	3.77216
ADRA2B	8.01997	2.34164	4.42531	3.49484	2.09696	5.61603	5.32718	6.23631	10.996	5.54442	7.86521	3.6608	4.68114	10.4749	4.91487
ADRA2C	30.5598	29.8995	31.8713	25.2177	23.2332	29.5185	31.9383	24.1248	21.3451	20.8731	30.7722	35.6031	27.373	13.4883	17.7885
ADRB1	0.91442	0.911321	1.287	1.0304	0.939584	1.26095	0.219623	1.22331	6.12938	0.490405	0.333683	0.134916	1.42329	7.22535	0.145791
ADRB2	3.02418	4.91648	3.65663	3.25866	3.19619	7.03728	3.7588	4.36942	12.7156	2.91937	2.48302	1.40552	2.82428	6.50845	1.08486
ADRB3	0.0855316	0.383588	0.393976	0.216854	0.112995	0	0.0924422	0.205964	10.7889	0.206418	0	0	6.39022	7.20296	0
ADRM1	205.691	215.824	207.785	218.31	226.345	210.322	194.29	187.783	208.776	213.923	224.498	207.582	167.529	198.132	226.095
ADSL	38.091	34.6889	36.0322	36.6312	35.1125	36.5875	37.3616	40.4463	33.4511	36.0643	35.8237	39.0389	35.0082	34.5864	33.8928
ADSS1	11.8013	12.3184	12.8058	10.9495	11.0228	9.8166	11.4129	11.6051	12.5685	11.9368	10.6687	12.4267	11.8025	12.9163	11.3595
ADSS2	19.1984	17.5919	17.9949	17.4918	16.5997	18.1404	17.7547	18.5673	17.4511	17.9156	14.8649	15.264	13.998	14.6949	15.1825
AEBP1	26.4461	22.8397	28.505	22.2991	19.3256	35.1657	44.4585	43.341	52.7662	51.4602	38.5469	24.0403	20.511	44.0618	38.1647
AEBP2	4.66124	5.76589	6.52801	5.77652	4.74788	5.83973	6.0785	5.55832	6.0242	5.48502	5.00479	4.60874	4.21719	5.28697	4.76602
AEN	220.191	197.044	203.453	148.098	139.016	184.913	158.38	129.38	102.606	108.044	133.052	16.937	17.0858	36.808	31.9883
AFAP1	8.89101	13.4579	13.1964	13.7209	11.9111	14.2807	11.7246	11.0355	13.0486	12.7228	15.1966	14.5891	13.805	15.5655	13.8148
AFAP1-AS1	0.298352	0.655078	0.744396	0.47277	0.509112	0.282849	0.806143	0.778314	0.954478	0.705028	0.28579	0.676802	0.793321	0.860777	0.535137
AFAP1L1	1.0435	0.725886	1.1227	0.62762	0.714437	1.01619	1.09488	0.83454	2.14433	0.946674	0.600363	0.252855	1.07885	1.42542	0.644837
AFAP1L2	0.729138	0.748061	0.758595	0.481788	0.554155	0.794854	0.870202	0.806718	1.09105	0.591087	0.600973	0.624291	0.793116	0.74285	0.371642
AFDN	18.4189	23.3618	25.4562	25.163	21.0857	22.4938	27.4046	25.4379	25.3167	25.1303	25.6666	31.7361	29.9806	35.8201	31.6959
AFDN-DT	24.3234	35.7263	38.6509	25.0446	20.2062	24.8263	53.9548	65.2219	45.8248	39.7321	42.0928	69.5338	73.7346	53.0728	64.6221
AFF1	2.80518	3.61892	3.92055	4.06898	3.22881	3.70397	5.3138	4.52679	5.24594	5.39205	3.02336	3.10015	2.79421	4.60469	3.94779
AFF1-AS1	3.039	2.851	2.1783	2.12281	2.53999	2.56572	4.02189	3.323	3.11794	4.11613	1.6974	1.85301	2.84777	3.01773	2.04687
AFF2	1.57704	1.93778	1.89995	2.14401	1.68779	1.12715	0.74345	0.763533	1.13784	0.998434	0.954482	1.25451	1.2898	1.35895	1.09691
AFF3	0.99714	1.32625	1.39137	1.43526	1.25469	1.36134	1.26298	1.25434	1.21525	1.15467	1.20204	1.40973	1.52373	1.21826	1.11839
AFF4	54.4341	65.3151	65.1458	57.9111	47.6105	63.1948	66.5322	58.1542	51.6426	52.8524	53.0329	50.0019	46.813	53.9077	45.0745
AFG1L	0.546818	0.586104	0.535775	0.50337	0.475123	0.555853	0.605449	0.592382	0.532814	0.654994	0.562032	0.701257	0.742909	0.572964	0.564018
AFG3L1P	7.34644	9.74873	10.7227	12.1622	10.8252	6.77432	12.6041	12.5102	15.144	12.7238	10.2921	14.5305	16.6523	18.3151	17.8395
AFG3L2	19.8176	20.1831	20.5088	19.5209	18.7719	21.4483	20.4028	19.1411	19.0554	20.8887	24.2924	21.8065	20.8029	22.8459	21.5362
AFMID	16.5778	17.4716	21.4157	13.3735	12.9812	13.7785	22.3477	22.8996	18.9549	15.7487	9.96509	10.9667	10.9312	15.3428	13.7969
AFTPH	11.1822	12.3307	11.7952	8.93947	9.54173	12.118	11.5173	11.8294	9.30908	9.57223	10.736	14.7054	13.4455	10.4801	10.2671
AGA	24.4887	22.9743	22.2551	23.6941	21.2648	12.2937	14.8503	13.9615	10.5023	11.9158	7.73829	7.38249	8.98313	10.6521	8.66133
AGAP1	7.76296	9.52302	10.2076	9.39527	7.73544	7.76546	6.73723	5.7447	6.23293	5.72936	7.87068	7.31171	6.99423	8.50591	7.35582
AGAP1-IT1	4.76076	9.91287	7.24441	6.46623	4.94168	1.40677	4.41035	3.68489	3.72991	2.46202	1.48908	1.80621	2.38182	7.95481	1.46385
AGAP11	2.02139	2.34451	2.15828	1.70832	1.34034	1.03327	1.62388	1.75308	2.12373	1.81302	0.788501	0.606767	0.566572	0.782663	0.511203
AGAP12P	2.16786	3.07444	3.12464	3.67635	2.54152	0.178176	0.325849	0.414858	1.23353	0.242535	1.08446	1.77295	1.51953	1.47771	1.27724
AGAP2	8.99409	10.2534	10.0287	12.9545	10.0421	23.8621	14.1822	15.9204	22.5158	19.6001	34.0575	23.0172	24.9166	24.3055	17.7936
AGAP3	16.3642	15.3742	15.7177	16.8684	16.3255	19.307	16.9798	16.7068	19.0537	19.5046	31.4312	24.824	24.839	28.365	27.3091
AGAP4	1.29818	2.94265	3.85105	2.96939	3.1877	1.45936	2.57737	3.65275	2.65695	3.98432	2.51794	5.32139	5.73238	4.19871	4.25199
AGAP6	0.974386	1.20172	1.07397	1.35874	1.39759	0.777394	1.8956	1.30726	1.32323	1.07499	0.868597	1.16449	1.16997	1.12014	1.23837
AGAP7P	3.11775	4.02617	4.23137	4.35815	3.73271	0.403057	0.496423	0.536264	0.610667	0.38629	0.426641	0.591431	0.584932	0.546997	0.61913
AGBL3	38.4091	38.5896	42.3153	31.4065	25.9202	31.1254	47.6224	45.845	40.7311	27.4874	40.2276	69.3285	62.6304	37.6512	40.5599
AGBL5	73.2844	67.0198	68.909	59.0191	59.1899	70.8527	76.946	71.6809	60.8559	65.4352	77.4984	71.0897	68.4101	63.2913	64.0818
AGBL5-AS1	4.77478	6.54307	4.88747	2.69019	7.00882	3.29213	4.01377	5.11017	22.3068	15.3643	3.48475	7.74932	14.0381	16.8784	3.80634
AGER	2.02471	1.23823	1.5897	1.98336	1.45901	0.85664	2.28777	2.32699	4.87909	2.44318	1.30977	1.95534	3.72445	2.58348	1.18853
AGFG1	14.7015	14.5782	15.3204	14.6194	14.1955	14.8604	13.8732	14.407	13.7802	13.8949	13.7598	15.7004	14.523	14.2365	13.4384
AGFG2	3.25602	3.2092	3.22259	3.97924	4.14689	3.48851	2.99008	3.51036	5.6411	4.42973	4.39155	4.67686	4.52144	6.57131	4.32095
AGGF1	21.4356	19.5408	19.5392	16.5537	16.2556	21.555	21.3375	21.753	17.4864	18.8913	19.0895	22.1191	18.4346	21.0696	21.2688
AGK	2.03895	2.30001	2.27268	1.83103	2.02744	2.0862	1.97155	2.15136	1.60478	1.92697	2.04469	2.41401	2.39838	1.78262	1.75097
AGL	6.32126	7.12491	7.42407	7.23222	6.07495	6.53326	6.89089	6.54601	6.60555	6.49469	6.64937	10.1974	8.70373	8.06431	6.85097
AGMAT	0.901819	0.829627	0.985236	0.556955	0.733163	0.980513	2.04933	1.47559	2.87451	1.39514	0.708799	0.614109	1.18773	2.20697	0.630427
AGO1	25.0966	37.0832	36.5084	36.8644	32.3989	30.257	40.3465	42.627	43.828	43.015	35.9292	46.2522	44.1164	51.8019	43.7602
AGO2	9.43329	14.4947	14.6994	13.7583	10.4206	11.8163	13.2674	12.3655	10.7879	10.6538	12.6599	13.0518	12.86	13.9658	10.574
AGO3	5.09465	7.25698	7.67481	7.08128	6.24874	5.56938	7.94198	8.7686	8.39934	8.28728	6.7009	10.4362	10.5402	10.4415	10.0679
AGO4	14.1254	16.8775	17.0303	15.7569	14.6756	17.4302	20.194	20.9725	20.4874	21.0262	22.9433	28.0335	27.6381	24.9169	25.444
AGPAT1	25.4947	25.126	30.9532	31.9203	29.107	17.8386	15.5122	13.7943	17.1467	20.1295	17.5041	11.8698	10.9739	19.438	16.53
AGPAT2	17.6655	13.7605	15.0522	10.3905	11.0848	18.5601	17.6475	14.4395	12.0266	11.8165	13.4358	6.04345	5.27096	7.95208	8.57331
AGPAT3	3.10111	4.10781	4.23359	4.06559	3.75019	5.17491	5.89611	5.03411	6.16271	5.55065	5.27606	5.67261	5.14892	6.54015	6.10812
AGPAT4	13.1186	17.5891	17.9939	16.5977	14.8935	14.8352	18.8036	19.8716	17.9219	18.2683	18.8655	26.8328	24.7683	22.032	21.001
AGPAT4-IT1	65.3903	71.4445	84.7129	63.0167	47.1602	75.3916	132.693	147.22	97.5836	103.865	67.933	101.672	107.232	112.695	77.7924
AGPAT5	16.3033	16.8382	17.1395	19.2086	18.4591	17.266	16.4462	16.0778	14.886	16.4586	15.8271	15.4901	13.5381	13.9707	14.2995
AGPS	8.79528	9.61824	9.27146	9.42655	8.14142	10.075	9.92123	9.69391	8.79599	8.47468	7.92569	11.2991	10.7501	9.38696	8.43224
AGRN	93.51	96.9076	111.761	118.759	93.1419	137.591	147.968	118.733	140.272	128.477	116.521	65.8385	78.2548	109.114	100.563
AGRP	1.58019	1.41735	1.81967	3.2051	0	1.63427	2.73258	2.2831	11.555	3.05085	1.38391	4.19662	8.3625	12.4203	2.72093
AGT	0.292798	0.656563	0.613041	0.843582	2.74287	0.82587	2.18642	1.50629	2.14106	0.867224	5.24516	2.4742	2.23726	7.47204	6.76045
AGTPBP1	8.89075	10.4322	10.3509	8.61169	7.94372	9.19665	9.91124	10.7256	7.92013	8.67944	8.55207	13.274	12.3142	10.6617	10.0423
AGTRAP	20.2664	17.254	17.3339	11.9663	12.7204	20.1773	19.768	20.0728	15.9495	15.4493	9.71233	3.62915	3.63221	7.19985	6.154
AHCTF1	12.0414	11.9847	12.7602	12.244	10.6951	13.2911	12.7213	12.3061	12.1199	11.9738	12.5593	13.3365	10.8506	13.4781	12.3177
AHCTF1P1	2.48105	2.93844	4.06427	2.48072	1.80043	2.67439	3.58794	3.91287	2.61916	3.24684	2.21879	3.48016	3.42662	4.7085	4.01139
AHCY	37.7909	38.6275	41.6917	37.6678	38.5175	61.5931	69.7209	57.0178	51.9394	54.7572	40.085	34.6203	30.1116	44.5956	44.5895
AHCYL1	51.3321	55.9809	57.8254	49.2667	44.7179	58.873	61.4813	53.6883	48.0786	50.7766	42.1638	43.1595	39.8381	45.245	42.5007
AHCYL2	4.5251	5.16797	5.51761	4.96951	4.34987	4.96944	5.07124	4.60761	4.68224	4.65409	5.32117	6.33852	6.53736	6.18723	5.58405
AHDC1	13.7731	15.1873	15.9888	21.6483	17.0411	18.51	16.9195	16.2664	20.6792	20.1599	24.3424	17.4484	17.0378	28.3286	27.1529
AHI1	3.13514	3.5668	3.49907	4.3508	4.09041	3.17983	3.6642	4.61651	4.35056	4.08228	3.43374	6.17671	6.1183	4.66946	4.66207
AHNAK	19.9798	26.7168	29.5751	19.3321	14.694	28.8286	28.194	16.707	11.4723	9.66472	5.68527	2.33489	2.48651	4.05078	3.10594
AHNAK2	18.2541	18.6029	23.5546	16.1018	12.0209	11.2639	12.022	9.21167	6.50093	5.5011	8.93462	4.83307	5.02926	4.15285	3.27747
AHR	4.52466	4.83975	5.03071	3.65908	3.4697	5.1636	6.21116	4.98598	4.37345	4.23606	2.41972	1.89052	1.99338	2.12905	1.68842
AHRR	0.370666	0.493024	0.654843	0.431946	0.349775	0.395256	0.43545	0.371446	0.627108	0.3806	0.637657	0.531944	0.60919	0.827236	0.624374
AHSA1	113.334	103.862	101.436	95.8489	98.5164	108.243	86.3764	86.9992	88.8079	87.5443	117.635	110.469	98.1403	87.527	92.0778
AHSA2P	74.252	70.6792	81.1544	73.9662	59.3314	79.0935	129.812	152.609	119.253	95.15	75.1825	110.25	116.095	122.193	97.7577
AIDA	35.3274	34.8064	35.0216	32.059	27.8796	32.5805	30.7164	32.0872	24.0231	25.3477	20.534	22.7317	20.8321	18.4606	16.7844
AIF1L	8.55345	8.20148	8.74348	5.53159	5.55057	10.4383	11.6464	9.81079	10.1563	9.95813	7.94465	10.4512	9.72833	10.1155	8.73593
AIFM1	127.877	110.862	117.101	107.395	103.177	66.0531	56.8372	53.5927	55.2882	55.3854	64.1921	55.279	52.5013	59.5283	59.8878
AIFM2	9.18777	9.17897	8.56738	6.59062	6.80908	11.5108	9.7525	7.87851	9.20375	7.85983	3.33638	1.7259	1.99978	3.38293	2.6153
AIFM3	0.877456	0.556057	0.43932	0.749619	0.529201	0.710206	0.721571	0.987576	5.89323	0.713544	0.45941	0.329284	1.2173	3.10569	0.273712
AIG1	2.03406	2.40253	2.28285	2.20939	2.2444	2.33324	2.84569	3.04974	2.53723	2.64673	2.07518	2.64992	2.81707	2.57063	2.63172
AIM2	1.53487	2.47225	2.1409	1.86352	1.62788	1.54269	1.5187	1.35348	1.26463	1.22604	1.94061	2.58355	2.59091	1.25415	1.02366
AIMP1	12.2442	10.6282	11.0641	10.5381	10.3146	12.4828	13.2534	13.7912	10.5117	11.1726	9.39199	10.3067	10.0938	10.778	11.1242
AIMP2	13.9888	14.0943	11.3322	12.5287	14.091	13.6358	14.044	13.4539	15.8235	11.5683	13.1363	10.2854	10.6397	13.5845	15.7302
AIP	57.7939	61.0265	53.92	55.7236	58.2734	63.7645	63.6201	63.9704	68.2691	69.1851	87.1206	81.8192	73.4164	78.9716	82.1615
AJAP1	2.82233	3.47911	3.29335	3.93052	3.53651	3.18333	1.5902	1.84997	2.18568	1.96898	1.81102	1.0451	1.147	1.38846	1.01425
AJM1	30.0016	29.8683	34.0371	55.7222	48.2659	46.3785	39.6922	43.454	69.2241	61.9955	88.1855	53.7359	65.3565	87.1267	75.2688
AJUBA	34.2774	48.0851	49.9521	32.3998	26.7815	88.5981	107.194	70.3374	62.9613	65.4292	14.8548	4.9207	9.58481	18.6629	11.1038
AK1	60.8821	50.957	49.2751	39.2326	42.7686	64.2698	60.4091	55.4809	52.8179	51.634	72.8318	59.1864	57.8134	48.9397	54.4382
AK2	29.6138	28.2749	29.4215	27.412	26.6221	32.2823	35.5923	38.3402	30.6373	32.0786	31.4851	39.1821	35.4836	38.1512	38.2073
AK3	58.2461	59.3038	60.6966	55.1024	52.8976	67.5372	71.3791	71.3783	63.583	65.2784	49.2272	60.7686	60.5936	59.4058	60.7769
AK4	7.61365	6.53934	7.96894	4.90452	4.69165	6.9343	7.16766	5.4712	6.07183	6.00738	3.48022	3.63497	3.79492	5.4234	4.78163
AK9	0.92464	1.13618	1.06298	1.05375	0.93569	0.775975	0.772223	0.903374	0.771179	0.664938	1.17413	1.61022	1.66695	1.12446	1.0163
AKAP1	27.388	24.8859	26.2396	22.9655	21.6053	21.4342	21.7615	21.9152	23.3921	21.2204	27.2859	26.021	26.8263	26.7477	24.5223
AKAP10	7.6808	7.95245	7.76644	7.29864	6.36342	7.72216	8.41031	8.47425	7.35458	7.18556	7.13501	8.50957	8.07249	8.29906	7.84567
AKAP11	44.6087	53.1305	54.0615	56.1669	47.2081	51.1025	51.7649	50.5167	51.0124	52.9973	53.4974	71.8219	66.0105	64.4089	56.1472
AKAP12	24.9217	36.8452	34.1193	41.2833	35.2663	32.0675	26.7552	26.1473	25.3879	25.0614	27.9668	35.5236	30.4221	25.0005	22.1766
AKAP13	2.21475	2.48315	2.8011	2.38514	1.88385	2.90453	2.9041	2.3571	2.64357	2.6442	1.99465	1.36205	1.40366	2.70935	2.27324
AKAP3	3.13004	2.54945	2.30046	1.10868	1.84862	2.04703	2.10936	1.92865	1.38002	1.39969	2.05594	1.62586	1.4759	1.585	1.4795
AKAP5	6.9263	4.34417	6.23865	4.73793	4.80165	9.61023	9.0424	10.1146	7.27123	10.2611	16.0283	24.769	24.6036	16.6838	18.6965
AKAP6	8.61771	12.7625	11.6589	12.6276	10.5455	7.70096	8.09961	8.76055	6.70287	6.81137	6.24466	9.50049	9.05919	6.71169	5.74666
AKAP7	1.33045	0.659334	1.03019	2.136	2.09927	0.750537	0.924073	0.816011	1.05599	0.938596	0.454299	0.379367	0.344058	0.788319	0.649329
AKAP8	17.3202	17.5703	18.3021	19.6141	15.9754	17.2114	20.2111	17.6293	19.3912	16.4828	22.4306	20.9027	21.5888	25.2128	22.017
AKAP8L	31.0521	26.3693	26.5264	25.1807	21.7476	31.3358	29.3702	30.2556	30.6301	29.155	35.5391	27.9138	29.0662	31.0147	26.352
AKAP9	18.1084	21.0899	19.8708	21.3331	18.2011	16.7217	21.7038	24.3863	19.7215	19.5407	18.5102	31.2049	27.4612	23.9966	20.9381
AKIP1	35.3881	32.8238	33.1129	34.7794	41.4291	30.8525	29.3517	28.1406	29.4578	33.9018	35.243	34.1713	30.3786	32.8856	35.032
AKIRIN1	160.676	154.549	158.039	158	157.749	175.611	164.607	144.597	156.519	170.582	156.034	135.877	138.907	145.025	145.155
AKIRIN2	38.8245	40.3679	42.7212	43.0401	43.4826	44.9712	39.6451	35.0932	47.0968	45.5149	42.4163	38.4337	36.9218	38.6295	40.7223
AKNA	7.25645	5.80764	7.54368	4.66853	3.66029	10.1152	9.77708	9.14442	8.38925	6.95651	5.65179	3.4582	4.02678	6.3015	5.59718
AKR1A1	47.8	43.8012	41.666	39.1443	41.9154	40.3541	40.5087	39.4936	34.3029	36.2163	33.9968	31.9386	29.3062	28.9384	30.765
AKR1B1	77.8018	89.2858	78.8687	95.7466	103.316	103.368	94.4899	101.643	111.531	116.666	91.414	111.077	100.325	96.7122	101.012
AKR1B10	0.825109	1.52517	1.00152	1.44175	1.20789	0.207571	0.457938	0.18795	1.91605	0.807276	0.0976517	0.0296121	0.694204	0.500798	0
AKR1C1	20.7317	20.4562	16.8225	16.5884	17.6158	33.9299	29.3606	32.0345	22.7	26.1417	24.7885	37.9509	37.4696	19.777	20.7168
AKR1C2	14.5457	10.9576	10.707	9.01484	9.99751	31.2867	24.2905	28.0672	16.4413	17.162	22.7512	46.4067	40.9007	19.8911	19.4259
AKR1C3	0.487356	0.687429	0.555182	0.843683	0.920767	1.10563	1.11577	1.48274	1.96389	2.08042	0.499106	1.18297	0.986954	1.19645	0.962498
AKR1E2	0.79016	1.3447	1.60859	1.12688	0.689704	2.50998	3.55326	2.97303	2.91477	3.59253	2.93488	3.27888	3.14059	4.64742	3.68489
AKR7A2	31.2073	34.9892	33.1869	34.0872	30.0782	31.7002	38.5017	38.5589	39.349	36.7493	37.2794	37.0959	35.0812	44.7504	44.1227
AKR7A2P1	7.46269	7.05972	9.13079	3.54763	3.38901	6.99452	11.3423	8.14288	12.3636	4.78395	1.78712	1.54837	6.5338	4.36433	4.01563
AKR7A3	2.19197	2.62518	2.17996	2.58927	2.96162	0.824359	2.36907	2.33928	6.55714	1.56296	1.63611	3.4399	5.27277	4.38179	4.21755
AKR7L	1.28954	1.53086	2.62054	2.64442	1.75371	1.29445	1.39373	2.23762	7.34956	2.33409	1.90996	1.91381	5.07694	6.17515	3.48307
AKT1	65.9502	73.1146	74.4936	79.1657	73.6875	72.9607	76.1774	74.3928	81.2988	80.6407	96.7567	89.6199	83.2505	99.9755	91.4907
AKT1S1	57.3728	63.0305	65.1317	73.8154	72.1776	68.1858	67.2797	61.9694	81.4975	82.6016	89.5051	53.3461	50.7434	98.7216	101.54
AKT2	32.926	36.6691	42.0364	39.8964	33.4854	37.6623	49.3121	49.2998	48.3501	44.2295	42.3938	46.554	48.0803	59.8207	54.4416
AKTIP	37.9301	36.9514	36.4329	32.3559	32.4789	38.3361	34.2491	36.871	29.0347	31.1661	39.4682	42.0117	45.6508	35.0881	35.532
ALAD	26.0626	31.0211	27.3474	29.1802	24.3773	28.615	30.8951	31.7314	35.9434	32.8078	40.6064	40.6715	40.1444	41.5166	40.7784
ALAS1	54.4361	51.8909	50.1663	41.2264	46.0268	56.6923	52.1169	46.4105	45.4487	48.8065	71.9739	48.131	46.3587	44.3916	47.2649
ALB	1.00553	0.986463	1.21995	1.11536	1.04374	1.29993	1.41668	1.51335	1.7069	1.17002	0.904221	1.66903	1.76074	2.52023	3.01452
ALCAM	25.4314	24.6953	32.0418	20.5314	17.3372	14.6774	12.3582	11.614	7.38863	7.56798	12.639	12.6382	11.6277	7.3416	6.79355
ALDH16A1	9.90777	11.458	12.3867	14.3825	11.7161	11.3396	12.5242	11.8458	21.4055	15.5923	21.5601	20.0566	16.4998	27.229	24.7552
ALDH18A1	15.6729	16.2767	17.4739	18.2261	16.5836	18.2724	18.7994	17.0765	17.8336	19.3598	16.8448	15.4413	15.2503	19.9635	19.6094
ALDH1A2	0.625772	1.21243	0.903922	0.918538	0.833957	0.570547	0.949238	0.670829	0.842927	0.572953	0.585903	0.411832	0.358846	0.724223	0.385952
ALDH1A3	4.62377	6.57658	6.80301	4.44665	3.97991	4.43486	3.70947	2.96038	1.8869	1.58978	0.477704	0.122574	0.35266	0.612465	0.373279
ALDH1B1	42.696	41.8865	43.6176	38.3606	36.2803	53.6961	51.6339	45.8545	53.0454	48.9569	59.8443	54.7689	58.3105	69.7206	65.3545
ALDH1L2	3.3661	2.94963	2.95254	1.41028	1.35616	3.67388	3.65355	3.20779	1.41401	1.59591	2.7546	1.48359	1.59037	2.2785	1.43189
ALDH2	10.74	11.3711	11.2855	10.9074	11.5202	12.5591	11.6407	9.99964	14.703	14.7417	15.7457	17.0895	17.4671	16.616	15.6912
ALDH3A2	26.8536	29.1556	28.3514	28.6984	29.104	37.6085	40.5147	41.4853	37.7623	39.3626	31.4294	39.7102	34.8285	30.5726	33.3719
ALDH3B1	1.31074	1.85368	1.47508	1.22732	1.0429	0.6778	1.03029	1.18362	3.62148	1.04245	0.733765	0.791143	1.71559	3.03832	0.876284
ALDH4A1	19.1176	17.7701	19.037	17.5177	19.2618	16.7692	20.1478	18.2998	25.1168	21.6138	23.343	24.4801	22.6198	23.3368	24.2678
ALDH5A1	5.6068	7.20422	6.95318	9.76725	9.27098	11.9452	11.3533	10.8698	16.6108	16.9714	12.1639	14.2012	12.9824	19.1112	19.1849
ALDH6A1	7.39292	5.93135	6.59429	5.8982	5.26016	9.51982	9.31993	8.51072	8.17851	8.38104	6.19548	4.09906	5.04848	8.0793	6.88491
ALDH7A1	36.6562	32.8165	35.4838	32.3674	30.7737	40.7224	37.2359	32.8661	29.7992	31.6892	26.2988	27.9592	26.4433	24.4108	24.6683
ALDH8A1	0.396475	0.941965	1.02183	0.993245	0.985208	0.771273	0.806004	1.17068	1.57039	1.01379	1.11609	1.99308	1.93949	2.31425	2.14018
ALDH9A1	14.9167	12.5836	13.8121	11.7474	12.5109	21.8924	22.6768	21.7437	23.3669	23.9484	18.9912	17.8842	18.1022	23.8731	25.2936
ALDOA	3.41848	3.6073	3.87867	6.81898	4.98103	3.43149	3.42301	2.54219	5.69791	2.00184	3.96248	3.73828	5.47734	7.4323	4.18387
ALDOB	1.01469	1.06939	1.40216	1.02904	0.482579	0.650636	0.679935	1.0018	1.00167	0.587712	0.777571	1.34739	1.7057	1.36721	0.582396
ALDOC	20.4429	15.7692	17.6087	9.22579	8.1021	17.0831	17.4105	18.1157	17.9384	14.6034	30.5258	28.5573	24.6917	27.3922	19.947
ALG1	9.14165	10.3609	10.2296	11.2108	11.3681	10.3383	12.1355	11.0067	11.335	13.3571	11.2913	9.89597	9.21787	13.3516	14.4007
ALG10	18.4006	22.0616	18.3722	19.079	14.8243	23.5405	23.7384	23.8196	21.5829	17.5832	15.8939	21.1149	18.8729	22.6915	15.0331
ALG10B	26.6608	26.4962	25.1816	24.3052	21.9583	22.5666	23.1447	24.4053	23.1922	24.2002	25.4534	29.6393	28.3578	30.4806	29.0855
ALG11	6.80069	8.34326	8.33444	8.455	6.29098	8.37386	9.30182	10.3448	7.34759	8.20625	8.08267	9.61066	8.61327	10.0562	6.49865
ALG12	14.1244	15.3228	16.1087	15.8417	15.4116	16.9576	17.373	16.6386	19.4353	18.087	19.1935	15.4908	16.0991	21.6411	20.5106
ALG13	100.064	107.46	114.953	105.498	99.7918	103.808	130.432	135.844	132.508	146.824	96.2878	128.911	114.743	137.703	147.669
ALG14	1.63241	1.85482	1.86176	2.41891	2.5291	1.94751	2.25193	2.54264	2.0792	2.32896	1.75619	2.73348	2.81393	2.64447	2.78746
ALG1L	1.54981	1.64851	2.01349	0.957146	1.15497	0.780874	0.944886	1.05262	2.03409	0.719276	1.39211	0.791524	1.42262	1.71046	0.969367
ALG1L2	0.4102	0.564437	0.730022	0.827281	0.320222	0.327821	0.282127	0.314294	1.09074	0.157494	0.0816476	0.222831	0.377281	0.558297	0.240792
ALG1L9P	1.61535	1.02985	1.44071	1.16441	1.02517	0.999103	1.472	1.31568	1.50546	1.10837	0.762832	1.28279	1.40504	1.39295	0.999873
ALG2	93.8394	93.4795	93.6915	78.3128	79.3206	91.5531	104.566	102.205	68.8441	81.0261	78.2876	66.1306	60.8803	72.0464	70.658
ALG3	39.9054	33.1014	32.5569	33.49	41.82	42.134	31.7587	27.4555	39.9071	43.1196	37.9018	20.0635	20.1271	28.276	32.9201
ALG5	4.77443	5.46469	4.70233	4.52949	5.41111	6.88849	6.36445	7.57725	7.1236	6.94799	6.95082	6.93503	6.44311	6.64007	6.81517
ALG6	3.11268	3.01156	3.32373	2.64348	2.40402	3.60641	4.24403	4.63356	4.01901	3.8348	3.0263	3.79799	3.65906	3.85355	3.7543
ALG8	7.18642	7.10941	6.77841	6.48124	6.71215	8.15004	8.21533	8.22047	7.20302	6.98741	6.95043	6.01585	5.98388	6.1796	6.64953
ALG9	10.3285	13.0646	11.774	12.8648	12.6879	9.09757	10.2902	10.2532	10.8663	11.1834	8.05906	8.72606	8.43731	8.84071	8.79779
ALK	1.13084	1.81285	1.23368	3.35753	2.69959	6.59663	3.40932	3.78608	11.2431	9.64769	1.12938	1.01426	1.96087	2.8774	1.66536
ALKAL1	1.3376	0.882176	1.21187	0.648339	0.727628	1.06805	0.542127	0.378941	0.719195	0.356041	0.107671	0.0653006	0.352097	0.644209	0.0564512
ALKAL2	1.23016	2.06885	1.49992	0.96319	0.860375	1.19742	0.664774	0.609879	0.925995	0.174636	0.673349	0.912841	0.394209	0.13542	0.207667
ALKBH1	7.81891	6.54083	6.45844	5.49442	6.10382	7.5486	5.89297	5.75077	5.30865	5.3346	5.67481	5.99705	5.16757	5.72646	4.75149
ALKBH2	20.2701	20.6367	20.7261	13.9556	17.5447	25.2409	27.4477	26.5095	22.3612	21.7886	28.6307	20.3419	20.9428	22.5641	19.2234
ALKBH3	5.67533	6.24901	5.46272	4.80297	4.51927	5.67525	5.52471	5.52313	4.00692	5.2047	5.12465	4.22026	4.60567	3.63309	4.31331
ALKBH3-AS1	0.635818	1.33663	1.67791	1.20903	1.18997	0.575381	1.08805	1.11641	1.30763	0.895099	0.464036	1.40715	1.56694	1.33862	0.722273
ALKBH4	18.2303	19.7168	18.1473	20.2045	18.1221	18.2986	18	18.8017	21.9341	16.2069	24.8585	21.9724	20.8495	26.0064	25.5936
ALKBH5	38.4809	34.3061	36.46	32.661	31.9917	34.7131	30.9498	26.8514	30.5283	30.1194	48.5697	34.0393	31.6768	39.6785	42.1249
ALKBH6	41.642	31.2616	33.6438	32.7338	32.9117	34.7922	38.9794	36.2715	47.8694	37.8875	43.2646	43.3029	42.1726	45.0337	44.097
ALKBH7	155.83	164.992	158.318	171.735	203.044	144.527	152.801	157.815	156.45	175.753	187.514	228.951	233.746	190.261	221.439
ALKBH8	5.64526	5.43932	5.06183	4.67155	4.16271	6.85715	6.94349	7.40473	5.65275	5.53476	5.32173	5.58965	5.92652	5.19062	4.85887
ALMS1	2.19426	2.47871	2.64101	2.68035	2.06357	2.55997	2.76159	2.94709	2.54579	2.38182	2.41571	3.17528	2.99084	3.63981	2.52597
ALMS1-IT1	13.7808	10.495	15.2705	10.383	7.38538	7.79853	12.3651	10.0181	8.55603	8.78516	2.41952	1.38109	1.82121	5.1093	2.42516
ALOX12	9.1963	8.66294	9.21187	6.04195	5.46437	6.03668	9.39471	8.03898	10.018	5.57383	6.57378	6.99799	8.30081	8.76226	7.14026
ALOX12-AS1	0.680808	0.87781	0.757853	0.661672	0.419726	0.821459	0.968822	0.847031	1.01641	0.588753	1.06827	1.09991	0.830078	1.31655	1.00947
ALOX12B	0.716591	0.711612	1.20242	0.311456	0.459819	1.8422	2.08006	2.0707	4.34171	0.914107	0.60517	0.299059	1.52965	3.63998	0.440678
ALOX12P2	0.97039	1.67269	1.87763	1.43936	0.898257	1.59757	3.36756	3.05207	3.28245	1.72058	0.484188	0.964234	1.16106	2.01367	0.86198
ALOX15	1.34871	0.933035	0.958303	0.509285	0.606563	1.12777	1.39565	2.34944	3.04263	1.52358	0.848195	1.18125	2.76924	2.73882	2.38823
ALOX15P1	14.916	14.456	17.0795	10.2556	8.46109	13.4219	17.5784	19.9884	13.0947	10.8806	2.0296	2.46185	3.41035	2.52331	2.17659
ALOXE3	1.68139	1.76153	1.30138	1.64228	1.49299	1.09752	1.50443	1.34409	2.89738	0.898036	0.407364	0.219609	0.858057	1.90859	0.23731
ALPG	56.0746	29.1546	38.0272	20.9311	25.5012	4.61969	1.72419	1.63265	12.9778	5.00502	2.53232	0.63551	3.7246	7.01585	0.343367
ALPI	0.805309	0	0.309119	0.680586	0	0.138812	0.145063	0	7.97434	0.242937	0.0734669	0	3.86484	9.04245	0.385184
ALPK3	15.5589	20.2697	22.5862	14.214	11.3313	15.5907	24.9386	18.9652	16.1829	15.3689	22.0682	8.89832	9.06869	13.6526	11.3681
ALPL	3.60239	3.09154	3.67717	1.93944	2.05053	2.60337	2.02844	1.53682	1.97566	1.80853	0.720572	0.171263	0.32535	0.707451	0.248884
ALPP	5.07279	3.59654	3.69394	1.89139	2.36529	1.15729	0.725646	0.08982	10.2282	0.810163	0.163335	0	1.50949	12.5647	0.321134
ALS2	17.6419	16.4882	16.2515	15.8719	13.9314	17.1293	16.9285	16.8169	15.7582	14.8171	15.9735	15.5684	14.686	14.391	13.6047
ALS2CL	5.60375	3.75849	4.79654	2.88592	2.18127	5.73085	7.78694	7.42475	5.76237	2.97344	1.4515	2.04299	2.82304	3.30059	1.09486
ALX1	3.12148	2.60074	2.42385	1.36137	1.68356	2.35459	2.69276	2.48257	1.64909	1.8142	5.87822	2.26262	2.13955	2.33129	1.97243
ALX3	20.6075	25.0596	28.141	22.5005	21.8249	19.6574	19.9248	22.4029	21.5794	22.3144	22.9353	20.9502	20.4197	22.3582	21.3675
ALYREF	110.439	86.1779	86.427	105.993	108.067	95.4094	95.7033	85.6089	101.549	110.425	101.172	68.7356	68.5287	90.0946	89.1547
AMACR	0.536106	0.585258	0.666093	0.536538	0.465953	0.452318	0.579422	0.577538	1.03164	0.425597	0.818566	0.58075	0.680733	0.73926	0.971706
AMBRA1	4.01813	4.67733	4.6125	4.5436	4.47348	4.83215	4.4318	3.63464	4.53704	4.70526	5.32815	4.1789	3.99608	5.22254	5.04071
AMD1	9.50767	8.67476	8.76939	7.64097	6.60473	10.0693	8.78613	9.34776	6.45261	7.02973	7.08622	7.61449	6.79185	5.45116	5.69311
AMDHD1	0.571569	0.327236	0.742216	0.323744	0.176725	0.817521	0.683468	0.424623	0.600253	0.484258	0.306203	0.113039	0.378572	0.386894	0.174501
AMDHD2	28.7939	22.7652	24.3224	21.006	17.613	22.4477	21.7244	22.9719	24.6391	11.8985	26.9868	10.3045	11.6244	18.3986	14.6932
AMER1	13.1353	20.5608	20.3924	17.5258	15.0947	18.6093	16.8382	15.9054	14.4733	12.9189	13.0336	15.1324	14.0968	13.0204	11.425
AMER2	11.5983	20.529	20.9494	27.5029	26.2505	38.1779	38.5608	39.2357	37.4549	34.3493	29.5837	50.6991	49.8971	33.4946	27.2449
AMER3	39.5921	58.7104	50.5327	64.2063	58.2641	48.7815	45.2021	39.9363	61.1741	47.8932	49.4083	56.415	48.8801	51.4755	44.2882
AMFR	17.3002	18.1599	18.8588	18.4197	17.9503	18.822	17.8156	15.9032	19.5444	19.9258	20.9501	16.4938	16.2852	21.108	21.1773
AMH	79.4651	96.6457	103.141	151.532	79.7737	36.5652	76.4236	109.462	121.264	66.9055	68.5626	131.453	168.759	146.192	82.1372
AMHR2	7.46448	3.98528	2.81977	4.10548	4.95674	3.63532	2.81725	4.18461	9.24161	5.19465	3.9345	2.15022	5.16375	10.4215	4.59039
AMIGO1	56.5242	79.2802	83.093	60.1591	59.0188	91.8307	88.1492	70.1999	108.926	98.1476	90.5044	67.1529	65.0322	75.0668	80.1495
AMIGO2	5.74623	6.4426	7.45469	5.71689	4.99682	7.974	8.962	7.79436	12.6322	9.39142	8.67946	5.98836	5.54753	10.4814	8.4541
AMIGO3	18.1629	19.6367	17.5541	26.177	22.7095	21.5798	25.5896	34.1045	38.3422	26.0914	30.6539	38.1872	44.5933	47.1415	32.2675
AMMECR1	2.60672	2.80247	2.79228	2.21143	1.98195	2.78872	3.10553	2.68847	2.44645	2.28844	0.586558	0.675076	0.896029	0.848801	0.686578
AMMECR1L	25.4273	29.2688	31.5461	25.022	24.7066	27.2185	27.2231	24.8057	24.5903	23.2886	28.2873	25.2219	22.1369	24.4518	21.4567
AMN	1.43315	3.17138	4.16931	3.82482	2.04281	1.17016	1.34514	2.58832	14.2718	2.00241	1.56893	3.50564	6.9856	11.3634	2.11057
AMN1	2.6441	2.87506	2.98355	2.21886	2.29828	2.5035	2.47823	2.93374	2.36335	2.40096	2.62669	3.87841	3.45307	2.76782	2.83219
AMOT	9.84091	10.1984	10.9678	8.52137	7.38597	10.1488	9.58952	6.83232	6.28039	6.58901	7.36391	5.09352	4.85459	6.86481	5.30368
AMOTL1	9.28646	9.43774	10.0706	8.86535	7.36851	10.93	11.0066	9.21241	8.39975	8.34933	7.82114	5.09519	5.08118	6.6317	5.6285
AMOTL2	62.4829	69.9688	65.1858	68.6203	62.9763	90.0435	87.947	61.4885	81.521	81.6892	85.2926	54.9662	47.5258	67.5626	63.0827
AMPD2	59.5193	57.9383	61.6275	69.5691	59.9059	63.0952	56.8596	50.2245	73.2604	66.4037	95.7768	72.069	75.6442	102.23	97.8179
AMPD3	2.6585	1.71102	1.88155	1.28517	1.18259	1.08195	1.64355	1.11025	2.16876	1.02811	1.07441	0.565689	0.956847	1.22109	0.456529
AMPH	1.64679	2.18993	2.20334	1.99602	1.79706	1.93762	2.11238	2.19275	2.52544	2.28927	3.13786	5.33784	5.09154	3.78353	3.7447
AMT	37.7288	24.7364	29.9008	26.3193	17.4022	43.1687	40.367	47.3843	46.1795	40.7515	35.8435	26.2734	28.0967	40.6799	33.2915
AMY2B	8.55934	9.541	9.54226	7.54822	5.8669	6.96636	10.9938	14.9208	8.54934	7.33465	8.67766	16.0439	14.9831	9.9359	11.7835
AMZ2	32.5068	27.8654	25.8542	22.7172	24.002	27.6938	28.8428	29.3123	24.0556	26.7488	25.0423	17.7224	18.0332	17.7531	17.814
AMZ2P1	24.774	24.06	22.7048	18.2802	17.3801	24.4202	27.6989	31.3507	27.4859	24.4514	31.1237	24.0942	24.7319	23.4051	25.693
ANAPC1	7.21099	7.1552	7.20255	6.14567	5.30217	8.38109	7.64472	7.16711	6.60573	7.07743	5.80895	5.26258	4.95219	5.98392	5.31043
ANAPC10	1.72993	1.62305	1.57363	1.27164	1.23396	1.62451	1.52238	1.6381	1.29574	1.19595	1.33817	1.29215	1.11258	1.24776	1.19806
ANAPC11	95.1594	73.9344	76.3017	77.0874	90.2149	70.1989	67.9831	69.0954	60.1882	67.8713	82.1117	69.5973	69.8898	63.8088	73.8429
ANAPC13	144.659	133.779	125.859	136.568	142.666	110.338	100.526	111.09	93.0549	107.468	117.08	115.59	109.738	92.1918	93.8409
ANAPC15	6.00642	5.63931	6.0732	6.56188	7.54798	6.00997	5.27782	5.17402	6.78459	5.71576	8.49998	7.1977	8.20885	9.32143	7.49757
ANAPC16	54.5216	52.3788	52.4009	47.0235	49.5387	50.3902	54.4068	59.2061	49.3665	53.3524	57.7977	51.259	54.4456	50.711	58.2683
ANAPC2	37.3383	34.2997	36.0029	38.7814	37.1288	42.2784	45.8294	47.4656	49.9849	41.3503	45.3656	38.1529	35.9306	46.43	43.7687
ANAPC4	9.9813	10.5613	10.054	9.66311	10.1692	10.0596	11.6132	12.5316	11.7584	11.7822	10.3039	13.6915	13.2165	13.0741	13.119
ANAPC5	28.4741	25.427	25.7292	24.4777	25.3428	25.1539	27.3293	28.4251	24.7168	26.1257	25.7455	27.2182	26.3656	27.2258	27.5262
ANAPC7	21.1414	21.5027	22.7655	24.6551	25.3631	23.1286	24.484	26.1782	24.9358	26.2723	24.756	27.4483	26.9207	26.7075	27.7638
ANG	0.555229	0.587932	0.816979	0.156412	0.326005	0.255214	0.300045	0.297115	0.169169	0.521098	0.270147	0.2048	0.28807	0.634986	0.221307
ANGEL1	14.5917	17.2102	18.5628	13.8368	12.7653	15.7565	21.1475	21.5805	20.1008	19.5069	17.1312	21.2526	19.2425	22.5768	17.9373
ANGEL2	24.3542	26.5488	25.3626	23.7759	22.6269	29.7324	30.4705	31.3947	26.7131	27.6468	25.4153	27.5941	24.9075	31.3094	28.8306
ANGPT1	0.97916	0.580732	0.768044	0.885978	0.731145	1.15577	1.09662	1.08069	0.661522	0.629294	0.633057	0.381584	0.530107	0.484663	0.346163
ANGPT2	0.616441	0.310199	0.357727	0.775301	0.654067	0.416659	0.288532	0.321429	0.647754	0.357281	0.488862	0.741218	0.815942	0.708524	0.738278
ANGPTL2	9.83497	7.08308	8.88708	8.2748	6.57739	4.82335	5.35263	3.85587	4.47883	3.53707	6.26462	1.23161	1.36193	3.27498	2.67432
ANGPTL3	0.316002	0.511763	0.566055	0.890203	0.278313	0.435756	0.531275	0.887771	0.449309	0.338945	0.307502	0.512862	1.47557	0.919914	0.453436
ANGPTL4	1.5112	2.27042	3.51526	1.14944	1.43744	1.6567	4.47525	3.52987	6.24354	3.93884	2.21686	1.44483	3.24601	8.14493	5.16091
ANGPTL7	0.931852	0.888063	0.751153	0.590648	0.492426	0.33731	0.85607	1.00977	2.38492	0.168667	0.45906	1.11365	1.30538	3.22619	0.334282
ANGPTL8	0.796823	1.19118	0.764653	0.505061	0.350893	0.137349	1.43534	2.07868	6.31224	0.480755	1.45385	1.23444	3.10063	9.69276	0
ANK1	37.9491	47.2597	49.6904	51.4209	42.9917	47.4102	43.037	37.701	48.4827	44.4628	46.4253	34.1278	39.5645	39.8972	28.7896
ANK2	3.09077	5.20924	4.83617	5.98924	4.45819	3.65596	3.53746	3.61494	3.00086	2.94067	4.52874	5.69771	5.18449	4.97672	3.83421
ANK3	24.937	33.2521	29.9994	39.9649	28.983	31.5358	27.3474	27.5423	28.5628	28.4053	29.6066	46.5983	42.3291	36.09	27.1815
ANKAR	0.541807	0.788728	0.603793	0.63699	0.484883	0.510642	1.14283	0.96274	0.774809	0.548338	0.459203	0.72526	0.76851	0.744109	0.639514
ANKDD1A	2.37565	4.07672	3.5412	3.93179	2.84206	2.87328	4.4719	4.75134	5.12707	4.34775	3.85773	6.09012	5.68007	5.80431	5.16064
ANKEF1	10.6874	10.0671	9.83652	6.29566	6.1935	8.25905	9.5184	8.3075	7.65042	8.72534	7.77094	6.87599	6.98789	7.53432	7.67726
ANKFY1	14.6035	19.3288	19.4933	18.9783	15.7081	17.2422	17.9152	17.0403	17.5099	18.2661	21.3126	23.6833	23.6431	25.0186	22.7885
ANKH	2.56662	3.3089	3.42193	3.32399	2.94614	2.8457	2.84594	2.72291	3.12689	3.16626	3.57497	3.96802	3.94312	4.23224	3.78636
ANKIB1	10.0075	10.7414	11.3503	10.0645	8.62233	9.42331	10.7023	10.1069	7.97966	8.29512	8.10851	9.93827	9.31136	8.76739	8.15926
ANKK1	1.73466	1.4792	2.25076	2.01317	1.00058	1.415	1.71638	0.970742	3.79642	1.2677	1.36407	1.16793	3.46055	3.24628	0.911497
ANKLE1	8.65155	8.49504	7.54938	10.2862	6.88611	4.057	8.189	8.47567	11.7882	5.83582	5.23562	9.13353	10.2878	15.4868	7.01675
ANKLE2	33.5389	35.9834	37.1145	32.0439	29.0485	37.57	42.3576	36.5133	31.4953	31.4658	37.0606	31.455	31.9093	32.3053	30.9291
ANKMY1	1.38336	1.8947	2.00032	1.74371	1.88467	1.25187	1.85193	1.7697	2.29902	1.74041	1.38105	1.77954	1.95745	2.75802	1.94554
ANKMY2	18.0997	17.2962	17.4089	16.1337	15.9262	12.8568	13.2688	15.5337	11.4181	13.0314	15.0942	18.8796	18.0008	14.303	14.8312
ANKRA2	72.8933	56.6555	58.5864	46.7704	43.1905	66.1514	64.2421	64.8494	41.4248	49.4785	34.3073	30.2729	28.8737	27.4547	27.2443
ANKRD1	43.8455	21.2029	23.0946	12.7972	15.3812	36.8545	60.517	26.1726	17.9623	20.3021	3.31538	1.25112	1.72839	1.95215	1.15883
ANKRD10	49.2188	63.4946	65.3408	63.9798	57.1503	41.2174	58.357	65.9977	53.0157	55.1891	57.9809	91.5198	84.1999	63.6207	65.9917
ANKRD11	8.64271	10.3206	11.3513	11.6393	10.0089	9.55015	10.9098	9.48548	11.3105	10.6813	11.9163	10.5441	10.1755	13.8128	11.8332
ANKRD12	10.4982	10.8099	10.8715	9.94263	9.17501	9.59903	10.917	11.7182	9.053	9.46914	12.2993	18.2135	16.2631	12.4394	12.5459
ANKRD13A	30.2231	31.3195	31.1539	27.1824	24.8789	31.3921	42.9908	41.3482	33.2933	35.5828	29.8348	28.7883	28.6686	32.0909	32.0205
ANKRD13B	14.5034	12.1318	12.2138	17.7343	12.7485	13.1248	11.7102	15.5375	21.0857	10.5247	19.9562	19.221	21.4858	18.0324	13.4781
ANKRD13C	11.2284	12.6397	12.3692	11.4944	11.1775	11.5626	10.8492	11.457	11.6402	10.6532	12.1544	16.2635	14.5248	13.075	12.7422
ANKRD13D	36.8686	33.5893	33.6628	34.6228	33.8845	40.0442	35.2906	37.5093	42.8205	38.3834	58.7729	49.0817	49.2191	58.827	55.9284
ANKRD16	2.19473	2.53416	2.65308	2.22855	2.55325	2.4957	2.34845	2.37957	3.67284	2.63516	2.67759	2.74036	3.21214	3.57598	2.96124
ANKRD17	16.1726	18.5373	17.8991	18.3941	15.242	18.1662	17.8851	16.529	16.6983	17.0982	17.7861	18.0021	16.3076	19.113	17.0555
ANKRD18A	1.59925	1.29382	1.30719	1.29592	1.20138	1.88749	3.51794	3.58679	3.18729	2.52007	0.439408	0.24151	0.439276	0.880259	0.494956
ANKRD18B	0.627285	0.507191	0.513981	0.474062	0.541845	0.548945	0.899611	0.798838	0.882107	0.84427	0.54805	0.336389	0.441242	0.790136	0.588528
ANKRD18CP	0.771457	0.789735	0.961331	0.874027	0.452964	0.608994	0.7492	0.9468	0.885695	0.521664	0.416152	0.801709	0.92813	0.809042	0.641725
ANKRD19P	3.58573	3.75626	4.21544	3.03944	2.55945	2.05902	3.93329	4.78125	3.18948	2.36361	1.88655	4.13606	4.76482	3.24504	2.28847
ANKRD2	0.458595	0.544416	0.372773	0.718143	0.142552	0.44639	0.758049	0.454718	2.86027	0.651031	0.295318	0.179106	1.84748	3.4329	0.309668
ANKRD20A12P	1.04926	1.04808	1.29615	1.66871	1.38618	1.14436	2.45365	1.12552	0.558008	0.368326	0.584776	0.126663	0	0.0714041	0.246371
ANKRD20A19P	0.470147	0.840102	1.01512	0.521499	0.203801	0.212729	0.94481	1.23827	2.2024	0.709145	0.353848	1.78511	1.89806	2.72202	2.41388
ANKRD23	11.6736	18.4143	14.7812	15.6953	11.1492	10.4529	14.7469	21.4784	25.3129	13.3545	16.3755	23.6209	24.0692	28.4663	16.5331
ANKRD24	3.71616	3.47349	4.21075	4.3333	3.1188	2.67262	4.01641	4.44744	5.70437	3.67544	2.79639	2.00748	2.86311	4.61311	3.10966
ANKRD26	5.29549	5.89054	6.01687	4.95862	4.69776	5.29118	6.66166	6.96989	5.44648	6.06524	5.17292	9.15027	8.10777	7.73384	6.27469
ANKRD27	4.06426	4.19367	4.32999	3.28459	3.2247	4.34632	3.55167	3.68555	3.20589	3.07886	4.41903	5.13463	5.33007	4.59757	4.16562
ANKRD28	8.28344	9.14387	8.9934	9.12027	8.69155	8.44179	8.53796	8.18772	8.21612	8.33928	6.52865	7.43703	6.90934	8.12616	7.40149
ANKRD30BL	0.494478	0.482089	0.742718	0.327048	0.227218	0.133409	0.11618	0	1.45419	0	0.635467	0.599513	1.60623	2.13239	0.401041
ANKRD33	49.6586	20.437	26.9738	20.084	17.7794	51.6224	25.5005	30.7667	26.627	15.3145	8.85849	3.84561	5.5683	7.81077	5.01113
ANKRD33B	4.20269	4.68246	4.9003	3.61999	3.37219	4.56793	5.43931	3.12887	3.14302	2.57936	1.5865	0.572939	0.963789	3.18668	2.36305
ANKRD34A	16.7162	17.3263	18.7649	16.7698	13.1867	24.2534	20.0815	20.4887	30.8887	17.7041	37.7188	29.9423	35.2844	32.1834	21.0528
ANKRD35	0.415807	0.376545	0.478824	0.385198	0.274661	0.413498	0.432118	0.519897	2.48506	0.308767	1.71575	2.05992	1.91671	3.05275	1.74405
ANKRD36	67.6564	109.184	106.068	102.718	66.4373	57.6304	107.899	122.639	92.5185	56.9549	66.4845	184.561	185.489	128.209	77.2064
ANKRD36B	1.57705	2.66649	2.65103	2.65642	1.70028	2.1597	3.92225	4.62698	3.38008	2.45421	2.31782	6.93234	6.73766	4.4304	2.74674
ANKRD36C	2.58437	4.03865	3.83699	3.90894	2.4693	2.33536	4.27851	4.42289	3.73692	2.45882	2.71802	8.39858	7.67178	5.39449	3.06962
ANKRD37	3.99936	4.48404	4.08213	2.88065	3.7225	4.23024	2.75068	5.5814	3.65562	2.08393	6.46788	6.15558	4.9517	4.93297	3.91278
ANKRD39	11.7632	13.534	11.7375	11.7501	11.3501	12.4524	10.0511	10.2331	13.792	15.7179	13.9901	14.6797	15.3377	14.9257	13.2117
ANKRD40	65.9205	70.7572	72.9634	70.4544	60.3403	70.6502	69.6594	66.8404	63.323	64.5068	64.3795	51.9024	49.2125	57.6385	52.8345
ANKRD42	9.69887	11.8731	11.417	9.43537	9.81392	10.1943	11.1658	10.6915	10.3756	9.91757	8.36834	8.98667	6.866	9.70726	8.32962
ANKRD44	1.01266	1.22296	1.34165	1.47454	1.22329	0.829575	1.01108	1.02198	0.987443	0.93342	0.96259	1.32319	1.23812	1.3371	1.18105
ANKRD44-AS1	0.721985	0	0	0.915251	0.953812	0	0	0	0	0	0	0	2.99671	4.05342	0
ANKRD46	30.5632	34.5163	31.3344	29.7355	28.7941	31.2644	29.8361	34.1597	28.4442	30.3832	34.5402	51.0052	47.956	32.5386	32.6924
ANKRD49	44.4252	39.6616	44.6123	35.3294	37.6199	40.2952	40.7975	40.9971	33.6961	33.9622	35.8864	47.2665	38.2245	38.3159	38.8814
ANKRD50	25.1155	30.6552	29.2797	34.6768	29.2085	30.7962	27.9605	26.7117	27.3975	29.3191	29.807	36.4077	32.6756	33.4947	27.8208
ANKRD52	43.604	62.3805	63.1023	73.4796	58.3187	59.249	73.6258	70.9276	87.0911	80.5173	79.3228	80.7547	80.5745	122.009	99.0194
ANKRD53	3.19492	4.95606	3.83031	3.49534	3.75824	4.02848	3.45305	4.16292	9.12097	3.74962	6.13277	5.05611	5.17724	8.19047	3.64243
ANKRD54	27.8733	30.1855	30.0727	29.1292	27.2173	27.3773	30.0483	30.9566	37.8363	33.032	38.5782	35.1509	36.9861	40.8675	38.973
ANKRD6	1.6726	1.83562	2.23086	1.53709	1.29693	1.83487	2.26674	2.12686	2.04501	1.85489	2.06015	2.62558	2.89319	2.44767	2.43095
ANKRD61	3.04177	7.48948	8.92858	7.33397	4.09726	3.94775	9.28243	6.6066	7.52323	7.2689	4.04816	7.12785	8.26216	9.599	6.93214
ANKRD63	2.49066	1.72478	0.759211	1.02151	2.03231	0.757619	0.237521	0.441002	6.96369	0.70716	0.641559	0.0972739	2.50846	6.03199	0.210229
ANKRD65	19.1292	18.6605	19.4147	19.5917	14.5632	3.91206	4.08823	3.51335	8.69312	4.43398	5.67904	6.17095	7.73801	7.07886	3.72187
ANKRD7	0.822151	0.710543	0.867854	0.28227	0.42993	0.0177143	0.018512	0.0206227	0.281807	0.0206682	0.168757	0.318419	0.479878	0.192324	0.0737323
ANKRD9	8.21174	5.61923	7.01449	6.15797	4.94039	9.96804	11.2919	11.3261	14.2366	8.93199	8.48324	6.29681	7.26087	9.37931	6.25116
ANKS1A	4.30577	5.53827	5.73927	4.89297	4.15476	5.76585	5.91489	4.8808	5.74926	5.14776	5.39758	5.78855	5.19226	6.36858	5.73131
ANKS1B	1.70289	1.71898	1.88324	1.75045	2.01019	0.891555	1.03592	1.10527	1.33265	1.14959	0.918387	1.70297	1.75002	1.09716	1.03773
ANKS3	5.87075	6.09769	6.71353	6.27425	6.56014	5.96204	6.84741	7.71647	8.16849	6.85782	6.42694	8.34788	8.37632	8.13318	7.21893
ANKS6	3.49683	4.75193	4.62172	3.89318	3.58323	4.08156	7.14512	7.09007	6.98721	5.63954	4.77598	6.22507	5.91188	6.64253	5.78644
ANKZF1	68.1412	60.8372	63.0538	51.6468	44.8028	65.2238	74.4235	87.3436	62.1612	58.484	80.7927	68.2952	70.3348	69.0984	68.837
ANLN	2.62258	1.6137	1.69634	2.66336	2.42464	2.26777	1.79047	1.90738	4.09682	4.19034	2.90805	2.44351	2.23271	2.50369	2.68898
ANO10	1.92375	2.20554	2.09593	1.94516	1.92361	2.23392	2.79439	2.502	2.51421	2.97732	1.98064	2.19119	2.24385	2.88057	2.76215
ANO5	5.86255	6.68423	7.57817	5.04275	4.35148	4.94536	6.20684	6.70859	6.17153	5.86079	6.37303	9.78322	9.71065	6.4202	5.73742
ANO6	5.91966	4.87613	6.02759	4.849	4.21202	4.96898	4.61251	3.9144	3.91785	3.72146	3.27932	2.82118	2.74018	3.18237	2.83345
ANO7	0.700904	1.89527	2.13652	1.67252	1.36171	1.62035	1.60419	2.18422	11.155	1.14427	2.03111	1.36871	3.78625	10.1077	1.36071
ANO8	39.4422	41.2462	42.3326	48.6544	35.7665	57.0704	50.6613	56.022	77.5872	58.6438	77.0013	62.4901	71.1828	90.8506	68.0983
ANO9	4.39926	3.36496	4.82966	2.71527	1.32164	5.611	7.43009	7.87572	2.11022	1.45481	0.617801	0.2725	0.41923	1.10412	0.147232
ANOS1	12.2253	12.2132	11.0449	14.1884	12.8797	5.4955	3.80731	3.47139	3.42124	3.06113	3.40409	5.2405	5.81643	3.60182	3.3306
ANP32A	56.7972	57.6244	58.9836	54.5459	53.2714	75.7707	71.8089	75.213	71.3304	74.605	71.4026	78.5078	74.9487	80.2234	89.5215
ANP32A-IT1	4.51719	10.3403	9.31986	8.23168	2.98382	3.6985	11.0866	11.7841	10.3223	3.97454	2.78164	7.24796	11.2789	11.6237	5.94164
ANP32AP1	16.7354	9.85088	11.563	8.48612	12.16	18.6063	8.59161	11.5862	19.8861	16.6603	16.9469	15.0004	25.3974	37.5829	25.815
ANP32B	22.7869	20.9824	22.8812	19.4378	20.2693	20.7164	21.0965	20.7651	23.6851	23.6566	31.8923	20.9268	20.6084	25.3276	26.8264
ANP32C	3.94173	1.47314	3.02607	1.66563	0.578601	1.35888	2.36678	2.63663	12.8104	1.05698	1.91785	1.74472	4.09019	4.91777	1.2569
ANP32D	0	0.976094	0.668353	0.735756	0	0	0.313643	0	1.59152	0	0.953067	1.54139	2.71014	0.54308	1.24922
ANP32E	53.4868	43.9388	46.0252	43.2293	43.7713	61.0513	56.6797	56.1694	57.8622	62.8001	48.7846	45.5342	39.0696	50.8477	50.9753
ANPEP	0.432883	0.577789	0.795205	0.666351	0.503799	0.554292	0.64609	0.446743	4.40896	0.994953	0.46261	0.643249	1.95717	3.37544	0.443679
ANTKMT	118.593	120.747	121.802	144.921	116.305	111.602	104.618	106.77	155.471	128.664	190.649	150.668	167.627	199.144	182.742
ANTXR1	1.43467	1.71248	1.75619	1.77464	1.82491	3.0778	3.80256	3.10034	3.70739	4.07206	2.27596	1.53268	1.42136	3.16633	3.00646
ANTXR2	1.10349	1.49271	1.34304	1.84698	1.79442	1.78333	1.8869	1.71101	2.04353	1.67581	0.919283	0.662367	0.793157	1.21219	1.11483
ANXA1	59.3742	46.5034	54.3065	44.0242	46.3413	71.6262	52.5546	32.2026	29.2451	35.4307	6.8593	1.94726	1.76376	4.05412	3.08459
ANXA11	9.66157	12.1944	13.1948	9.94152	9.34523	12.0608	14.8328	10.0885	10.618	10.9971	3.35244	1.11039	1.73247	4.30346	3.38076
ANXA2	109.177	267.234	252.88	273.655	286.982	105.935	166.773	160.638	101.22	106.786	50.122	78.0241	63.6341	80.2148	82.7443
ANXA2P1	3.44865	7.73316	9.00161	4.3718	7.89706	1.42667	5.2182	5.81315	17.2322	3.32913	2.7686	7.63235	11.4513	6.02362	5.93823
ANXA2P2	78.2529	161.202	178.596	176.588	191.19	67.0362	102.153	94.7858	61.6167	73.3793	35.6083	46.0087	48.4266	57.3427	56.4814
ANXA2P3	0.914871	0.512871	0.526761	1.44971	1.51079	0	0	0.275381	1.25436	0.551978	0.751158	0	5.33997	2.56817	0.328191
ANXA2R	4.14619	4.10175	4.4937	1.5459	2.57765	5.04481	5.00838	5.57941	14.7134	4.12021	6.67498	6.47725	5.31466	7.30284	3.1497
ANXA3	6.49364	4.96189	5.4235	3.62897	3.66369	8.80575	6.92162	4.65688	3.26116	3.30828	0.420539	0.132766	0.303056	0.33483	0.234078
ANXA4	3.40597	2.92543	3.30337	2.46634	2.41003	3.81346	4.21276	3.30584	2.28796	2.3761	0.721019	0.498798	0.574184	1.00559	0.829049
ANXA5	87.8293	69.7145	71.1985	66.165	66.4659	99.0069	107.419	81.7409	79.1625	84.3978	50.4907	28.8497	26.4672	43.7234	47.701
ANXA6	40.688	43.2027	45.5615	33.6223	32.7095	37.4438	42.5421	42.8474	42.8934	42.4601	43.5776	39.8013	34.6794	59.5619	60.4273
ANXA7	34.2786	31.0928	30.8944	25.9421	24.2499	32.2385	31.8914	30.1836	22.8491	24.3015	18.8715	14.671	14.2608	17.0423	18.6285
ANXA9	9.37277	10.5605	12.1524	7.36374	5.74784	12.1349	13.3817	13.7928	16.7536	12.0081	12.2369	10.049	10.9505	13.2094	10.9586
AOC2	30.887	37.7372	40.4999	29.4461	25.4946	30.4849	36.9767	38.6446	36.6604	26.205	21.6779	20.5406	23.5279	19.8962	24.7268
AOC3	13.2431	14.4992	17.6554	14.1967	10.509	9.55986	15.4178	17.2827	21.8537	10.4568	8.12457	5.7831	7.26292	14.9699	8.8637
AOC4P	2.38317	1.66999	1.37217	3.39875	0.983872	2.61877	4.50751	1.61403	8.16874	4.13384	0.978354	1.58229	3.01388	8.64108	1.49609
AP1AR	16.5951	17.115	15.6082	15.25	14.2736	18.044	15.8282	17.5699	14.8341	15.8595	14.6745	20.31	19.1546	14.3047	16.018
AP1B1	29.274	30.2689	30.2303	33.0347	30.876	31.288	28.8332	24.9956	33.3072	33.1827	33.4574	25.1092	23.3704	37.3705	36.876
AP1G1	24.788	23.5597	24.0997	23.9022	21.0464	24.7003	24.1029	21.3281	24.0397	25.1181	27.7842	27.5178	26.1209	28.4601	27.4882
AP1G2	27.1416	18.2669	23.7763	18.2743	14.7295	17.7431	24.6281	32.3175	25.9412	18.4367	23.5896	24.9246	36.169	28.7338	18.4764
AP1M1	29.7941	33.2389	33.3464	32.3541	30.445	28.8509	25.8598	23.8351	30.744	27.4433	35.103	34.1041	35.1288	36.8907	35.7544
AP1M2	23.8926	23.6671	27.3921	11.308	14.1803	33.6086	31.7033	24.0446	11.758	7.9647	1.82377	0.280023	1.67398	2.48626	0.272334
AP1S1	300.324	286.887	283.52	240.574	251.85	268.109	253.98	237.457	188.568	195.743	220.278	191.892	171.152	142.314	168.142
AP1S2	130.009	143.784	137.369	129.619	128.71	152.535	132.15	145.551	138.469	150.033	91.3338	121.16	114.019	78.8232	83.7453
AP1S3	1.8731	1.68345	1.73336	2.01762	1.55713	1.78968	1.86622	1.93437	2.71055	2.29647	1.65606	2.97076	2.8921	2.00206	1.92828
AP2A1	33.945	31.8537	33.5496	39.7433	37.8892	37.3596	35.9389	29.944	42.2424	43.2456	50.3484	31.8899	32.5279	49.4808	51.4253
AP2A2	6.02985	6.88475	6.77092	6.5662	6.99385	4.66238	4.59436	3.95261	4.62999	4.84498	6.58937	5.83444	5.96598	6.16364	6.48412
AP2B1	70.3338	84.022	81.1976	80.3613	72.1921	78.1523	83.1688	75.3045	70.2278	74.5866	62.2966	74.1844	70.2497	70.6001	64.6
AP2M1	881.524	1002.32	971.282	1017.55	999.048	798.099	845.372	756.597	838.388	851.352	911.846	946.889	884.318	937.439	917.933
AP2S1	128.36	111.597	110.911	102.877	118.465	109.889	111.275	108.425	105.996	115.639	91.8672	82.278	79.4748	85.4966	97.7135
AP3B1	1.77383	1.85229	1.82751	1.78296	1.76933	2.46305	3.08105	2.78656	2.51552	2.95736	1.59372	1.63766	1.57652	2.60263	2.29528
AP3B2	240.467	283.273	291.049	355.796	323.928	260.266	248.395	272.226	423.802	325.395	492.943	476.312	513.156	607.283	501.392
AP3D1	45.6631	48.904	51.9296	55.0618	51.3007	54.84	51.609	43.932	53.2442	54.4377	67.1912	40.3371	39.585	57.7278	52.9174
AP3M1	48.2635	52.5272	51.4378	51.914	48.8045	49.9152	47.786	49.9148	42.8875	47.0027	49.3643	57.3965	51.103	49.2336	47.6475
AP3M2	23.8543	25.6063	23.6289	23.1574	22.724	30.5889	27.5932	25.9693	25.3168	24.5557	31.8598	36.5093	31.7535	28.5782	29.4675
AP3S1	12.7578	12.4038	11.8181	11.5614	12.2125	12.8005	13.1318	13.5005	11.8373	11.5628	12.5891	13.3038	12.8831	10.0355	11.5881
AP4B1	17.2363	18.5417	16.6969	18.3439	19.386	13.731	20.6114	22.3304	25.442	21.1852	17.2756	27.6046	28.1425	25.609	30.3727
AP4E1	4.14813	4.00271	4.48053	4.17139	3.65059	4.32623	4.49702	4.41698	4.34321	4.50722	3.41105	3.94771	3.3667	4.90383	4.26135
AP4M1	29.7392	29.9667	25.0465	33.1399	28.5683	26.1283	27.8022	29.6626	39.685	23.5705	37.044	37.824	36.7186	36.5551	29.8293
AP4S1	2.78712	4.21666	3.69792	3.7746	3.92219	3.36143	3.47538	3.50166	3.3783	3.25872	3.16488	4.20095	4.34488	3.11819	2.86905
AP5B1	93.298	100.692	118.789	64.4169	53.7047	104.16	105.032	84.8668	63.6304	50.1587	76.7818	46.1036	46.3693	51.5066	37.4274
AP5M1	51.0778	57.5468	57.3259	49.3551	45.2004	49.1254	49.8019	57.4779	39.8906	40.4723	49.7631	76.0195	69.5262	50.2299	46.8029
AP5S1	25.9459	30.4651	31.5132	39.2731	34.277	31.9069	36.5525	34.5033	51.4433	42.4454	38.2252	47.9087	47.5173	60.8759	51.3073
AP5Z1	24.7837	26.1093	28.5777	29.4166	25.572	22.9106	27.746	27.7017	32.5297	25.2425	24.4672	21.2484	20.811	34.0701	25.0614
APAF1	8.60774	10.9912	9.77027	10.812	8.91451	10.4079	13.2274	12.8508	12.8992	11.8127	8.88701	10.5568	9.80452	11.9742	9.99219
APBA1	0.534709	0.817255	0.824866	1.10149	0.989628	0.656045	0.621527	0.543587	0.661657	0.677178	1.00506	1.26098	1.06978	1.03371	0.957268
APBA2	1.03653	1.03509	1.19999	1.23516	1.09001	0.891909	0.845438	0.911877	0.992918	0.840511	1.06665	1.15617	1.2197	0.884544	0.943963
APBA3	22.3639	20.7947	23.6695	16.9888	16.8081	22.8954	28.9072	27.6075	20.881	17.7746	20.4899	18.4713	18.9229	20.5823	17.8505
APBB1	244.647	309.934	302.051	283.135	278.82	222.814	230.511	222.406	250.078	252.492	328.271	390.94	370.092	364.953	371.051
APBB2	25.3349	25.1438	28.4276	25.0074	23.2307	20.551	23.7565	22.8049	21.9896	23.6142	28.2443	32.7023	31.551	28.0894	24.7809
APBB3	161.133	177.328	182.467	166.402	145.734	152.79	173.889	189.432	182.334	178.208	240.887	196.561	174.508	215.287	201.288
APC	14.7862	18.7239	17.2859	19.9461	16.7908	17.1588	16.053	17.8404	14.1296	15.4199	18.8182	39.9661	33.6316	22.8983	18.9687
APC2	74.3179	103.5	101.807	139.055	113.052	132.776	111.764	115.122	154.826	140.413	194.169	123.841	123.167	154.242	144.047
APCDD1	3.09512	1.61747	1.94319	1.97291	1.85967	2.02552	2.91051	2.00015	2.78114	2.34217	5.97268	6.24622	5.19859	5.95591	6.24785
APEH	182.129	180.129	183.048	127.138	129.23	173.16	156.955	145.135	127.548	113.971	152.445	130.32	114.292	131.351	131.706
APEX1	830.105	708.174	700.077	721.56	723.397	915.422	787.424	777.459	814.937	806.29	1030.15	910.505	855.131	847.889	867.988
APEX2	19.2825	19.5092	20.1602	15.981	14.637	21.7053	20.3032	17.1452	16.2944	18.2115	16.1333	11.0342	9.50693	16.0824	16.2038
APH1A	356.166	308.671	311.806	259.853	269.516	391.482	384.33	352.352	297.56	302.976	310.525	207.748	220.185	252.757	257.976
APH1B	7.57817	7.13711	7.97223	5.46655	5.11555	10.1837	10.5789	9.46572	10.064	9.36861	13.9161	12.7767	13.9718	14.8407	15.6586
API5	91.2811	81.6575	83.6395	75.8686	73.3602	87.1809	81.9572	75.9207	71.2212	74.0498	78.2351	72.0611	68.3065	73.4241	72.9804
APIP	5.13649	4.56045	4.91346	4.98408	4.6196	4.86256	5.34589	5.99902	5.73006	5.35637	5.99997	7.48228	7.13479	6.1032	5.99253
APLF	0.567741	0.378237	0.382163	0.365074	0.423936	0.63823	0.569148	0.53497	0.556548	0.430244	0.288245	0.27315	0.204913	0.374693	0.373878
APLN	1.75111	1.71345	1.94317	2.21986	1.17773	1.51469	1.68613	1.03502	6.51882	2.72773	1.21992	1.39517	2.77516	3.57499	1.64468
APLNR	1.27459	0.535895	0.0917347	0.706903	0.210482	0.576717	0.860981	1.3428	11.2135	2.01865	0.261626	0.105782	2.85184	5.51599	0.57154
APLP1	702.175	713.569	733.113	905.929	906.227	759.116	597.386	528.094	810.868	873.424	1238.56	959.566	891.262	1073.48	1156.21
APLP2	125.957	128.014	127.636	149.014	142.191	138.461	141.969	119.581	146.706	156.182	137.966	141.915	125.153	174.473	175.621
APMAP	69.4205	78.5414	81.9202	81.0875	79.307	71.6464	85.3339	79.1342	79.6153	83.306	77.7425	83.1786	78.1472	103.316	104.812
APOA1	0.989644	0.739718	1.13963	2.09093	1.08951	0.682342	1.78267	1.19155	6.33209	1.19418	0.180567	0.657067	2.56729	4.63011	0.236676
APOA2	0.923767	0.258929	0.265941	1.17105	0.610192	0	0	0	3.37747	0	0	0	2.87568	4.3219	0
APOA4	4.97823	8.3723	8.73554	4.658	4.07131	6.00671	5.50856	6.85018	12.351	12.3003	2.33566	5.35137	5.53471	8.87274	5.10239
APOA5	0.614343	0.275518	0	0.778795	0	0.381221	0	0.147937	10.7816	0.593052	0	0.163155	7.07605	7.81794	0.352612
APOBEC2	0.792325	1.27329	1.24695	0.770055	0.418695	0.737497	1.99813	1.93975	1.40017	0.446171	0.722824	1.05212	1.19214	1.08737	0.947433
APOBEC3B	5.77111	3.58366	4.46457	2.40113	2.03312	3.55056	2.36701	2.31618	3.35441	1.32135	1.97635	0.707388	1.15163	2.38158	0.934273
APOBEC3C	69.3413	55.5968	64.3351	34.9943	38.4761	100.735	107.352	75.3165	48.4273	52.624	17.633	3.16116	4.80913	10.2373	6.5412
APOBEC3D	3.6925	2.28413	2.14071	1.35585	0.807416	1.73824	1.81652	1.77834	3.81738	0.92186	0.669073	0.304337	1.8233	2.52581	0.255786
APOBEC3F	24.7189	14.6838	20.4749	8.90596	7.33328	25.4751	28.4971	31.8506	44.2372	17.0594	10.4445	6.33442	13.4999	23.5355	7.96508
APOBEC3G	2.73145	0.838149	1.3906	1.4944	0.949608	4.46042	3.91547	4.1888	7.09583	3.2266	1.60528	0.80177	2.90892	5.75739	1.23771
APOBEC3H	2.18009	1.54376	1.18918	0.945464	0.606337	1.78002	1.36413	1.10521	1.25855	0.623052	0.376835	0.837998	0.446486	2.46939	0.493933
APOBEC4	0.087706	0.983349	0.50499	0.389143	0.231736	0.0453538	0.568754	0.2112	0.561173	0	0	0.815244	1.29688	1.39515	0.188776
APOBR	0.57153	1.20149	0.575878	0.905651	2.07638	1.32995	1.23541	0.774152	15.2804	1.12069	2.11166	1.42299	9.00703	9.22508	1.64019
APOC1	5.5357	2.41366	4.03728	2.57309	3.25031	5.53431	6.11592	8.14624	5.0599	5.78917	2.08738	1.38848	2.01047	2.53236	4.23641
APOD	0.567441	0.386269	0.350056	0.359669	0.481914	0.62878	1.64274	2.85485	1.07439	0.513539	0.377157	0.134553	0.820132	2.54103	2.15189
APOE	1018.56	905.015	1004.04	705.169	743.155	1009.93	1005.69	781.967	779.545	881.343	541.322	111.22	106.725	206.21	261.303
APOL2	4.47424	7.01785	8.24906	3.52659	3.2464	5.68231	12.9788	12.3373	11.146	9.3433	5.78638	4.55601	5.37646	11.4969	11.1771
APOL6	4.62558	9.2969	9.97623	4.88322	5.78383	8.3838	9.44685	9.62986	6.02385	5.67493	2.0831	3.16356	3.08214	8.01949	6.08236
APOO	4.72399	5.29183	4.56266	5.7681	5.5462	4.46175	3.93776	4.41663	3.9206	4.0317	2.88264	3.05674	3.08034	2.4484	2.55457
APOOL	5.78258	6.27434	6.44824	6.06571	5.12178	5.76982	5.61921	5.56988	4.40516	4.70735	5.86177	7.06431	7.02312	6.68681	5.8999
APP	108.228	126.079	123.256	119.046	113.915	126.393	97.7296	85.1862	105.886	108.907	83.7609	96.0704	88.3213	93.6581	92.2448
APPBP2	12.705	13.8822	13.4323	12.8037	11.08	13.4434	13.109	13.5566	12.7237	12.5776	16.9515	20.1077	19.5554	17.1977	15.6658
APPL1	20.2034	21.7739	21.3764	20.3917	17.9692	21.223	20.5226	20.6518	19.3986	20.7136	23.4476	25.1248	23.6296	24.3808	23.6532
APPL2	6.72409	8.43167	8.72509	8.34171	8.02132	7.76705	9.97668	10.5946	9.5972	9.16757	9.37995	10.7228	10.9697	11.68	11.8966
APRT	88.3389	78.3267	69.6026	81.1559	92.9224	90.7457	96.2495	85.1183	88.483	87.1763	78.0451	68.3877	58.0799	75.1858	91.8617
APTR	5.24666	4.98577	5.38789	4.34959	4.99775	3.83806	5.04819	5.1519	4.94191	5.75197	4.70179	5.56507	4.76788	5.13387	4.46432
APTX	27.3268	23.6958	23.368	19.8474	21.0497	26.1126	27.3461	26.8195	20.828	22.5061	19.6599	20.2238	19.7076	18.5891	20.3858
AQP1	4.33313	3.93168	4.29537	2.46338	2.80323	1.22431	2.80028	2.52791	3.26655	3.2612	3.88783	2.72865	2.36405	3.30217	3.26909
AQP11	1.93707	2.53936	2.12769	2.87116	3.40551	2.68143	2.72165	2.63727	3.67735	3.23643	4.09436	3.64066	4.47618	4.62895	3.89135
AQP3	16.1272	23.6245	22.3298	77.2136	67.0239	26.6569	43.9906	28.664	46.2413	53.3423	11.2446	4.65268	5.00545	15.0006	13.2924
AQP4	0.425967	1.71932	0.948344	1.29598	1.31307	0.381805	0.859382	0.307724	1.60933	0.616806	0.248705	1.16898	0.839819	1.11603	0.611226
AQP5	1.86347	0.363357	0.559796	0.616251	0.214072	0.75414	0.350266	0.975505	3.99906	2.05308	2.74958	1.29103	2.39605	6.06494	0.813803
AQP6	1.47278	1.65127	1.18719	0.373405	0.486422	0.304637	0.397945	0.443316	5.65403	0.444294	1.048	1.95569	2.63624	6.33926	0.739662
AQP7P1	0.2883	0.987672	0.866869	0.9949	0.846381	0.347861	1.26368	1.29206	1.7568	0.734424	0.543555	1.31863	1.96946	1.31885	1.51685
AQR	9.73206	10.4654	9.96209	9.97129	8.68313	9.59408	9.27076	9.45792	8.57976	9.33666	8.28426	9.20046	8.68213	9.57176	8.15796
ARAF	142.319	141.742	154.041	161.467	143.753	89.2176	99.8753	91.7401	104.092	98.5153	74.2607	61.2281	64.2768	102.411	89.5204
ARAP1	14.8122	13.5235	14.8342	13.3163	10.1453	16.4672	20.2081	18.1733	22.0199	18.3234	17.993	9.92243	10.1349	17.5342	14.0506
ARAP1-AS2	0.120284	0.876596	0.969593	0.838653	0.397267	0.497602	0.455009	1.59307	2.63869	0.580577	0.592558	1.11806	1.59138	0.900409	0
ARAP3	9.87495	13.3773	16.934	9.35481	6.96151	12.1181	17.7687	18.4922	17.3279	11.8254	6.94122	9.08794	11.9362	16.3155	10.2508
ARC	114.562	112.201	132.753	108.494	111.044	136.725	106.408	76.2817	113.188	108.702	84.4314	34.2969	38.5206	34.8622	34.9952
ARCN1	90.6479	89.5801	91.4608	88.0272	80.5818	99.0853	91.8194	78.657	82.7001	86.5385	94.2281	77.1829	70.2407	78.4943	74.1369
AREG	1.37662	1.43821	3.06241	0.991545	0.909322	2.68567	2.84043	2.18486	1.2583	2.68047	0.205505	0.456997	1.02265	2.28348	1.21213
AREL1	21.7643	23.794	24.6442	24.9015	20.5826	21.2644	20.316	19.9494	21.9467	21.9058	23.9305	23.7976	22.4047	25.0647	22.279
ARF1	253.63	257.764	257.42	251.411	259.761	264.741	246.2	222.435	239.281	249.17	276.8	261.368	244.436	263.279	288.19
ARF3	186.623	214.886	206.689	239.583	221.977	240.151	260.733	232.778	264.763	271.449	232.134	274.093	250.048	265.25	249.387
ARF4	82.8312	77.4932	72.2705	76.9527	79.9436	88.2347	82.4979	78.3679	72.1706	84.8648	79.9844	73.3479	72.602	67.4092	74.1271
ARF4-AS1	3.456	3.32128	3.52494	2.75385	2.73943	3.26791	3.52179	4.75555	2.16614	3.21708	1.18907	4.06469	3.68863	4.61974	3.68388
ARF5	549.308	545.588	514.324	503.971	542.19	542.192	584.866	593.129	572.009	600.1	626.315	661.997	625.361	676.895	749.562
ARF6	301.697	294.865	306.61	275.168	277.829	305.511	273.659	225.043	260.422	274.304	304.245	210.113	188.828	247.832	237.42
ARFGAP1	97.3187	81.3051	90.7622	91.5605	78.6276	76.5761	90.5034	86.6125	83.743	71.533	72.0526	57.9115	58.9231	74.4468	65.367
ARFGAP2	98.4219	110.808	110.622	99.4422	97.5902	115.781	116.754	102.128	101.557	101.976	116.231	106.657	106.587	109.414	105.687
ARFGAP3	12.4684	11.0001	11.5906	9.19766	9.53819	13.2682	14.1842	13.0119	10.7187	12.1945	14.6175	13.19	13.1199	12.8744	13.1595
ARFGEF1	12.6532	13.926	13.6437	13.2999	11.9676	14.6182	15.6099	14.8556	12.964	13.407	11.0367	14.4197	13.087	12.599	11.143
ARFGEF2	12.1082	14.0513	13.6124	12.6635	11.8809	15.0555	16.5461	13.9675	13.6129	14.1538	14.0373	14.3489	13.1703	15.1014	13.2243
ARFGEF3	6.22861	9.90868	10.1167	9.16835	6.6994	7.1618	8.45957	8.42104	6.95671	6.67584	4.9799	5.33815	4.87633	5.56255	4.55121
ARFIP1	4.08962	4.23111	3.93349	3.70439	3.71828	4.36509	4.5035	4.5916	4.02896	4.60738	3.4039	3.84302	4.12227	4.63671	4.87456
ARFIP2	87.4172	85.7792	80.9387	78.6258	81.6318	100.828	100.2	97.7063	92.252	91.8158	101.594	106.586	99.7903	100.867	102.388
ARFRP1	51.0146	53.4013	55.8125	59.8691	57.8748	51.0619	48.9417	48.1858	54.1666	49.2223	51.5545	34.5829	33.3893	47.1077	46.749
ARG1	0.417105	1.30943	0.928615	0.846013	0.661243	0.258828	0.81145	1.00441	1.06751	0.503312	0.334855	0.996962	1.12532	1.09281	0.518709
ARG2	7.84891	6.03373	5.53715	4.75332	6.05723	6.60051	5.58539	5.53214	5.32744	5.91944	8.95406	8.56498	8.79972	4.59929	4.57191
ARGFXP2	3.59034	5.75063	2.65787	8.12754	2.03279	1.85661	3.60325	4.9404	9.37642	4.02293	0.280749	3.74594	9.18085	8.63877	4.04787
ARGLU1	121.909	118.841	128.951	112.923	97.6896	98.4736	125.492	147.203	103.465	101.604	115.028	194.958	183.087	135.633	135.018
ARHGAP1	32.1768	36.3263	38.5336	41.6548	40.8451	38.7995	37.8389	31.5555	42.2764	45.7441	35.2108	22.0342	22.4179	41.8299	39.6774
ARHGAP10	0.687887	0.608668	0.7243	0.494033	0.556753	0.674874	0.675878	0.564158	0.556691	0.484475	0.289713	0.170893	0.173512	0.366354	0.226283
ARHGAP12	9.44837	9.39294	9.50995	9.62591	9.01098	8.94199	8.08431	8.89472	8.19465	7.68354	10.0105	12.9265	11.4986	8.3163	8.5377
ARHGAP17	4.3977	4.88737	5.24942	5.72172	4.87053	4.00588	5.09724	4.57836	6.56329	6.50225	5.78988	4.15226	4.52161	6.66465	7.2982
ARHGAP18	0.53441	0.436467	0.464203	0.411734	0.283011	0.478847	0.572609	0.532503	0.509532	0.464189	0.436257	0.275289	0.337025	0.491432	0.512324
ARHGAP19	2.70224	1.9838	2.40065	1.66005	1.65477	2.14247	2.54189	2.31493	1.96958	2.10864	2.21509	2.30882	2.4609	2.03265	2.31895
ARHGAP20	0.400484	0.836807	0.762517	1.24615	1.14834	0.32241	0.413168	0.383562	0.657249	0.428341	0.580416	0.873235	0.970446	0.894261	0.581192
ARHGAP21	48.3027	48.6322	54.7349	57.5509	47.3109	48.7348	49.6874	51.9883	47.7122	50.8209	56.7476	79.2219	75.3667	66.9897	60.648
ARHGAP22	3.17102	6.87068	6.24281	8.0726	8.50694	20.7302	19.2317	21.2058	21.8956	20.7752	6.51693	6.05349	6.45978	5.3154	3.94532
ARHGAP22-IT1	0	0.995938	0.204582	0.225214	0.704108	0	0.768047	2.78075	1.94865	0.857503	0	0	1.65914	1.32989	0.254924
ARHGAP23	0.768961	0.771397	0.745683	0.783572	0.656185	0.711564	0.668053	0.531586	0.706231	0.541638	0.455142	0.376192	0.389417	0.358041	0.311484
ARHGAP26	1.64338	1.50211	1.60404	2.11402	1.67388	0.920484	1.01505	0.992981	1.07075	0.952115	0.972869	1.18632	1.08038	1.06967	0.987297
ARHGAP26-IT1	1.11135	1.66137	0.853182	0.704419	0.489398	0.383127	0.20019	0.892057	4.74052	0	0.405544	1.22978	0.576602	1.73317	0.797344
ARHGAP27	0.644753	0.599237	0.84016	0.526972	0.694874	0.938811	1.08195	0.858013	1.02358	0.757536	0.640825	0.788567	1.36008	1.34949	0.815608
ARHGAP27P1	13.0259	19.1298	20.8099	26.3972	17.2085	17.1717	23.3978	30.3729	34.7128	22.8023	20.0844	39.3444	44.5474	49.0973	26.4571
ARHGAP27P1-BPTFP1-KPNA2P3	3.55192	4.18577	4.72795	5.99153	4.6672	2.95261	6.3569	8.38074	9.11152	6.35991	5.20547	9.2429	10.3735	10.1315	8.93294
ARHGAP27P2	2.44309	4.4248	4.97746	2.38236	2.23446	4.0816	2.8436	1.13136	8.93242	0.226771	3.29175	3.99279	4.97271	9.8475	2.15731
ARHGAP28	2.5267	5.75799	4.85569	6.43855	6.10159	5.02795	7.65743	7.56701	7.84872	8.74772	4.39412	9.2164	8.67035	11.2179	10.7851
ARHGAP29	2.79187	1.99608	2.43324	1.72686	1.66895	3.0827	2.7502	2.31676	1.64374	2.1103	2.56912	2.13721	2.21125	2.1875	1.92241
ARHGAP30	1.39946	1.85571	2.1539	1.56937	1.72438	1.97619	2.28334	2.64088	3.51773	2.63047	1.47312	0.92916	2.01069	3.6011	1.50608
ARHGAP32	13.4413	17.1194	16.669	17.0526	14.4183	14.2794	14.7023	13.7316	13.7466	13.0246	16.647	17.065	17.0443	19.8186	16.9868
ARHGAP33	37.8655	43.2115	46.2053	63.9135	47.4089	51.7094	42.5609	52.7968	70.1158	56.0606	101.796	76.6893	88.5512	107.122	82.6368
ARHGAP35	16.7136	22.0404	21.6527	21.0816	17.2389	20.7786	19.1086	15.2958	18.8754	19.0585	24.8824	24.106	22.0218	26.0885	22.2759
ARHGAP36	0.381801	0.85614	0.935694	1.82432	2.06931	0.101248	0.264518	0.188593	1.0559	0.378019	0.182193	0.168996	0.609509	0.714511	0.33714
ARHGAP39	4.61235	6.77292	6.98887	8.32291	6.75973	5.70921	6.00992	6.6757	9.44247	7.31857	8.76451	8.68063	9.70403	10.7461	9.51928
ARHGAP4	7.61827	5.97539	7.37973	5.40908	5.18342	8.84274	10.3188	9.70403	11.2073	9.29145	4.77851	3.90754	4.17313	7.37326	5.02008
ARHGAP42	2.22625	2.16753	2.39204	2.06399	1.64547	1.46206	1.28958	1.12625	1.0308	1.01088	0.781523	0.304846	0.363597	0.930859	0.76864
ARHGAP44	2.31257	2.63735	3.10102	1.98087	1.74751	2.06945	2.34258	2.07082	2.259	1.97401	2.22398	2.40757	2.50824	2.667	2.33643
ARHGAP45	7.1288	7.99273	8.82691	7.62337	6.43397	9.66491	9.41357	9.21211	8.41284	8.72142	8.43778	9.26004	9.77762	13.1825	9.52028
ARHGAP5	29.2455	34.3815	33.7381	26.3418	24.5268	31.6644	35.4061	35.0363	25.3862	27.6099	23.4	31.02	27.8767	28.126	25.1187
ARHGAP5-AS1	30.1297	24.0521	30.5324	18.9447	21.0166	30.413	23.4461	24.9584	14.5411	17.7421	27.7067	21.4447	26.6373	15.7879	17.9852
ARHGAP6	0.692307	0.404274	0.431832	0.819729	0.549398	0.315736	0.202649	0.269168	0.86571	0.327775	0.363158	0.197906	0.490146	0.566825	0.258699
ARHGAP9	4.68751	2.6587	3.68328	6.08211	5.17268	11.2358	10.0729	7.37023	24.5987	17.3017	4.52788	1.39135	3.60513	11.9716	4.19397
ARHGDIA	680.95	707.166	754.094	998.802	1021.22	826.942	759.492	636.89	884.499	988.027	833.036	518.862	510.809	859.968	897.067
ARHGDIB	2.00367	2.13226	1.01679	1.7651	3.14056	1.08881	1.72511	1.10401	1.67625	0.942527	0.855091	1.17249	1.21577	0.889763	1.02334
ARHGDIG	127.208	179.102	167.203	118.235	104.001	90.7865	87.0145	110.3	83.2696	72.6695	142.611	138.929	136.235	91.2124	84.5837
ARHGEF1	18.1427	16.7039	18.9437	17.7897	12.1858	18.2109	27.1302	25.4287	24.3284	18.0543	18.1762	20.0029	24.6547	28.7383	16.9052
ARHGEF10L	8.44873	10.0679	10.6396	11.7819	9.75091	7.79908	8.65664	9.39918	9.89943	8.74623	9.02476	10.1691	10.5829	10.8464	10.2773
ARHGEF11	9.10134	12.4893	12.3338	14.0647	12.0311	12.3642	15.1357	14.4579	16.5618	15.3129	13.8954	15.5866	15.0372	20.1482	16.3715
ARHGEF12	11.9425	17.0743	16.5571	17.5181	14.8658	19.4503	18.8459	18.2389	15.5082	15.6873	21.4361	27.4942	26.186	22.9404	20.1465
ARHGEF15	2.76787	2.11589	2.31807	1.40352	0.598357	2.91465	3.75298	3.24169	7.17593	1.88251	1.04676	0.634845	4.38651	6.12166	0.974864
ARHGEF16	10.4483	9.73813	10.2976	7.41437	7.07899	11.47	14.6361	13.817	11.3323	10.9315	2.70938	0.65108	0.944878	2.14103	0.904575
ARHGEF17	5.37578	7.11489	6.87122	9.6906	9.1177	9.61463	12.21	10.8099	13.1064	11.7178	16.0567	14.8203	14.8631	19.7425	18.0085
ARHGEF18	6.38072	6.96904	7.54057	7.04004	6.83147	6.98682	7.77957	5.79876	7.74441	7.7417	7.20684	5.16071	4.99885	8.84001	7.8755
ARHGEF19	3.63037	3.97675	4.15653	1.79855	2.81149	5.3514	7.37383	6.0039	7.74278	4.98492	4.27123	5.76269	7.37182	7.84819	5.11946
ARHGEF2	51.3548	39.7039	44.6823	27.5546	23.4696	45.9994	43.8324	40.7391	34.4401	30.1045	32.5649	22.3734	22.0078	21.4451	17.6307
ARHGEF25	39.9711	25.9277	28.3753	18.9947	16.4767	44.3398	39.0818	41.9734	49.2418	46.0375	87.1365	71.7661	66.6635	67.1037	52.7568
ARHGEF3	8.45154	10.2069	9.2686	11.3785	11.3173	8.8598	7.75249	7.49718	9.68855	9.45001	8.72733	11.6471	11.1547	11.9999	11.7328
ARHGEF34P	1.34356	2.37447	1.75697	1.12585	0.541518	5.55818	7.60516	5.29173	5.32863	2.58301	0.797749	0.241911	1.06335	1.15065	0.228734
ARHGEF35	3.46787	3.42012	3.36484	1.91315	1.65439	10.2947	8.71078	7.3456	4.69601	4.33959	0.773343	0.298468	0.44981	0.48073	0.230375
ARHGEF37	0.692955	0.809304	0.778024	0.439225	0.602678	0.907782	1.44171	1.1194	0.907866	0.871014	0.347693	0.414074	0.719054	1.00503	0.331444
ARHGEF39	1.3716	1.77441	1.51872	2.14002	1.0454	2.2915	2.67977	1.58792	4.05046	2.6736	3.17635	2.732	4.68034	5.9235	2.27093
ARHGEF4	1.35345	1.71662	1.88482	1.83857	1.59411	1.37093	1.44535	1.54652	1.96437	1.24526	1.42864	1.99021	2.10436	2.1318	1.68722
ARHGEF40	31.6138	35.636	32.7502	44.6689	40.2923	33.4803	38.9035	34.2052	41.9156	41.2115	59.9639	45.4127	40.9655	60.2928	52.8719
ARHGEF5	1.43181	1.49556	1.62062	1.08595	0.889194	1.73394	2.46012	1.7534	1.61076	1.32903	0.241147	0.113752	0.152383	0.297725	0.0702402
ARHGEF6	1.26811	1.33039	1.34903	1.6267	1.48383	0.633895	0.884341	0.737968	1.02112	0.684946	0.257817	0.216501	0.319568	0.593291	0.294606
ARHGEF7	10.9297	12.5495	12.8224	12.427	11.1185	10.1596	10.2179	10.0056	9.57767	9.12805	12.9217	14.0774	13.6958	12.2174	11.7207
ARHGEF7-AS1	0.36232	1.78741	0.667568	1.1942	1.72317	0.449664	1.01814	0.785234	0.397414	0.174881	0.555304	1.25091	1.01511	0.813665	0.623878
ARHGEF7-AS2	2.8115	4.26477	1.90447	3.35445	4.36972	2.22355	3.57489	1.99124	4.53503	5.78734	3.80206	2.19609	4.63351	7.42801	3.32234
ARHGEF9	11.0164	13.2186	13.7838	11.2843	10.2898	12.087	14.3672	14.5913	10.5181	10.9552	13.5426	23.6539	22.2586	17.048	15.9772
ARID1A	25.7588	31.6471	30.8852	39.6969	31.1633	33.7586	30.1426	26.4066	36.9073	36.8647	43.4963	30.2518	30.6089	49.3669	41.9178
ARID1B	2.98006	3.89622	4.1007	4.19284	3.5729	3.93777	3.79577	3.47861	3.98462	3.98592	4.09354	4.00245	4.07578	4.60006	4.01627
ARID2	4.34588	4.54448	4.71541	4.2669	3.77647	4.55908	4.8804	4.73639	4.73517	4.76146	5.35088	6.21227	5.54084	5.96203	5.31922
ARID3A	44.611	47.8668	51.6854	47.0384	40.6908	48.3199	44.1228	35.8035	40.4374	41.0267	43.0325	25.0017	22.3912	34.8534	32.122
ARID3B	49.5668	49.7628	51.329	54.9043	49.7546	63.5252	55.9153	45.1431	49.9199	49.3378	46.7313	27.4348	26.6985	36.4934	34.5236
ARID3C	1.75487	0.541072	1.21249	0.889849	0.579587	1.1797	0.568996	0.897983	4.5715	1.27054	2.88168	2.85457	2.18515	5.58297	2.01447
ARID4A	6.61208	6.47003	7.16515	5.33829	5.2704	7.64064	7.64758	8.81601	6.97041	7.35463	10.4286	16.3502	13.4731	11.0759	10.3594
ARID4B	6.82936	7.10945	7.18243	7.13414	6.4822	7.35539	7.78013	8.26206	7.89084	7.8998	7.67211	10.4651	9.18741	9.07813	8.48909
ARID5A	6.12367	6.66962	7.83525	5.66814	4.18623	5.66976	4.66442	3.41734	7.24988	3.7533	17.4299	5.34358	7.44362	10.3686	7.97799
ARID5B	2.56983	2.09579	2.58961	1.53966	1.12609	1.88743	1.22209	1.10437	1.1593	0.961776	3.24611	2.61026	2.60426	1.46497	1.14823
ARIH1	16.1755	18.281	18.5053	16.6508	14.4925	17.4042	18.0452	17.1264	15.123	15.25	15.4931	15.9277	15.3378	16.1281	14.1845
ARIH2	137.468	127.782	139.274	134.403	121.515	140.548	149.865	148.305	145.35	144.955	150.32	149.713	146.101	148.031	156.055
ARIH2OS	14.4917	10.8319	14.4629	16.6563	16.8475	14.1883	14.6184	14.8892	18.7211	12.5905	15.0185	14.1117	12.6315	13.3792	14.1401
ARL1	67.7071	58.8357	57.1299	52.4496	50.9579	62.4859	68.7606	66.9111	54.9941	58.4921	49.6066	56.7865	49.0205	50.1079	50.9651
ARL10	116.726	154.238	142.97	157.65	118.04	183.535	164.963	175.82	193.896	172.058	333.353	389.368	354.694	300.697	252.273
ARL11	1.66871	1.35482	2.78302	0.875339	0.456109	2.20191	2.92297	2.97911	3.05057	2.08303	0.251973	0.0764088	1.34345	1.3999	0.165135
ARL13B	1.55733	1.90188	1.80747	1.78249	1.94399	2.0841	2.11168	1.96365	1.93534	2.19487	1.99126	2.58902	2.24584	2.47841	2.44579
ARL14	5.99319	11.5575	10.2142	3.34289	7.91758	1.23966	1.55458	0.865912	0.438246	0	0	0.31833	0	1.34589	0.343989
ARL14EP	42.5987	44.922	41.4354	36.0098	36.1241	43.2329	46.3054	49.4211	35.8387	37.9238	38.6981	45.9634	39.0009	34.7008	34.7824
ARL15	1.9729	1.48981	1.55266	1.09087	0.978116	1.1527	1.22025	1.39685	0.97245	1.13531	0.980077	1.34065	1.29321	0.933193	1.0655
ARL16	182.427	164.334	169.761	159.548	172.031	157.977	132.753	155.911	133.752	133.306	133.935	138.975	137.448	121.507	133.491
ARL17A	93.9275	140.676	144.889	131.955	118.531	51.4708	84.8496	108.449	90.98	77.3928	66.3765	175.918	154.926	121.995	87.0022
ARL17B	7.35999	15.718	12.9149	13.7731	4.16711	6.88693	9.84861	11.3935	3.84422	5.49785	6.52254	11.1694	18.002	8.52655	7.04064
ARL2	15.8136	11.82	11.0767	11.7061	16.7232	14.0866	12.1427	14.1757	12.8718	12.0249	10.6145	11.3423	10.4204	11.7368	12.7534
ARL2BP	118.76	126.747	114.05	128.309	128.797	119.508	122.38	116.407	113.674	116.708	138.081	132.689	129.831	129.474	130.744
ARL3	25.7845	27.8026	26.4747	27.133	25.7585	22.4738	21.3686	25.1396	22.0415	21.7594	31.3942	45.1578	42.7807	24.9794	27.3894
ARL4A	47.2889	42.6518	42.0755	41.3629	44.0988	49.4516	57.2851	59.0189	47.1414	47.7185	30.617	36.9378	38.6163	32.7821	29.9903
ARL4C	212.803	264.412	253.036	301.597	285.712	195.154	142.76	145.776	139.813	136.711	169.053	141.749	128.511	153.071	159.253
ARL4D	83.49	78.5984	92.4963	58.759	50.0146	74.5862	99.5704	95.151	98.1556	83.8968	124.65	134.185	133.761	124.996	120.214
ARL5A	26.4004	27.8002	27.1849	23.2277	22.4025	33.6206	35.2247	31.8871	29.9331	31.7436	24.2348	29.2439	27.0919	29.2381	28.0416
ARL5B	98.919	98.9509	95.7712	89.3914	80.9803	103.57	92.1105	95.7827	74.7734	79.0332	81.5184	97.4763	84.763	79.9018	74.4314
ARL6	10.6449	14.0843	14.2624	14.2618	13.763	8.85258	9.73286	10.7616	10.9904	9.51704	8.76304	14.6823	14.0298	9.67731	10.1227
ARL6IP1	1141.72	936.284	1021.4	948.949	945.465	732.821	675.102	692.653	617.684	661.008	824.954	958.731	895.029	622.14	629.065
ARL6IP4	420.744	379.424	384.592	378.667	420.491	358.05	367.626	383.358	370.242	356.136	419.862	395.069	330.221	364.236	385.618
ARL6IP5	70.391	72.1143	73.0253	64.7375	65.7682	67.6831	69.9107	70.7822	53.8153	62.5554	72.5062	101.34	91.3217	72.9262	77.9895
ARL6IP6	6.14943	5.78811	4.95936	5.19703	5.32481	5.24637	4.96793	5.1604	5.76598	4.6138	5.86312	5.94788	6.1447	5.70889	5.37754
ARL8A	142.071	150.216	147.508	154.269	155.874	156.372	131.967	117.263	129.636	128.403	158.274	144.918	141.033	130.771	136.428
ARL8B	23.7502	26.2919	25.4208	25.5473	25.378	22.7817	23.4376	21.8734	19.499	20.2564	19.173	19.3954	19.824	17.0433	18.2831
ARMC1	27.1711	26.9543	25.5797	22.6261	22.3465	25.296	23.987	25.7972	21.5391	21.1619	24.8179	26.7729	27.448	20.3577	20.6589
ARMC10	10.0884	11.5475	11.2029	11.7664	11.7868	11.5117	10.5011	9.87568	11.5464	10.3916	7.62086	8.10693	8.57555	7.61688	8.15498
ARMC12	2.00094	0.699252	1.25683	1.12004	1.23589	1.12878	1.34812	2.44047	2.75532	1.25428	1.13793	1.82886	2.42685	3.55009	1.49153
ARMC2	0.325775	0.480599	0.482332	0.506135	0.401257	0.354658	0.367981	0.460072	0.38957	0.404929	0.391498	0.702556	0.819696	0.788437	0.506123
ARMC5	39.0926	46.0178	49.5109	52.2956	44.5566	43.1691	41.6863	42.328	57.8346	54.6559	59.1976	55.1491	52.0078	76.419	74.2429
ARMC6	10.7304	11.6222	12.183	14.1762	13.6281	11.8383	10.0492	9.8637	12.4267	12.0233	14.5943	11.0453	10.6391	15.3548	14.027
ARMC7	31.7616	29.6875	32.2507	26.466	29.0946	33.112	30.7506	24.0639	31.4171	33.6409	39.4393	28.3989	25.5605	38.4749	39.2733
ARMC8	15.1278	16.1369	14.8807	15.141	13.8981	15.758	14.3917	15.8455	14.8119	14.2125	14.8834	21.1467	18.3649	15.6958	15.0286
ARMC9	2.70698	3.57119	3.68489	4.00577	3.73204	3.09157	3.83415	3.63466	4.87932	4.09769	3.40623	3.95542	3.84945	4.38389	3.65154
ARMCX1	382.051	373.659	380.348	297.579	320.054	327.424	303.935	306.128	237.166	244.346	413.925	325.16	309.154	240.557	262.03
ARMCX2	244.583	231.802	256.442	196.91	189.943	260.57	293.188	279.271	258.639	256.652	314.648	300.016	277.737	260.975	262.441
ARMCX3	792.236	780.539	799.867	730.428	662.427	734.5	666.583	675.362	592.012	599.916	729.199	704.726	645.93	612.665	580.714
ARMCX4	5.28819	5.85847	6.85385	4.77843	4.00945	5.27113	6.76443	6.46185	6.07086	5.11505	5.3728	4.53511	4.25842	4.20697	3.70372
ARMCX5	37.162	36.9118	39.9219	34.0676	33.9379	46.8171	41.7819	45.7199	43.9987	44.7674	40.2049	35.7682	34.4532	29.4053	33.6409
ARMCX6	165.947	157.009	165.576	127.714	121.921	173.177	162.577	186.398	127.415	132.162	176.863	195.195	183.974	131.035	143.794
ARMH1	2.09374	1.49014	1.54447	1.66176	1.53134	1.10467	1.85624	2.05326	2.47405	1.46462	1.56128	2.02273	2.53155	2.98697	1.47169
ARMH3	1.79184	2.4726	2.38928	2.4648	2.36525	1.9578	2.458	2.23156	2.87089	2.47004	2.6101	3.23997	3.33902	3.47402	2.81099
ARMH4	1.315	1.96125	1.96506	2.24336	1.54871	2.08745	2.18586	2.20679	2.28096	2.09111	1.5177	2.2037	1.88813	2.56394	1.74357
ARMT1	39.7859	36.4	34.8947	30.7794	32.8306	31.6974	29.571	29.3586	22.7151	27.4813	26.8265	28.3574	23.2999	21.7313	22.1504
ARNT	8.72028	10.9002	10.9615	9.83149	7.81845	9.22879	11.7299	10.5161	8.71763	9.44191	11.5831	11.1566	10.7708	12.5008	10.9695
ARNT2	4.17962	6.31914	6.189	6.49971	5.75141	5.92469	6.15873	5.83908	6.51507	6.42176	7.0066	8.00098	7.58072	7.49046	7.12364
ARNTL	1.4934	1.43653	1.36293	1.25268	1.25751	1.50121	1.28824	1.28723	1.31146	1.36081	1.55849	1.64206	1.67275	1.27986	1.19362
ARNTL2	1.94272	2.52814	2.56984	2.29015	2.32083	2.31488	2.7924	2.73492	2.4405	2.68084	1.74504	2.59734	2.89461	2.34919	2.55414
ARPC1A	41.0978	40.0872	39.3682	41.8363	41.2761	41.8481	39.7502	38.6308	40.9615	42.6642	43.6105	34.6666	34.0547	36.8105	40.1374
ARPC1B	17.8003	15.9763	16.7276	15.8814	17.0582	15.071	19.7037	14.8247	13.7975	14.0413	7.00039	4.61304	4.76123	8.39989	10.08
ARPC2	97.7159	90.9163	90.6132	92.2307	100.112	97.3649	95.912	92.9712	82.664	91.0607	86.8613	79.8393	78.013	70.5969	76.5574
ARPC3	118.094	112.614	105.008	98.871	113.343	102.295	109.998	113.722	95.9019	109.05	97.6264	121.827	115.697	101.191	108.144
ARPC4	45.9846	45.5629	43.7306	51.5431	51.1183	50.3559	42.8937	41.0923	46.5136	47.6346	44.6037	33.3654	35.8532	39.1131	41.1491
ARPC5	228.259	264.821	248.285	258.782	281.591	224.463	226.752	233.218	202.651	212.931	209.719	278.289	260.31	224.397	223.427
ARPC5L	33.3425	35.1868	35.7751	38.4549	38.3759	37.144	37.5976	37.5005	42.4322	40.5918	39.6423	32.372	32.5244	35.7723	41.0859
ARPIN	14.2281	15.3158	17.3552	11.3193	11.9553	21.3164	22.8899	22.6825	23.9346	20.6565	28.666	27.666	26.8858	29.8143	26.2423
ARPP19	162.236	166.754	155.898	156.386	148.165	149.13	133.453	142.287	132.851	140.942	156.708	178.471	168.125	142.603	144.256
ARR3	0.205739	0.768908	1.13195	0.840397	0.483202	0.756553	1.85302	1.54134	2.00593	1.02063	0.650666	0.84995	1.88581	2.43849	1.24648
ARRB1	11.5291	13.5087	13.3501	13.8627	11.7553	9.79219	8.2463	7.96813	10.1558	8.98697	14.4861	17.0024	15.9237	15.2823	13.7457
ARRB2	67.4029	57.7299	68.3902	50.3957	48.6523	62.3626	61.0861	61.6529	65.5576	61.0688	104.492	104.408	107.301	109.654	109.969
ARRDC1	30.7149	28.0982	30.2491	26.8974	24.0023	24.4734	28.4934	30.939	34.2009	26.0629	38.0409	33.4048	35.7445	42.3823	37.2823
ARRDC1-AS1	96.6472	96.7768	111.628	89.2266	87.6287	97.8579	107.065	112.064	107.491	103.224	107.6	91.156	94.8271	119.073	116.375
ARRDC2	5.92368	5.92139	6.9858	3.92056	3.70859	10.2107	6.86511	6.67395	7.00193	4.13377	2.42206	1.38997	1.4071	3.02743	1.67269
ARRDC3	360.199	381.238	369.641	324.655	338.191	390.154	430.453	500.539	408.516	449.786	310.695	443.048	430.304	555.363	555.493
ARRDC3-AS1	0.435974	0.514535	0.537278	0.387844	0.373871	0.411342	0.743999	0.598596	0.755056	0.692211	0.53589	1.08675	1.23813	1.43139	1.11947
ARRDC4	54.8593	64.9613	64.8523	42.3586	38.9554	74.1494	66.0266	62.1165	43.7176	47.7826	40.9044	58.952	64.0138	70.893	76.0867
ARSA	59.0201	45.3334	58.9423	60.6817	58.0251	56.1899	52.3537	59.4245	89.5985	55.001	77.8845	55.5894	69.6105	88.7252	71.3127
ARSB	1.33093	2.04119	2.14261	2.48659	2.57372	1.62354	1.93238	1.58639	2.50088	2.73754	1.72178	2.07862	2.1501	3.1266	2.54849
ARSD	18.1844	19.0917	21.6411	22.3114	20.6626	25.8183	32.1114	29.9985	28.3476	30.7256	14.6172	9.50354	9.68091	16.6281	14.5835
ARSF	2.26159	0.974155	1.11334	0.799085	0.663951	0.162981	0.0552389	0.0820492	0.350374	0.092509	3.31046	0.537284	0.676188	0.565913	0.299462
ARSG	1.13456	1.89432	1.91084	1.8762	1.95275	1.42915	3.23796	3.10255	2.9748	2.90438	1.17384	1.93271	1.94811	4.04863	3.69481
ARSI	31.051	29.3809	31.206	48.2494	49.785	9.48813	18.6104	12.8019	15.0511	11.638	5.0989	0.624729	1.17165	3.87397	2.36279
ARSK	3.34075	2.93556	3.0435	2.5598	2.53712	2.93139	3.26362	3.43497	2.51739	2.1013	2.5283	2.51736	2.63357	2.34593	2.80001
ART5	12.1531	2.90685	7.83714	2.77313	2.46182	7.37381	5.16643	6.53588	10.9604	4.30169	3.99133	2.04413	5.67486	8.03605	3.60398
ARTN	5.43358	2.64872	4.80614	4.09291	1.76856	3.74636	3.57462	3.4133	13.2442	4.18101	2.1552	8.26084	8.82505	12.6738	6.77976
ARV1	12.6418	14.5898	13.2104	13.8192	14.4579	12.5137	15.1437	16.1831	14.4506	16.1155	16.9635	19.7237	18.7442	18.3712	17.1777
ARVCF	44.8336	38.9284	42.18	40.0781	34.4998	27.3894	29.3125	31.7515	30.5757	25.3191	48.5697	26.84	28.3373	32.4701	28.5786
ARX	0.27681	0.169285	0.405696	0.893221	0.299203	0.312309	0.108791	0.121195	2.8522	0.394752	0.110194	0	0.744202	1.13024	0.216654
AS-PTPRE	0.657795	0.811263	1.36347	1.66776	1.30352	0.136061	0.710942	0.396	2.28478	0.396874	0.432068	0.524086	0.921469	0.369304	0.377552
ASAH1	69.5965	67.5324	68.5772	60.1701	62.6752	56.1905	55.7891	58.8838	48.9455	50.0021	55.6887	53.5929	49.8352	50.1479	55.486
ASAH2	1.35616	1.18926	1.34417	1.12975	1.10697	1.59292	1.40815	1.31794	1.56721	1.4319	1.13469	1.74294	1.86962	1.5409	1.50813
ASAH2B	15.3609	16.2547	16.9158	15.5215	12.9657	15.6387	16.7921	16.8205	14.6981	15.3146	13.6489	19.9094	17.0176	15.5251	17.1792
ASAP1	3.51465	3.82211	3.97284	4.6764	4.25044	3.59824	3.081	2.77431	3.83605	4.26675	4.65911	3.37071	3.46496	4.43314	3.92075
ASAP1-IT1	0.523781	0.587257	1.20632	1.32798	0	0	1.98135	1.26129	4.30886	0	0.573403	2.43432	2.03816	1.47032	0.751582
ASAP1-IT2	3.95273	5.79537	6.30246	3.46903	5.42278	2.044	3.45054	4.94222	10.2831	6.23727	5.32579	7.67128	10.885	8.53527	7.85331
ASAP2	1.60812	2.06927	2.35054	2.36326	2.0445	1.5588	1.81186	1.768	1.81893	1.64079	2.30594	2.51053	2.76879	2.89908	2.40106
ASAP3	5.32963	4.82399	6.04785	3.30074	2.77971	6.36181	5.73025	5.25392	7.5712	6.0694	9.28666	10.2029	10.2312	12.5714	9.5754
ASB1	28.3237	32.7815	34.961	35.6583	31.0558	31.3233	35.9624	32.0619	36.5326	33.6774	36.8401	28.3497	26.9866	41.6196	36.7407
ASB12	2.16629	2.10498	2.93808	2.319	1.71713	1.54341	1.87306	1.62292	2.72814	2.20739	1.73912	2.62089	3.8214	3.87387	1.79599
ASB13	4.13117	4.11995	3.87249	2.79497	2.80975	5.94242	4.38071	4.20982	5.6387	4.25942	9.47176	8.08811	7.66072	7.25188	6.75875
ASB14	0.735647	0.895902	0.920166	1.15767	0.636736	0.629648	0.904752	0.839922	0.997034	0.902995	0.819227	1.88634	1.50039	1.73275	1.00099
ASB16	4.7894	6.52639	7.59407	5.79124	5.7432	4.45798	7.88401	7.94009	8.95755	8.84673	8.02604	6.60438	8.25749	8.8251	6.5552
ASB16-AS1	6.06387	7.02429	7.61166	5.68335	6.56823	5.91473	8.97655	9.48097	9.19402	8.87768	6.26082	6.25852	6.53083	8.87409	6.63927
ASB6	64.3983	61.3127	64.3831	60.4257	59.1976	65.5049	61.7503	57.6859	63.6379	64.412	75.9945	55.9252	54.6278	75.151	70.0952
ASB7	12.4133	12.4032	11.9935	9.76433	10.1167	13.4038	12.6441	12.1771	10.4484	11.1398	11.634	9.85743	9.3826	10.9676	10.5719
ASB8	50.8848	54.7381	52.9306	52.1118	52.2945	47.3079	48.4089	54.578	51.4148	54.8516	66.4436	71.6158	65.5158	57.4451	62.8124
ASB9P1	1.33008	1.06519	1.53166	4.09488	1.25512	1.17909	1.43755	2.28778	6.59984	0.687849	0.208013	0	3.54903	3.20033	0.545302
ASCC1	4.88418	4.45418	4.56592	3.8775	4.01366	4.1513	4.06554	4.42367	3.48302	3.5542	3.95168	3.82573	3.93936	3.5752	3.38412
ASCC2	18.5023	19.922	20.1537	20.0582	19.7698	19.7463	22.7186	19.8294	20.7876	21.216	18.5468	15.8014	14.5832	19.3722	18.8414
ASCC3	9.03878	7.96223	7.97108	7.40391	6.32092	8.03272	7.50993	6.76606	5.29917	5.70458	4.17708	2.78222	2.7151	3.28768	2.95423
ASCL1	11.5326	17.4436	10.7747	35.0322	43.6948	9.33929	10.8181	8.90768	19.0938	19.2988	5.47885	1.58918	2.7095	8.3479	8.43027
ASCL2	0.125771	0.282027	0.144832	0	1.66156	0.780455	0.679667	0.757158	2.29923	0.303532	0.688434	0.16701	1.76186	3.2952	0.180472
ASCL5	10.4373	9.02039	8.5135	4.41039	4.02168	3.82304	5.40527	6.02154	13.1177	4.19814	3.3326	3.75361	3.72294	16.2771	3.74415
ASF1A	43.173	45.6621	43.9394	40.6564	47.6383	43.9063	39.4843	44.3326	37.5455	41.3046	33.5793	32.1587	29.0554	25.3542	29.7063
ASF1B	4.46574	2.25008	2.62332	3.14	3.34394	4.58118	3.51733	3.85305	8.52739	7.78855	5.36385	1.89664	2.589	6.80087	4.66977
ASGR1	22.9238	18.1836	19.0352	14.1017	15.4513	21.7192	23.5961	23.2197	21.3811	17.6257	34.0297	21.7429	30.9071	21.7905	19.3931
ASH1L	4.14703	5.38598	5.49435	5.52205	4.30079	5.42716	5.82701	5.962	4.98383	4.89442	6.19632	7.34657	7.21521	7.38499	5.98763
ASH1L-AS1	23.6891	26.5599	26.5318	28.3848	22.9358	26.6813	38.5799	30.8664	32.0345	34.0672	36.9461	27.7936	41.4178	42.2067	44.0031
ASH2L	27.5132	29.7865	27.2419	25.4739	25.6509	29.3965	29.7554	27.2579	28.9998	26.6394	32.3772	32.0653	28.6652	31.0236	30.269
ASIC1	21.8972	15.7286	17.6306	15.5419	15.9929	18.9643	14.2512	14.6614	24.8427	21.6539	41.694	36.7206	37.6668	47.5756	39.1524
ASIC2	0.786536	0.901644	1.00355	0.738372	0.657265	0.684534	0.51029	0.609644	0.87119	0.650923	0.388862	0.818845	0.76236	0.697779	0.592008
ASIC3	13.8306	17.3675	20.3065	21.3902	11.5111	14.304	22.0485	37.2181	27.3065	14.1023	22.56	42.1488	54.0336	50.8601	26.1965
ASIC4	1.65661	1.15382	1.54637	1.25685	0.795832	12.1619	9.98314	9.85208	17.62	15.053	22.8343	32.7634	33.4619	34.2902	33.1352
ASIP	0.687835	0.848311	0.910889	1.30794	0.636087	0.746944	1.2638	1.11803	2.57773	1.28649	0.790649	1.0047	2.67653	3.21807	1.13503
ASL	16.1036	14.2531	13.9983	17.9673	15.9903	13.3994	12.6307	13.7357	19.7426	16.578	14.2024	13.7632	13.4259	15.9471	14.4483
ASNS	3.11271	4.07437	3.7388	2.73761	3.08906	4.49769	5.29581	6.47343	2.94046	3.30675	2.70652	5.49791	5.81854	3.87418	3.91084
ASNSD1	63.9273	60.6646	57.1812	50.1674	55.7838	57.381	63.0074	66.9594	52.8377	52.0189	54.7542	61.1994	57.2152	50.292	55.2354
ASPDH	12.6928	17.227	21.54	21.5104	9.70802	10.9163	28.1587	32.0126	35.9047	18.3794	10.0924	11.8869	17.4687	35.0053	22.2392
ASPH	3.26787	3.63829	3.69173	3.3443	3.16621	3.56194	4.41885	4.13692	4.02342	3.86846	4.28117	4.78131	4.65727	6.2896	5.9767
ASPHD1	127.189	131.786	143.464	151.255	156.602	103.674	94.3802	87.7175	118.791	113.669	166.917	125.086	114.691	143.603	149.728
ASPHD2	7.36844	6.45971	8.57541	6.3349	6.08401	6.5059	6.14228	5.3089	7.20084	6.45568	9.61116	9.31604	8.38819	11.3323	10.6856
ASPM	1.30828	0.797069	0.8016	1.35808	1.10876	1.50112	0.981786	1.18883	1.98553	1.98973	1.33494	0.911235	1.00664	1.57064	1.31055
ASPRV1	11.499	18.145	22.8869	11.6977	18.7546	11.4521	21.4806	24.1006	29.845	19.0147	22.3793	40.7182	35.3543	28.9583	26.4816
ASPSCR1	6.04684	5.66565	5.41685	6.07138	5.55808	6.27787	6.97165	6.97211	8.44321	7.25912	7.20604	5.11249	5.50939	7.03086	6.24856
ASRGL1	6.38338	6.55694	6.25802	5.882	6.20999	9.11248	9.56457	9.39293	10.8424	10.3723	10.9442	14.9088	13.6884	11.2646	10.9092
ASS1	33.7491	11.9827	14.5009	13.8805	15.0062	25.742	23.3557	17.8758	18.4402	17.5859	7.3379	1.72504	2.23443	2.9419	2.16171
ASTE1	10.703	9.81337	9.9422	10.7338	9.8035	11.9794	11.1307	11.1111	11.7397	10.4181	10.9619	10.296	10.6248	11.6173	10.2045
ASTN1	3.53137	5.37627	5.49182	6.28617	5.60284	4.49313	4.50561	4.01255	6.16576	6.19925	4.52197	5.12246	5.03409	6.19917	5.50797
ASTN2	0.907992	0.811073	1.02481	0.819585	0.713065	0.928121	0.762341	0.596655	0.772192	0.768498	0.70777	0.546847	0.638571	0.749133	0.685615
ASXL1	10.3814	13.7254	15.3177	16.1762	12.6621	10.3463	12.8024	12.9125	14.4828	14.3396	19.6788	23.1712	20.7694	25.9705	23.5126
ASXL2	10.083	13.7137	13.77	12.8785	9.90682	12.0107	13.7782	12.5367	12.4769	11.1521	9.89563	11.3976	11.0333	12.8295	10.1569
ASXL3	3.35766	4.94337	5.03614	5.30417	4.43107	4.05779	4.86367	4.50693	4.05946	3.84053	4.3089	5.90685	5.46512	5.01085	4.42863
ATAD1	49.5456	51.4249	46.3906	46.8041	44.961	45.6557	41.2994	43.6456	33.8067	38.1185	38.2554	45.1183	39.7329	35.0929	36.5894
ATAD2	3.00316	1.79428	1.64327	1.84987	2.26332	2.75991	2.18275	2.61605	3.64776	3.70167	4.02023	2.64964	2.62268	3.44755	3.33174
ATAD2B	4.04691	4.69641	4.36734	4.02038	3.3989	3.84542	3.46881	3.62265	3.37171	3.05442	4.33181	5.38531	4.86361	3.83692	3.40623
ATAD3A	12.4473	12.8645	12.2026	14.7713	14.3433	13.2702	12.4603	11.9993	15.5374	13.7296	16.703	10.9401	12.2048	16.1622	13.3562
ATAD3B	9.77776	8.58701	8.38336	11.2847	9.1485	7.93321	8.98133	10.889	13.3736	8.69898	8.08638	8.80254	10.2996	13.0038	8.83262
ATAD3C	1.41762	4.61607	3.82065	8.62222	5.61842	1.15419	2.54273	3.63158	4.32843	3.11185	0.643881	1.54199	2.32388	5.39059	3.787
ATAD5	3.08769	3.22892	3.49999	3.16691	2.42578	2.66863	3.64529	4.2529	3.25956	3.40516	3.32731	4.57491	4.59538	4.34056	3.79268
ATCAY	74.0556	99.3032	102.795	111.147	99.1427	78.8807	67.1545	61.1712	83.97	81.0603	104.52	86.469	84.3717	108.745	100.973
ATE1	3.84063	4.50716	4.62733	4.28255	4.06298	4.04695	4.40348	4.30126	3.82337	3.57012	4.26213	5.35119	5.47848	4.58838	4.14622
ATF1	4.64815	5.10831	4.77932	4.92519	4.618	5.36126	4.95937	4.48239	4.16455	3.70221	3.90375	4.04534	3.96694	3.7468	3.43191
ATF2	14.0392	14.4706	13.9214	13.4041	12.583	13.3283	12.7286	14.4201	11.7825	12.6813	15.3164	19.9542	17.4846	13.513	12.8729
ATF3	49.7982	46.7732	48.7005	30.9289	32.769	33.4979	31.4733	22.6436	14.701	15.2545	20.0518	4.88811	5.70365	6.39911	6.87233
ATF4	2608.29	2174.41	2108.32	1679.36	1565.52	2469.6	2238.47	2129.96	1406.64	1453.92	1754.76	1018.86	1019.24	904.5	895.484
ATF5	109.47	93.441	117.91	67.0689	64.9077	104.798	128.132	110.003	85.289	75.4422	53.0115	31.8766	33.2333	37.9706	37.2388
ATF6	6.70466	7.33337	7.34858	6.46264	6.13466	7.00518	7.36113	7.11566	6.07131	6.52656	5.20661	5.73285	5.55084	6.62136	6.20614
ATF7	1.15925	1.79918	1.9769	2.16967	1.75862	1.54917	1.85262	1.76274	1.82872	1.6126	1.68544	1.89565	1.81247	1.86231	1.97742
ATF7IP	16.0452	17.3971	17.0215	15.3628	13.1075	16.1268	12.8403	12.2113	11.7945	11.6575	12.9813	12.6135	11.2848	11.6785	10.0871
ATF7IP2	1.3037	1.19916	1.32638	1.46415	1.23739	1.53159	1.82628	1.844	2.15191	2.31391	1.25747	1.26056	1.4628	2.01933	2.00238
ATG10	0.694459	0.717694	0.630754	0.819737	0.71357	1.09026	1.25447	1.29936	1.32716	1.26944	1.05412	1.24831	1.27376	1.33624	1.22417
ATG101	80.0862	76.1227	74.9227	61.0914	70.4982	82.445	76.3085	73.1964	65.6611	64.0953	71.2262	61.6486	59.4198	52.6983	53.3648
ATG12	76.9959	81.4057	82.5197	80.8849	76.7546	69.9787	71.2824	79.9659	64.4868	69.6889	80.4716	98.898	98.1259	82.5297	86.1188
ATG13	30.8753	34.9529	35.9117	31.4574	29.533	32.9757	33.7449	29.403	32.4976	31.0916	29.0014	24.2057	23.955	30.4053	28.9926
ATG14	15.819	16.8294	16.9409	17.0041	16.2304	17.274	22.1278	23.1944	20.0368	20.7611	16.3208	20.2478	19.1647	21.936	22.6892
ATG16L1	15.136	14.1602	15.7853	15.6288	13.4479	14.749	12.3638	13.2508	11.8129	11.6665	12.9448	12.7268	12.1283	10.9137	10.6686
ATG16L2	6.38832	5.5481	7.30978	5.70744	3.83131	8.74635	10.8937	12.5509	12.7166	8.17362	6.88253	7.67506	11.3954	10.7028	6.92596
ATG2A	39.2773	33.1616	37.4955	33.1942	28.5813	30.3922	29.3018	26.8522	32.0037	28.3746	29.3218	11.5781	13.6138	29.3712	20.8196
ATG2B	13.3676	15.8351	15.6809	15.8761	13.4085	14.3071	14.8879	15.0037	14.2411	13.9785	15.0599	18.5985	18.7734	19.6808	16.9331
ATG3	15.3478	15.4094	13.702	13.1701	13.4619	12.9998	13.132	12.332	10.5981	12.9032	11.4766	11.8048	11.4712	9.88796	11.237
ATG4A	9.10061	8.53313	8.89403	7.49235	7.50372	8.4592	8.59119	8.17818	6.23545	7.51024	2.93465	2.86984	2.5935	2.59548	2.30653
ATG4B	30.3185	31.8389	32.475	34.105	31.6278	31.1707	31.1071	32.1043	34.9783	33.3394	34.1068	32.5727	31.6952	40.6327	39.4738
ATG4C	3.22213	3.15197	3.18477	2.19423	2.08063	2.46684	2.53681	3.16041	2.44795	1.98306	2.17807	3.17739	3.05532	2.77649	2.78392
ATG4D	29.0759	27.3967	29.1103	29.8657	30.6525	36.649	29.6013	27.897	36.8397	33.9888	35.6672	21.6747	26.1639	33.9476	33.8055
ATG5	3.89856	4.23443	3.59368	3.22844	3.52541	3.84299	3.78815	4.18338	2.81823	3.22291	2.80081	3.67108	3.06687	2.99025	2.74327
ATG7	1.30535	1.49145	1.41842	1.34193	0.989509	1.21345	1.43538	1.38661	1.3376	1.16764	1.03799	1.24899	1.20794	1.60224	1.45372
ATG9A	103.796	106.924	116.753	110.706	105.309	101.62	105.936	86.4805	121.95	114.605	115.047	88.4617	81.4818	125.854	115.635
ATG9B	34.0648	45.7979	55.1093	46.1134	36.1085	13.3284	16.2908	18.7833	11.6189	5.69897	3.98772	2.90219	4.30117	5.50053	1.2977
ATIC	25.9996	22.9347	23.0655	20.6165	21.2363	29.4725	28.6048	27.1631	24.8054	26.393	20.7532	16.463	16.6334	21.516	21.0566
ATL1	9.58254	11.9107	10.7325	12.4178	12.1128	9.64859	9.29206	10.2362	7.90927	9.02536	9.29022	14.1721	13.5116	8.72088	8.88464
ATL2	10.065	9.86794	9.67003	8.92586	8.22975	11.8927	11.7233	12.471	10.189	9.61423	10.268	11.6527	11.2478	10.7426	10.8159
ATL3	4.79248	5.11705	5.21804	4.07231	3.42444	6.71896	8.0377	7.09097	5.86065	5.45208	3.18794	2.22822	2.54069	3.84899	3.03554
ATM	213.156	251.706	265.87	240.557	195.746	200.948	281.102	292.666	242.529	248.827	213.999	297.921	274.764	303.999	264.424
ATMIN	92.4778	98.4511	97.9661	108.832	110.795	105.909	94.0344	90.7689	101.474	99.3215	108.993	113.074	113.416	118.188	106.982
ATN1	84.7157	89.8658	103.407	117.67	95.0192	122.815	113.717	108.535	138.089	132.615	173.618	97.0453	104.229	156.178	126.248
ATOH7	2.03271	1.36743	1.87262	0.773052	3.22249	2.10228	2.85603	3.4264	8.5468	2.20755	4.6731	3.50897	3.79669	6.0865	4.95851
ATOH8	0.751423	0.601776	0.703653	0.418712	0.305447	0.63196	0.490851	0.338031	1.73596	0.916691	0.433905	0.153508	0.526957	0.880826	0.379158
ATOX1	17.4207	17.3422	18.1043	18.4199	19.4281	15.3306	17.794	18.0592	16.2447	19.8901	15.522	16.4419	16.4151	14.6561	20.8498
ATP10D	1.8233	1.63477	1.55419	2.04732	1.77547	1.96538	2.09398	1.60439	1.90915	2.4687	2.22095	1.51558	1.4745	2.44032	2.46889
ATP11A	6.09569	6.95049	7.76915	6.84253	5.51027	6.33676	7.31213	6.79353	6.37183	5.80531	5.76134	5.90311	5.55212	8.74213	7.00915
ATP11B	5.82951	6.03072	5.94983	5.66699	4.94745	7.72632	8.86344	8.52477	7.57307	7.79623	7.02815	8.02253	7.75327	8.85297	7.28943
ATP11C	14.9349	15.3783	16.3992	15.6837	13.8444	6.22123	5.89315	6.09462	5.56497	5.94973	4.97325	6.78742	7.05279	5.75142	4.57308
ATP13A1	42.4816	44.4633	48.0538	55.6753	48.4171	49.2417	48.3524	44.7502	56.0916	50.7777	51.5557	27.4065	32.437	60.611	50.2385
ATP13A2	40.3393	48.6671	46.2064	57.3019	51.5487	55.3929	47.1194	41.4122	65.9417	60.7131	74.4477	61.0649	56.7738	73.9123	71.2413
ATP13A3	24.3847	25.0483	26.1117	28.7749	25.7256	28.4435	29.0117	26.9329	26.4298	27.7367	23.9676	27.9276	25.1712	29.2065	25.8877
ATP13A4	0.534651	0.40185	0.54499	0.29119	0.300842	0.143357	0.145532	0.17643	0.246159	0.0669047	0.108389	0.207728	0.237326	0.207523	0.18185
ATP1A1	121.046	120.388	126.242	106.337	100.714	149.616	155.359	120.699	130.593	135.488	109.379	74.3794	69.7324	115.729	114.323
ATP1A1-AS1	1.05488	1.84128	1.61507	0.835788	1.2194	1.38853	1.61948	1.87629	1.81886	1.17165	0.997345	1.60769	1.00754	1.39087	1.42766
ATP1A2	0.765653	0.236382	0.332231	2.09595	0.175913	2.04276	0.659613	0.227126	2.59653	0.441864	0.510202	0.397839	1.65807	2.20121	0.159224
ATP1A3	335.436	376.743	416.411	471.451	459.877	402.062	288.858	265.363	421.886	471.17	662.225	462.515	448.261	676.078	696.523
ATP1B1	97.4586	112.262	111.778	111.502	112.282	92.9915	94.4739	92.8055	105.758	103.803	111.431	157.184	151.454	133.704	139.743
ATP1B2	32.8024	34.945	43.1972	37.4389	36.198	51.3173	48.2983	51.8369	72.3238	80.0999	107.973	72.8416	75.5502	168.866	171.22
ATP1B3	23.523	21.9342	23.4259	23.4747	24.5781	23.0739	22.7355	21.1411	23.4353	22.0463	23.7264	25.2549	24.7974	21.0961	23.544
ATP2A1	3.39333	3.5385	3.82562	3.83541	3.18193	1.61975	3.78291	4.87134	6.31179	3.19269	1.7405	2.82016	3.95204	7.92684	4.80104
ATP2A1-AS1	5.43945	6.45739	12.5276	5.67866	4.22708	4.30194	8.29968	6.93447	12.8685	9.26636	11.9096	12.7464	11.9527	13.7723	10.5599
ATP2A2	63.1543	67.2937	71.0506	83.355	70.4209	83.8551	75.4237	62.1524	75.2711	81.0826	83.6656	69.4562	63.4274	86.5937	81.8038
ATP2A3	1.97753	0.963623	1.81303	1.07025	0.894283	2.80823	2.49079	1.93227	4.28253	2.22105	1.10742	0.302993	1.27856	2.78984	0.633002
ATP2B1	44.6474	39.7375	39.9395	50.403	44.0502	66.6775	42.2871	44.2307	48.7168	48.437	56.1307	56.0585	51.9828	57.6976	54.0846
ATP2B1-AS1	143.467	133.949	143.625	143.487	150.757	224.643	135.913	144.217	149.682	140.434	143.191	136.898	144.756	163.637	155.913
ATP2B3	0.554106	0.7248	0.607697	0.769331	0.854032	0.511669	0.449157	0.357405	0.856193	0.358194	1.29986	1.55041	1.68386	1.34559	0.596322
ATP2B4	13.8834	20.1347	21.2802	15.2337	12.4362	16.2915	14.7035	12.0155	11.2945	11.2543	13.7059	9.47642	9.61236	15.2865	12.5671
ATP2C1	20.0163	20.2552	20.8224	18.7878	17.6067	19.8853	21.0235	20.9405	17.9205	18.5355	16.0762	20.9669	20.0008	18.1862	17.1756
ATP2C2	0.384085	0.506625	0.650433	0.36006	0.366702	0.423935	0.380234	0.485764	0.495632	0.221997	0.144869	0.231438	0.472233	0.471137	0.157466
ATP2C2-AS1	2.28633	2.47796	4.03701	3.04327	2.36603	2.00989	3.99488	5.00091	6.33912	2.89681	3.12867	4.45278	4.8042	4.49263	3.28069
ATP5F1A	435.123	418.901	412.615	343.278	369.177	417.726	404.494	429.644	359.711	396.634	442.673	532.406	523.627	416.002	461.37
ATP5F1B	1027.24	989.894	972.36	893.255	938.41	1037.25	1014.74	1007.38	909.93	1018.34	1171.82	1313.08	1198.05	1022.05	1122.22
ATP5F1C	104.407	111.805	104.073	94.1591	104.194	92.4155	100.542	107.116	83.7978	91.9734	97.9774	134.498	129.178	90.3018	101.002
ATP5F1D	94.89	86.1248	105.455	116.854	127.349	108.938	106.138	93.455	128.495	125.043	154.665	116.403	115.5	139.621	162.382
ATP5F1E	6.88554	8.17409	8.91371	9.7556	9.86935	6.6092	5.25308	7.04408	7.48665	5.6477	15.0757	22.2305	17.5119	10.0223	10.7842
ATP5IF1	542.606	494.284	456.498	536.724	578.164	493.664	464.719	551.282	463.054	579.125	598.205	607.791	559.067	510.447	621.38
ATP5MC1	138.966	117.978	103.303	136.947	158.324	151.592	155.28	157.795	152.28	171.07	182.93	176.554	186.068	162.634	181.303
ATP5MC2	104.608	105.51	98.3865	95.2232	102.416	100.812	116.703	126.422	102.164	112.683	118.802	121.964	125.161	109.203	140.388
ATP5MC3	378.076	331.713	333.459	306.936	352.857	323.845	301.098	321.86	269.55	314.166	346.452	344.219	335.881	259.619	315.007
ATP5MD	124.672	111.107	105.209	104.537	128.28	98.6179	98.8789	108.35	76.8578	93.9868	97.0588	100.335	103.304	72.5313	100.725
ATP5ME	243.359	204.779	190.819	198.156	252.592	189.59	177.462	194.061	176.298	192.465	215.188	198.88	192.396	170.118	215.151
ATP5MF	13.0292	11.3235	13.0063	13.7315	15.6851	12.2791	12.4571	11.696	15.0805	12.373	11.7738	14.7931	13.0199	12.913	15.0452
ATP5MG	235.729	220.629	209.917	204.48	222.016	225.487	221.044	235.303	212.131	216.354	219.06	238.328	224.533	184.37	201.861
ATP5MGL	3.09155	0.433277	1.78004	6.85846	2.55265	0.79934	3.75901	1.86115	7.06458	1.39894	2.11528	3.59207	3.60899	10.1248	2.77258
ATP5MPL	85.1604	79.9731	75.9064	66.79	72.8259	63.7152	65.7539	76.7504	63.885	65.7124	69.4183	74.886	73.3741	53.8323	64.9581
ATP5PB	161.97	156.76	142.199	145.011	148.914	157.749	168.312	177.308	144.995	162.723	156.922	180.577	173.246	143.786	157.484
ATP5PD	132.351	113.033	120.743	110.469	118.394	115.019	122.792	138.626	105.205	124.409	127.045	157.237	144.173	119.958	144.99
ATP5PF	90.738	83.4878	74.9309	67.4612	83.1523	72.8972	70.7748	75.3177	66.725	72.4499	83.6659	82.6624	83.9487	58.2233	79.453
ATP5PO	154.934	158.996	132.761	131.414	157.261	132.445	144.083	163.008	118.22	132.902	147.2	166.666	159.836	114.286	141.074
ATP6AP1	318.3	332.19	348.761	354.577	350.421	315.019	291.619	239.086	299.798	327.39	454.733	347.462	313.063	378.174	416.553
ATP6AP1L	4.30809	4.56184	4.55619	3.8305	3.02356	5.87109	7.51777	8.14977	6.8228	5.58656	6.58307	9.20667	7.61356	8.98606	8.21014
ATP6AP2	137.376	134.146	133.438	136.262	140.159	97.31	88.3454	79.6711	80.3973	85.3898	139.811	161.238	145.522	139.285	155.196
ATP6V0A1	47.3565	51.618	52.9212	61.6606	56.4438	48.0502	46.0409	40.2365	51.9345	51.9587	66.7355	51.5359	50.0022	60.5091	58.5052
ATP6V0A2	6.8939	6.93749	7.66518	7.67759	6.65516	7.73099	8.41012	8.00692	7.84956	7.39106	7.6907	7.5608	7.98694	7.63791	7.77561
ATP6V0B	758.594	817.942	776.143	778.386	846.152	725.399	792.676	782.088	653.292	729.981	885.178	818.913	752.878	763.175	884.787
ATP6V0C	564.176	543.363	564.754	757.605	804.151	564.662	496.774	416.562	623.182	692.304	831.372	492.794	475.05	741.282	803.817
ATP6V0CP3	0	0	0	0	0	0	0	0	17.3259	1.20383	0	0	6.98769	10.2685	0
ATP6V0D1	35.4227	36.6981	36.4309	41.103	41.8135	36.4573	33.3569	30.6623	38.626	38.4772	49.5133	40.8784	40.8083	42.8633	49.0517
ATP6V0D2	0.792631	0.957531	1.14416	0.870362	0.73005	0.519565	1.32121	1.08876	0.704096	0.559053	0.0305537	0.00741214	0.139012	0.1358	0.104124
ATP6V0E1	30.2585	23.93	24.3166	21.2394	26.0417	25.4913	26.9621	24.6764	19.3779	21.407	13.7236	8.78337	8.54706	13.4186	14.327
ATP6V0E2	185.134	213.972	222.894	232.515	238.037	220.215	208.508	207.615	253.613	242.624	268.249	277.335	253.911	268.816	304.215
ATP6V0E2-AS1	13.4639	18.0137	16.4842	17.1949	14.481	16.5129	20.2318	21.2127	18.1169	20.2328	23.0133	23.3949	23.9169	23.979	29.8053
ATP6V1A	71.8049	71.5302	74.1564	71.606	67.7096	81.7666	85.3922	81.4004	80.8989	82.4796	66.1778	76.4693	70.0622	72.9784	73.3183
ATP6V1B1	1.78787	1.8756	2.01067	1.52423	1.33982	1.0597	3.25445	2.8576	5.79139	3.22978	0.766877	1.20787	1.59483	3.75677	2.95552
ATP6V1B1-AS1	1.40371	0.944292	0.484933	0.652469	0.865402	0.241958	0.707991	0.676038	1.45413	0.338765	0.81957	1.11838	1.52941	2.36424	0.671401
ATP6V1B2	157.254	152.977	152.192	139.612	141.636	132.47	116.34	114.881	113.886	114.031	179.423	181.044	165.727	137.021	139.48
ATP6V1C1	34.1572	34.3463	33.0871	32.0555	28.9713	35.5289	31.311	32.3342	22.6896	24.2827	32.8466	31.7868	29.149	23.7388	24.5958
ATP6V1D	71.3887	71.9903	69.2063	65.2638	69.0736	66.6976	66.8407	67.7831	52.8096	58.9124	63.8654	61.3528	59.2941	48.2387	46.6026
ATP6V1E1	57.8425	53.8466	53.5861	47.1558	51.3485	49.5916	49.4823	48.2906	36.4755	41.1926	41.9318	45.6773	41.8984	36.0458	40.5739
ATP6V1E2	4.71227	4.14556	4.11899	4.17775	4.2343	2.81605	2.71482	2.63723	2.46128	2.04897	2.30986	1.64105	1.689	1.86151	1.73007
ATP6V1F	915.574	815.601	783.381	687.344	773.972	898.24	928.093	989.053	724.818	822.626	891.825	857.841	766.514	765.171	905.958
ATP6V1FNB	10.5839	15.1964	16.2298	20.3994	15.6945	8.26544	8.52092	12.9383	17.2754	9.57852	15.4882	21.9418	21.3487	31.9337	20.3785
ATP6V1G1	147.118	135.877	124.644	128.337	140.352	278.755	246.946	272.491	233.892	245.394	276.173	295.542	268.652	212.912	232.395
ATP6V1G2	0.570474	0.639608	0	0	0.376825	2.80249	5.70324	4.63633	4.43225	4.30237	4.99616	5.11328	6.88153	4.53729	2.86504
ATP6V1H	11.5443	11.4228	11.3139	11.6444	12.1318	11.4385	12.0478	11.0975	11.6611	12.4633	10.8724	10.0621	9.64211	11.9284	12.3952
ATP7A	2.31787	2.94312	2.75057	2.79267	2.35862	3.02791	3.40785	3.05148	3.22745	2.94357	2.94384	3.00157	2.92334	3.30807	2.8884
ATP7B	2.36731	3.02332	3.23609	2.88673	2.31451	1.74301	1.92317	1.89705	1.87007	1.9769	2.88335	3.2476	2.87334	3.37402	2.6264
ATP8A1	9.04343	9.79143	9.94654	11.9725	10.1925	11.6908	9.0818	10.0246	8.79604	8.48435	11.7606	21.6205	19.206	13.4138	11.3752
ATP8A2	1.14842	1.70532	1.63731	1.72402	1.36371	1.66144	1.71534	1.51122	1.88879	2.00459	2.00369	3.45062	3.22737	2.48941	1.95483
ATP8B1	0.804937	0.681829	0.779616	0.484007	0.478399	0.803989	0.782763	0.554484	0.273433	0.239856	0.107726	0.114988	0.17767	0.268864	0.158144
ATP8B2	134.338	148.174	154.293	150.667	126.327	143.859	146.275	149.014	144.207	129.053	187.034	168.835	157.378	197.568	160.438
ATP8B3	0.787207	0.573121	0.671052	0.86833	0.715827	0.835294	1.06075	1.5879	2.41095	1.19663	0.917745	1.28968	1.81406	3.32904	0.572123
ATP9A	15.5611	23.5539	23.8959	25.5885	21.2198	24.8502	22.4413	20.2867	23.8461	23.6785	26.5599	34.3537	32.5226	33.2465	27.7267
ATP9B	0.955629	1.14429	1.24665	1.31281	1.14098	1.02659	1.22407	1.21078	1.13481	1.14349	1.0013	1.28489	1.21204	1.4105	1.23498
ATPAF1	25.5205	28.7255	27.2437	26.1202	27.1678	23.3497	21.7175	20.9509	26.2097	24.7424	26.6888	27.2808	27.5985	27.9176	25.2416
ATPAF2	13.9434	16.4516	16.6618	13.9926	17.3211	18.5278	18.6836	16.1904	16.148	14.5348	13.9057	13.2224	11.59	13.4432	11.8788
ATPSCKMT	3.39404	4.16033	3.58757	5.07319	4.08231	4.0472	5.42027	4.02551	4.74609	4.49284	6.08635	8.87925	9.18578	7.98701	7.61417
ATR	4.11536	4.32805	5.02735	4.68501	3.52163	4.01948	4.56126	5.34829	3.92292	4.39337	3.24451	4.52439	4.87653	5.07341	4.60168
ATRAID	92.4145	70.3552	70.8085	63.334	64.0984	79.3062	87.6801	81.6986	77.8301	80.8644	80.7911	54.3012	60.1915	63.2677	84.2688
ATRN	9.07174	10.8634	11.2777	11.8915	10.0355	12.3063	12.4095	10.1433	11.9447	12.0205	15.3408	13.6322	13.3844	17.6703	14.8563
ATRNL1	5.00332	6.6526	8.05437	5.37418	4.65933	8.61334	7.83755	7.63975	8.01048	6.73476	9.21265	13.9079	12.9876	11.9486	10.8826
ATRX	11.3745	11.3009	11.4402	11.0148	9.57804	10.4346	10.5451	11.3919	10.134	10.2556	10.943	17.5334	15.0787	11.9721	11.4001
ATXN1	1.62282	2.43721	2.44016	2.41872	2.01068	1.68181	1.94954	1.8534	1.6628	1.68504	2.05584	2.79164	2.75979	2.83077	2.36694
ATXN1-AS1	76.7355	101.459	101.05	77.9302	71.0619	44.3492	44.0232	47.4249	29.2741	27.8174	55.6506	55.4434	58.8828	43.3428	38.7078
ATXN10	12.1472	13.2581	12.1971	13.0752	13.2217	12.539	12.117	11.4865	11.6594	13.0923	13.7188	15.4968	14.5944	13.5276	13.84
ATXN1L	132.069	170.426	167.431	132.773	114.904	142.609	146.091	118.573	108.437	102.819	108.287	70.9653	67.1389	94.8726	81.6806
ATXN2	4.38484	5.12568	5.62706	6.1706	5.72901	5.36851	5.64202	5.46899	6.0858	6.29916	6.55812	5.80305	5.91673	7.18457	6.84305
ATXN2-AS	3.66612	4.11041	8.44346	4.64749	4.30516	3.3703	9.24544	8.33773	14.1487	5.89844	4.90532	7.03183	19.655	18.2956	10.5212
ATXN2L	159.563	147.478	165.93	167.134	140.024	176.524	166.153	160.626	170.173	153.288	186.138	109.625	128.193	164.963	134.447
ATXN3	12.4392	13.4133	12.9771	11.4173	10.7008	11.3491	12.3882	12.8021	9.11955	9.6189	8.83918	10.8753	10.066	10.4305	7.87765
ATXN7	2.82975	3.87051	3.99838	3.59287	2.9484	3.72893	4.54072	4.55526	3.94176	3.92423	3.37038	5.03273	5.06533	4.80477	4.05726
ATXN7L1	2.54025	3.54616	4.32093	3.8043	2.87885	3.21101	4.08684	4.26793	4.13543	4.37752	3.22622	4.66841	4.86483	5.1112	4.51461
ATXN7L2	39.7157	43.4389	50.5321	82.1221	60.0358	44.7731	51.442	61.7797	76.4122	59.6119	44.3525	53.706	58.0348	62.6954	57.0884
ATXN7L3	222.846	252.847	257.01	236.565	229.592	253.681	249.46	220.006	219.231	214.924	275.756	247.67	237.917	220.882	206.091
ATXN7L3B	584.247	614.215	608.053	596.976	575.783	538.113	478.916	472.39	495.277	539.748	579.255	634.014	576.135	545.127	512.934
AUH	2.84565	3.34478	3.39215	2.8542	2.63019	2.77271	3.38651	3.44882	2.84688	3.07657	2.80943	4.14134	3.84517	3.19525	3.67644
AUNIP	0.896737	0.47757	0.632492	0.852586	0.651572	0.962205	0.666318	1.13368	1.209	0.96034	0.552202	0.967495	0.889802	1.23765	1.15807
AUP1	252.574	242.615	237.547	221.785	221.114	255.678	256.486	246.423	224.86	227.088	249.837	153.67	167.069	183.281	184.184
AURKA	4.09019	3.4394	3.45508	3.17245	4.14152	4.48064	3.33004	4.0985	3.81242	3.9939	3.91798	2.51912	3.01565	2.11505	2.89593
AURKAIP1	465.251	413.685	450.735	441.414	492.434	419.346	430.295	415.962	429.481	473.578	487.283	398.032	356.857	378.813	456.602
AURKAP1	17.2766	17.7937	16.6562	15.7893	10.6158	8.72617	14.7643	18.1408	9.9157	12.1205	11.8758	10.6704	13.1328	6.76713	8.64784
AURKB	8.99054	3.71703	4.72359	6.48215	6.53255	7.03179	6.43748	6.83317	20.3391	12.6794	12.4874	4.55152	12.5944	14.4065	9.43362
AURKC	6.54923	6.73101	10.0557	5.36195	5.58786	3.81002	5.23506	3.28559	8.35591	4.77462	2.68864	2.89888	5.52167	4.97916	3.32832
AUTS2	2.08534	3.44116	3.50829	3.64832	3.13015	2.88234	3.16466	3.10657	4.71516	4.75635	5.02831	4.39966	4.78826	6.49788	6.0145
AVEN	0.831819	0.930624	0.935272	1.05449	1.0659	1.16305	1.27909	1.08105	1.22043	1.2019	0.934073	1.00027	1.02244	1.08233	1.21664
AVIL	3.03913	3.74077	4.56485	5.12991	4.18955	3.14314	6.26589	6.08538	6.94479	6.47749	4.53853	7.08426	8.76665	10.7259	7.22866
AVL9	14.3327	16.311	16.2227	13.6942	12.9674	16.0425	15.82	15.0519	12.4046	13.5546	14.835	14.9337	13.7574	13.5538	13.0962
AVP	0.854133	0	0.819649	0	0.37613	0	0.307715	0.685597	7.54696	0	0.155842	0	1.7726	5.06174	0
AVPI1	16.4794	18.5118	16.9851	12.5982	12.0903	16.4254	16.6892	14.4647	10.981	11.0812	9.02033	5.42893	6.51044	8.00427	6.18241
AVPR1A	0.36571	0.328024	0.589588	0.556327	0.531452	0.340403	0.0790516	0.308226	2.13937	0.176518	0.240214	0.0485621	0.853839	0.615958	0.0524763
AVPR2	0.611828	0.533535	0.391417	0.603249	0.538855	0.562459	1.98378	1.39146	3.10689	0.984373	0.520949	1.98596	4.33829	4.8344	0.682828
AXIN1	5.89785	6.35806	7.04766	6.47534	6.34826	7.46931	7.99991	6.4064	7.59139	7.03691	7.87011	5.31322	5.48442	7.31104	6.62374
AXIN2	6.1317	7.68051	6.94276	6.43615	6.49772	8.10792	8.29147	7.55126	9.34966	9.76397	10.6973	11.3768	12.58	11.2829	10.3385
AXL	6.55365	7.34787	8.12354	6.51389	4.92825	13.661	17.0215	10.119	11.596	11.0171	3.45617	1.60943	2.22541	4.91673	3.09299
AZGP1	1.16178	0.558248	0.458693	0.715349	1.14016	0.411958	0.215255	1.27892	1.69908	0.360489	0.218031	0.0440776	2.01498	1.36663	0.952607
AZI2	8.93726	9.43458	10.3685	9.49774	8.20908	10.6457	10.0558	9.95763	7.8846	8.35657	9.19984	11.7643	11.0041	9.02839	8.16667
AZIN1	114.761	126.887	122.265	124.938	120.106	149.19	138.993	128.895	140.866	146.531	155.512	167.232	158.462	156.874	153.426
AZIN1-AS1	0.622398	0.633832	0.647868	0.537488	0.624764	0.528451	0.793122	0.710112	0.829753	0.655925	0.505815	0.537748	0.621867	0.742604	0.73709
AZIN2	4.80583	5.27377	5.47538	4.26182	4.32577	3.63533	4.89461	5.46145	5.50595	4.25912	4.75018	6.72052	7.70727	7.21956	5.69257
B2M	52.1396	50.5102	52.168	39.0837	35.5768	43.4256	47.9652	45.4037	22.6214	27.2315	11.8475	13.6466	12.4703	16.956	19.6219
B3GALNT1	35.7343	48.1841	42.9917	49.3361	53.0581	43.635	49.1051	50.2284	55.5526	64.6886	60.1467	83.8897	76.3424	82.0058	86.3378
B3GALNT2	3.45635	4.15936	4.39619	4.39524	3.05599	4.23268	4.68554	4.72635	4.13022	3.78031	2.78029	3.11465	3.02141	4.15747	3.45081
B3GALT1	1.08278	1.10785	1.35589	1.47013	1.71185	0.611931	1.10631	0.911869	0.854505	0.956719	0.816148	0.99782	0.91174	1.07407	1.04429
B3GALT2	5.91376	7.55255	6.40411	6.05702	4.24263	8.26289	5.41802	7.87477	4.9401	5.1039	21.6944	37.1838	32.5519	21.548	20.6805
B3GALT5	1.78029	1.65643	2.44161	1.34	1.1188	1.37452	1.6168	1.36202	2.10189	0.910017	0.81883	0.640255	1.05837	1.43447	0.887002
B3GALT5-AS1	1.044	0.728817	0.657821	0.474451	0.468417	0.753776	0.915458	0.592926	0.648184	0.213924	0.194079	0.0784708	0.766503	0.110591	0
B3GALT6	131.48	140.253	139.867	174.074	213.122	170.943	156.623	127.148	182.584	193.335	221.932	195.5	171.569	226.89	238.594
B3GAT1	27.3794	33.4015	35.9767	50.2764	47.2064	31.6421	29.7713	29.7501	42.7547	42.7277	33.6757	44.6759	42.5871	42.471	43.1456
B3GAT2	0.22762	1.17946	1.36017	0.943637	0.885867	0.916189	0.861036	1.07031	1.4845	1.34363	0.538776	0.420703	0.694215	0.535344	0.511991
B3GAT3	104.292	96.08	93.5806	100.444	102.664	85.1913	95.8605	92.1217	93.6408	93.4386	112.505	91.978	83.8226	125.136	118.396
B3GLCT	4.00956	2.84696	3.28151	3.48227	3.37924	1.75961	2.03307	1.8237	1.91567	2.20228	1.81658	2.31192	2.0924	2.15324	1.90886
B3GNT10	8.17583	8.36772	8.68071	7.32164	6.29236	10.6277	10.2956	9.88904	9.5985	9.23203	9.03251	5.22908	7.06332	6.73781	8.39512
B3GNT2	13.4979	12.9683	13.3941	10.3953	9.27951	12.4646	10.8568	10.8735	9.40866	10.0642	6.40205	6.83421	5.71	7.4105	7.447
B3GNT4	2.34271	2.69228	3.03497	3.71227	4.79716	1.87774	1.39259	3.52584	7.49473	2.40286	3.33405	2.48868	5.10498	6.35709	2.94139
B3GNT5	3.14397	3.06072	3.42618	3.18846	3.5254	2.93435	3.13279	2.34511	2.04667	2.31327	2.73667	1.2219	2.22002	1.80816	1.27638
B3GNT7	9.33948	8.69436	11.9282	6.52968	3.7389	10.4201	8.56467	7.01957	9.93367	5.39582	3.4081	2.63068	3.34788	6.24975	4.79201
B3GNT8	26.097	26.5904	27.205	20.1979	18.9924	17.3305	29.888	22.2706	25.9464	19.6679	24.0585	18.6036	18.8134	31.7022	36.0017
B3GNT9	5.3328	7.0553	6.38664	3.92098	3.94528	6.61837	9.45242	8.7323	10.7238	5.14798	8.75703	2.40766	6.30836	9.97992	5.35648
B4GALNT1	23.38	29.4994	26.0028	38.8425	33.7471	41.6436	34.8799	36.4507	56.6226	53.812	80.6861	75.9343	70.8636	74.232	69.4861
B4GALNT3	0.515798	0.564935	0.745035	0.687886	0.519926	0.749297	1.3534	1.00873	1.78775	0.784299	0.616887	0.645329	0.909572	1.30563	0.851359
B4GALNT4	50.6744	50.0119	60.1294	79.3453	58.2503	60.456	64.6329	85.7896	113.08	85.0341	124.96	120.836	141.144	164.894	121.271
B4GALT1	5.24251	6.1525	6.84572	4.91365	5.02718	7.02655	10.2142	6.33831	5.86176	6.70046	3.99895	2.48675	2.9996	5.57278	5.10878
B4GALT2	67.9447	66.0852	65.9441	71.5155	68.2241	68.0557	64.6244	62.3956	71.4889	66.5797	91.7204	88.099	76.727	83.7068	87.242
B4GALT3	91.7639	89.7028	89.0343	93.0875	86.8741	98.8201	98.7473	95.1305	107.373	107.664	121.4	97.4418	106.619	140.59	136.892
B4GALT4	15.599	13.7705	13.4357	9.69924	10.4719	13.1408	12.0947	11.9043	10.5581	11.5853	9.58251	8.232	9.00595	10.4315	9.41252
B4GALT5	20.7275	22.739	24.4092	25.6666	21.5768	21.4488	20.2045	18.1351	20.3653	20.2928	22.2402	21.3635	20.5284	25.4745	23.2442
B4GALT6	6.34404	6.90637	7.74639	7.34185	6.2682	7.69896	8.99374	9.52899	9.25853	8.40378	8.2078	10.7216	10.2592	8.90655	8.24778
B4GALT7	27.4589	26.951	25.5543	25.7903	26.7969	30.9661	33.0477	31.4208	35.3099	32.9514	28.9003	23.3568	23.0427	32.9173	33.9711
B4GAT1	443.308	523.886	551.943	506.455	548.405	517.081	460.339	444.931	541.692	570.934	668.551	679.533	616.937	677.473	762.389
B9D1	6.59885	8.44843	8.72798	7.73683	7.13136	5.71952	7.94166	8.3033	8.94179	7.63036	8.22501	9.80114	9.79097	9.4011	9.18426
B9D2	3.20412	3.62798	2.55722	4.50419	5.40644	2.26387	2.53725	3.0939	6.03143	2.67964	3.75077	4.67596	5.82662	6.05563	5.05285
BAALC	2.45413	3.46261	3.7231	2.78773	3.1875	2.1353	1.85148	1.71397	1.44296	1.71359	4.15824	5.9821	5.80488	3.5542	3.64017
BABAM1	83.7785	77.1105	76.3194	75.2257	72.3333	78.701	92.1356	91.6531	80.3477	74.9338	84.6323	78.4899	75.151	76.7523	80.1558
BABAM2	0.919739	0.856642	0.774798	0.925971	0.905182	0.761115	0.867293	0.811753	0.880182	0.923617	0.732818	0.720399	0.818802	0.974204	0.936913
BABAM2-AS1	0.558353	1.25204	1.07162	0.707816	0.983517	0	0.40231	2.01681	1.02072	0	0.61125	1.23571	1.15876	1.39322	0
BACE1	127.237	154.511	156.569	168.319	146.962	131.129	138.128	128.273	170.857	170.497	187.384	160.215	152.519	234.992	209.883
BACE1-AS	28.4442	37.3463	41.3747	29.416	20.7665	30.9659	42.8775	39.2043	33.5255	41.0973	44.2501	58.6438	48.9336	53.9315	45.6484
BACE2	0.696526	0.87477	0.892243	0.633142	0.567086	0.857177	1.20507	0.750869	0.750172	0.504942	0.549719	0.172076	0.231115	0.550702	0.406756
BACH1	37.7633	36.2263	35.3855	35.5642	31.267	40.6245	35.2604	35.1715	29.7846	30.4919	31.0272	32.5823	28.5853	27.5295	26.3337
BACH1-IT2	1.66902	0.935643	1.20123	1.32237	0.275617	0.215768	0.901936	2.26073	3.05114	0.503493	1.37036	2.4933	5.84511	2.34258	0.598726
BACH2	4.19234	6.41117	6.19305	5.89381	5.10889	4.76095	3.74345	3.39724	4.04693	3.8263	5.08151	5.61788	5.48322	4.54542	3.81901
BAD	20.5472	21.6178	18.0208	17.9175	20.5917	17.6228	17.564	16.343	18.0603	17.4309	24.1298	26.0442	23.9055	21.2072	23.4379
BAG1	64.8925	76.0946	73.1291	83.4467	85.8625	62.2599	55.7921	52.6145	60.837	66.0959	86.0659	73.7736	72.9654	69.0308	72.8775
BAG2	8.81794	7.77084	7.96099	7.69073	7.85166	10.5242	8.84421	7.4956	9.9622	8.21441	7.02763	7.72808	6.83509	7.22792	6.42773
BAG3	20.8858	15.9036	16.173	20.8676	17.6442	15.5273	14.9647	9.27725	16.8604	16.6373	16.1675	7.42569	6.99599	12.2131	13.1503
BAG4	16.4267	14.884	13.6872	13.5425	11.662	16.6384	14.8331	15.341	13.9384	14.5775	14.8946	17.4029	15.9026	14.9822	15.1345
BAG5	125.211	139.888	133.698	121.153	115.525	150.018	126.813	128.052	113.504	111.995	128.826	122.656	123.541	114.72	108.451
BAG6	0.693188	0.569942	0.771634	0.702996	0.27473	0.64522	1.2986	1.27974	0.929292	0.780691	0.860041	0.736379	1.00701	1.0378	0.696266
BAHCC1	5.88412	9.40981	13.3765	9.33572	6.72566	10.6258	26.7539	25.207	16.877	15.0463	12.6408	11.7263	13.7236	15.0073	11.1694
BAHD1	18.4416	21.8434	22.6971	22.7872	20.6821	24.7351	26.0716	24.0577	30.9383	25.6021	26.9657	21.7098	21.0093	29.1556	30.9891
BAIAP2	7.86641	9.64198	8.88874	13.5351	13.9538	7.20766	6.93444	6.18103	10.7779	10.5601	9.78231	6.79514	6.90002	9.26221	9.68268
BAIAP2-DT	121.64	124.112	138.674	164.85	147.556	120.43	100.766	91.4939	118.61	122.972	198.263	150.882	148.214	149.036	149.087
BAIAP2L1	1.65612	1.4456	1.87137	1.26253	1.33063	2.3168	2.5431	2.0042	1.82066	1.59328	0.660964	0.295966	0.483052	0.623028	0.493901
BAIAP2L2	3.54466	3.88025	4.57831	5.43473	3.76526	2.41509	3.90872	4.62832	5.60432	3.06345	2.45152	2.56018	3.61604	4.59419	2.95555
BAIAP3	19.0207	15.1012	18.8869	11.1021	11.389	14.1725	15.7615	17.582	18.9404	14.4128	19.1107	26.2697	28.6624	20.121	15.4558
BAK1	96.248	109.481	111.755	81.6793	70.0186	102.353	106.746	80.9461	68.8313	61.3017	26.6916	20.1688	20.6548	24.0859	24.1459
BAMBI	44.1017	34.1582	35.806	35.5838	33.842	34.5771	39.1556	22.9434	37.0258	42.3392	20.9858	17.8792	18.3821	25.7315	25.9515
BANF1	683.234	608.005	603.667	616.471	672.426	666.468	603.368	552.434	633.79	677.968	814.16	750.429	731.354	649.648	765.067
BANP	1.55264	1.58954	1.5761	1.40235	1.14387	1.40791	1.75496	1.42938	1.52905	1.44437	1.7427	1.42985	1.6073	1.99677	1.7774
BAP1	211.61	196.481	211.876	202.322	182.292	212.607	196.744	179.728	193.798	192.419	273.008	195.62	184.176	214.442	204.299
BARD1	0.749528	0.453136	0.376558	0.307407	0.364044	0.76758	0.595653	0.641447	0.873174	0.806902	0.989472	0.478128	0.53185	0.90762	0.701191
BARX1	5.13373	5.66304	4.29079	4.19868	7.11032	2.82598	3.75867	2.293	4.54111	1.99831	2.08487	0.549758	1.80434	2.01445	0.118814
BARX1-DT	0.295614	0.331439	0.68083	0.187373	0.781069	0	0.159749	0.177963	2.43185	0.178356	0	0	1.84049	6.08541	0
BASP1	111.078	103.926	102.428	117.532	127.642	87.1986	71.4936	67.5424	91.8213	101.385	141.734	135.286	138.167	112.914	109.836
BASP1-AS1	0.597082	0.49911	0.671297	0.501622	0.298718	0.197313	0.347482	0.336054	0.400441	0.243004	0.750342	1.11657	1.21531	0.601673	0.415707
BASP1P1	0	0	0	0.339776	0	0.277202	1.15874	0	9.30967	1.94055	0	2.13547	7.09215	11.5367	1.1538
BATF2	10.3232	11.871	8.22993	13.0866	12.7637	13.0034	11.5864	8.92363	47.1795	16.609	5.65059	3.86636	11.948	24.5203	5.31745
BATF3	0.414023	0.515775	0.423795	0.379059	0.48619	0.903961	1.61588	1.35701	2.31267	1.44327	1.2842	2.22964	2.5777	1.46353	1.15517
BAX	189.177	141.438	152.654	150.627	155.062	226.273	217.856	181.557	195	212.739	233.02	69.3488	64.3249	125.079	132.855
BAZ1A	4.07647	3.83367	3.84761	3.55258	3.44945	4.58315	4.5936	4.47767	4.07822	4.99798	2.77021	2.03952	1.8694	2.91204	3.00598
BAZ1B	23.3405	25.9238	25.7575	25.0808	22.2371	22.595	19.1418	19.2313	20.5347	19.9426	27.8922	26.4871	21.915	24.4438	21.4801
BAZ2A	69.211	78.7049	88.5659	77.7525	56.1643	83.9371	90.1191	76.5559	82.952	79.4067	87.3594	57.5744	56.1119	86.1823	68.0577
BAZ2B	9.53207	11.4856	11.883	10.8207	8.9247	8.43489	9.35144	9.92879	8.35308	8.65299	7.50951	13.7399	12.1791	10.1077	8.74801
BBC3	93.0533	78.4395	89.542	69.6759	69.7416	73.0325	54.097	42.9235	51.0821	49.4099	68.8031	13.5537	13.5712	19.7142	21.7344
BBIP1	15.0053	14.922	14.1472	12.9008	12.6167	11.7576	11.4118	13.8536	11.7043	12.3353	12.5794	18.0179	15.5545	14.7555	14.7342
BBOF1	0.977619	1.00722	0.889974	0.988102	1.04719	0.860781	0.913822	1.20889	0.929819	0.860842	0.874991	1.14905	0.873926	1.1002	1.16584
BBS1	23.1133	25.236	23.9066	21.4938	19.948	20.6503	21.9	20.9486	24.5802	21.4167	23.4925	18.0151	18.1658	23.8291	20.4705
BBS10	145.063	133.926	128.172	113.892	106.169	143.385	143.578	146.084	109.255	126.936	140.799	135.318	117.65	131.487	117.901
BBS12	10.6185	9.6996	9.3814	7.89751	7.96368	10.3819	9.94988	12.0865	5.76356	9.25223	9.88495	12.593	10.3249	7.22179	7.16594
BBS2	19.8346	17.6684	18.9142	16.0716	15.2968	18.7055	21.512	21.016	18.1773	18.6815	17.0337	18.0873	17.322	19.8065	18.7256
BBS4	15.132	15.4897	15.1273	12.7236	10.9743	14.4104	16.7184	17.0037	13.0057	12.9804	11.4919	13.5238	12.9114	12.5405	12.0808
BBS5	4.19467	4.84322	5.47182	4.64023	5.78185	5.20823	6.70824	6.41918	7.87609	6.98203	6.7201	8.19657	7.18366	9.02007	10.8309
BBS7	19.0965	20.6005	20.4881	17.6176	16.4859	18.1377	17.6961	18.0299	14.813	15.7767	16.0711	20.0091	18.1737	15.9404	15.3043
BBS9	3.97502	3.17664	3.28878	2.34713	2.36988	2.02874	1.68404	1.60157	0.852401	1.05887	0.673513	0.658721	0.633023	0.586583	0.608667
BBX	5.6512	4.85348	5.20686	3.8928	3.33824	6.54667	6.73386	6.15444	4.17114	4.49229	3.97592	4.78713	4.24471	4.47237	3.86092
BCAM	27.0482	39.7067	39.9768	43.9135	43.2231	95.261	105.786	101.158	155.965	166.598	47.1365	34.8888	33.4315	75.9046	82.7127
BCAN	42.226	17.5899	17.1269	32.607	15.9487	31.6074	24.0384	16.827	19.9321	17.389	21.4314	11.9508	42.9558	12.0086	10.222
BCAP31	78.8466	81.0704	76.0825	86.6898	89.081	73.565	76.1286	67.9758	64.4312	69.1042	66.0723	54.2685	47.7137	55.4342	59.2057
BCAR1	58.3957	65.9232	68.7768	76.9086	74.7361	60.1863	74.1258	60.332	86.1204	84.6063	71.206	55.0005	55.2768	85.2969	86.6992
BCAR3	5.18086	5.83828	6.02676	5.56501	4.63261	9.08026	6.93877	6.06328	9.61573	7.19018	4.38726	3.43104	3.67291	5.74828	4.88041
BCAR3-AS1	0.42124	0.815772	0.881964	0.436909	0.101182	0.237631	0.786384	0.599398	0.770069	0.138628	0.251535	0.305105	0.774869	1.00331	0.329697
BCAS2	103.882	74.9959	75.8887	74.2967	77.2238	88.3309	83.6665	83.3932	72.8867	87.8978	82.6776	81.2669	78.9143	72.5586	80.7565
BCAS3	0.680174	0.723867	0.735017	0.549648	0.560825	0.648962	0.692188	0.623438	0.620528	0.652953	0.505391	0.609583	0.52363	0.754846	0.756626
BCAS4	1.86123	2.28032	2.29454	1.75056	1.82928	2.27421	2.40907	2.14156	1.98251	1.7931	2.13615	2.13765	1.62372	1.82584	1.80919
BCAT1	14.0589	10.1417	10.7172	9.05121	8.33091	12.2748	8.53122	8.12488	6.97318	7.08	7.59639	2.8194	2.53333	3.25272	2.22973
BCAT2	31.7936	34.1938	34.5631	27.5069	25.2678	33.5817	34.9476	37.0228	40.4095	38.6213	47.085	41.0626	39.6133	47.7007	50.5606
BCCIP	75.4236	68.9927	64.8468	63.8326	60.0924	68.552	71.3824	72.8895	57.8522	69.3261	67.1832	72.3176	64.7768	58.2902	62.1698
BCDIN3D	8.30494	11.0267	10.1676	7.25882	9.06603	10.9851	10.5822	13.3149	11.0271	8.06986	13.0634	11.8986	12.9946	9.48884	11.666
BCDIN3D-AS1	2.61959	3.04685	3.15756	2.35871	1.9406	2.43072	2.69894	3.83202	4.29656	3.57459	2.97497	3.0884	3.39147	2.84062	3.79402
BCHE	1.68454	2.5111	2.43031	2.74214	2.16222	5.56314	5.84986	7.31199	5.66035	6.45614	3.01243	4.96943	4.46184	5.07802	5.41118
BCKDHA	25.2944	20.9738	22.1827	16.5582	17.4809	18.4777	17.8612	17.9284	16.0711	15.1035	16.9228	13.3327	12.11	17.4935	17.2757
BCKDHB	0.609393	0.605241	0.584543	0.703923	0.835703	0.842108	0.870282	0.833	0.836112	0.887696	0.57827	0.631282	0.659751	0.759484	0.741322
BCKDK	76.3863	62.0718	64.2371	54.7245	51.9381	76.8262	69.2276	67.9234	72.255	79.1511	99.7339	69.5137	62.0654	89.0494	78.3345
BCL10	19.5096	20.4071	21.4511	16.1515	20.1007	21.0008	20.6863	19.3125	19.4444	21.5171	15.6292	15.0303	14.0766	15.4345	16.5274
BCL2	0.521348	0.535083	0.491533	0.551088	0.4557	0.602721	0.398345	0.390663	0.578756	0.412431	0.865594	0.821964	0.75509	0.642582	0.499481
BCL2L1	23.1741	22.2562	22.5026	23.7441	23.645	19.4595	16.1095	14.4007	16.3841	15.8422	9.93991	7.28226	6.76734	7.86703	8.54286
BCL2L10	1.40749	1.08492	0.810401	0.446065	1.39458	0.727832	1.61629	1.48282	4.18119	0.849197	0.385209	1.63537	3.42306	5.10341	0.883591
BCL2L11	60.0957	66.8549	70.0998	53.9791	49.6716	51.2838	54.4345	43.3483	39.1344	38.5595	37.2407	17.1591	19.3257	30.447	27.3106
BCL2L12	15.588	10.2969	12.075	11.107	9.01826	21.9077	23.2746	19.5733	26.8239	26.9195	9.63023	3.73798	5.20305	9.08736	9.69425
BCL2L13	14.9694	15.0897	15.7493	12.613	12.0433	17.7151	17.7348	14.7905	13.9122	14.2117	12.5667	10.4073	9.81082	13.0011	11.9868
BCL2L15	0.51624	0.900359	1.18896	2.03601	1.32612	0.533908	1.51887	1.00141	1.41561	2.04185	1.41287	2.70395	3.66051	3.00566	2.71612
BCL2L2	111.078	138.392	148.116	112.148	102.101	138.136	149.097	137.459	114.631	103.695	129.311	127.236	117.12	118.504	103.274
BCL3	3.81297	5.52704	4.95537	6.31827	6.47653	6.56305	6.88803	6.46006	7.51817	8.11754	4.41273	2.13377	2.1196	6.98278	5.43221
BCL6	13.897	63.348	84.2989	52.5618	46.0941	13.0982	34.0104	34.2064	23.1107	21.1474	5.62078	16.1204	12.9997	40.783	36.8696
BCL7A	16.7374	19.3433	18.1584	17.4947	16.4949	20.459	18.8126	18.8007	18.3136	19.1298	28.4735	27.8914	24.855	27.438	24.5904
BCL7B	13.7224	14.1585	13.5884	14.4152	13.0299	14.8955	15.2946	14.261	15.2732	15.934	16.1394	12.2329	13.3723	15.4138	15.7227
BCL7C	1.10836	1.62064	1.46456	1.72233	1.55872	1.44212	1.83828	1.69118	1.9515	1.75655	2.09684	2.34671	2.21807	2.82935	2.05947
BCL9	8.20454	10.0938	10.002	10.6087	8.60473	10.0836	11.8574	11.805	13.4795	13.6255	13.4428	14.7908	12.9462	16.6502	16.2811
BCL9L	49.22	59.6919	65.1483	65.1431	52.2985	66.6529	54.318	46.4148	53.8113	49.1773	63.2117	38.8412	37.1953	58.8307	50.3982
BCLAF1	113.934	112.277	112.898	111.37	105.809	120.9	115.093	120.091	102.119	114.355	110.941	133.913	115.505	112.61	104.443
BCLAF3	11.4303	15.1917	16.5818	16.0516	14.6102	5.70213	7.57508	7.75225	8.2698	7.02942	5.79435	8.27119	8.96678	8.39532	7.87274
BCO2	1.07374	1.98519	1.59677	1.6316	1.34337	0.757488	1.91367	2.43151	2.1579	1.80192	1.35451	2.11511	2.26895	1.55698	1.22442
BCOR	2.55177	3.19599	3.43483	2.52703	2.23232	6.07601	5.10828	3.79183	3.88144	3.94204	6.31357	3.54129	3.5754	4.07425	3.55616
BCORL1	22.4444	33.6004	39.9552	39.7446	35.8513	13.1185	14.5168	12.6578	17.1058	17.2994	20.6662	15.6498	15.2004	27.1025	23.5282
BCR	6.93966	9.29602	9.74944	9.71092	9.06415	11.0897	10.0943	7.72837	10.351	10.4329	9.64448	8.13288	8.37286	9.96192	9.42628
BCRP3	0.45305	0.355568	0.365198	0.631758	0.359114	0.452937	0.62023	0.890955	1.8773	0.510241	0.479439	1.08288	0.611148	2.31745	0.823447
BCS1L	99.3381	99.2264	96.1468	105.531	105.097	94.2471	94.7645	116.442	116.764	101.74	118.276	105.855	111.3	116.612	113.209
BCYRN1	61.7538	62.3138	49.7789	13.6998	44.8705	52.6905	61.7375	37.1765	59.2683	78.2429	104.787	141.453	108.134	98.2324	159.501
BDH2	5.10844	4.09331	4.50789	3.37873	3.53942	7.42242	8.07173	7.18693	5.78595	6.2145	2.85699	1.54839	1.05873	3.40317	3.08744
BDKRB2	1.21064	0.945773	1.1063	0.653493	0.65007	0.460441	0.422084	0.526632	0.671093	0.339296	0.410427	0.0726011	0.279615	0.394658	0.145698
BDNF	7.85721	11.3576	9.42188	11.1953	14.1547	48.8239	44.0744	44.9558	66.4769	63.312	10.2366	10.8646	11.8254	13.3674	8.29277
BEAN1	0.800568	0.916286	1.28681	1.25449	1.17514	1.24195	1.14766	1.19149	1.5245	1.36854	1.42417	2.65027	2.41428	2.62185	1.93053
BEAN1-AS1	0.747738	0.628766	1.29159	0.473949	0.617396	0.821661	1.0607	2.58834	1.53781	1.07146	0.665094	1.17908	1.67304	1.83663	1.60941
BECN1	43.3687	42.027	39.9582	39.3187	37.5038	40.6255	42.5277	43.8881	40.2365	39.8114	34.4709	31.7021	28.9799	33.8347	34.2251
BECN2	0.476495	0	0.274355	1.81214	0	0	0	0	11.324	0.574977	0	0	5.56247	10.7007	1.0256
BEGAIN	2.14673	2.31732	3.02397	2.98718	2.63817	2.67456	4.00365	3.81094	4.83708	4.19285	3.51969	4.01736	3.88531	3.43817	2.73652
BEND3	2.99666	3.74641	3.55188	4.26772	3.346	4.44135	4.4313	4.03075	6.10853	5.20463	3.84333	3.48806	3.7568	5.79574	4.89368
BEND3P3	34.3193	61.0507	59.8812	58.4489	40.1023	44.1784	46.8443	49.1709	47.8647	35.6221	65.6629	71.1284	64.8644	69.1062	58.8997
BEND4	3.35337	2.95647	3.11308	1.92888	1.50273	3.323	3.31298	3.01481	2.28198	2.01431	4.02685	6.32625	6.3117	3.45572	2.28932
BEND5	4.13376	4.58564	3.91766	4.32068	4.01527	5.7499	4.71784	5.33104	5.39617	5.68239	5.18948	5.85455	6.25897	5.46554	6.03929
BEND6	1.75976	2.05343	1.6326	2.07697	2.04788	1.00413	0.846633	1.01622	1.49253	1.11831	1.50374	1.78736	1.60566	2.09571	1.60689
BEND7	1.6278	1.90558	1.86347	1.77221	1.44841	2.40147	3.07363	2.92833	3.33462	2.73836	2.62585	2.25689	2.60072	2.76855	2.5075
BEST1	6.60006	7.37626	7.94027	5.45313	4.70787	4.12173	5.03663	5.58548	5.43529	5.29247	7.24842	8.82012	10.2073	10.0627	6.92892
BEST2	0.787322	0.571182	0.266659	0.469683	0.183552	0.383184	0.150165	0.501857	6.18053	0.838274	0.557707	0.614984	3.89265	4.42024	0.465187
BEST4	3.63574	4.15184	4.10922	4.18223	2.13474	4.73503	6.18532	5.02604	12.5545	3.89971	2.13751	2.23512	4.29666	6.42602	1.93222
BET1	11.7295	10.5375	10.1902	8.02758	8.3756	10.4649	10.6794	11.2981	7.51854	8.36686	7.33062	7.40328	7.48767	5.98788	6.38083
BET1L	133.761	135.505	146.288	130.155	130.199	147.637	165.189	142.294	164.734	151.8	152.895	102.981	105.541	139.996	148.999
BEX1	1701.99	1719.56	1606.7	1657.05	1783.18	1310.52	1296.25	1445.75	1249.16	1360.02	1727	1904.75	1817.49	1348.29	1572.69
BEX2	2343.77	2467.61	2264.12	2096.66	2304.08	1000.45	936.064	1028.47	882.802	921.743	1110.43	1145.23	1123.58	755.496	926.568
BEX3	2771.71	2785.85	2719.81	2613.73	2977.86	1556.98	1571.84	1813.21	1615.24	1843.71	2011.06	2260.4	2156.69	1790.61	2118.84
BEX4	2370.89	2251.62	2269.1	2177.04	2330.08	1139.71	1064.92	1095.38	1013.83	1187.89	1342.95	1392.94	1295.04	1070.47	1176.66
BEX5	96.1569	122.927	108.853	117.577	135.058	151.24	134.832	149.669	141.657	141.775	99.4275	177.461	164.888	87.6184	117.993
BFSP1	0.799215	0.581984	0.67365	0.49091	0.772831	0.443108	0.748023	0.823388	1.05436	0.904743	0.793752	0.503281	0.718171	1.2027	0.780302
BGLAP	1.36142	2.44224	2.19484	1.38068	1.43885	0.563203	3.23711	4.91752	6.96865	2.62847	1.49039	0.723121	4.23807	3.05734	1.56281
BGN	2.64956	2.40029	2.31884	1.23604	1.93218	1.22763	3.32181	3.80263	4.30117	3.09486	1.29946	1.77323	1.12174	2.53872	2.49404
BHLHA15	2.18675	7.35527	2.51816	2.21769	0	7.6894	6.61761	3.68605	27.1836	6.86063	7.66054	1.1615	7.48806	21.2801	0
BHLHA9	0	0	0	0	0	0	0	0	18.337	0.52625	0	0	10.1822	21.22	0
BHLHE22	44.3938	23.5603	32.2645	12.8394	12.505	6.9506	4.50139	4.90064	8.99814	7.31007	24.5589	23.8816	22.3945	11.6914	15.7556
BHLHE23	0.594931	0.333514	0	1.88546	1.9649	3.99939	1.6075	1.07446	5.98176	0.71789	6.83858	0	3.70403	3.3401	0.853675
BHLHE40	131.858	160.069	170.866	215.691	199.903	103.064	133.781	92.8307	74.8842	71.8968	35.8864	13.6507	15.8376	31.8022	25.9648
BHLHE40-AS1	0.92379	0.857166	1.10048	1.17108	0.715416	0.428285	0.688572	0.843787	0.931741	0.53814	0.348727	0.338397	0.694147	0.655753	0.365672
BHLHE41	11.5912	10.4382	10.5079	13.4434	11.8106	12.753	6.19721	7.12648	10.0313	8.25817	16.4691	3.35671	2.97494	4.84608	4.24656
BHMT	0.829214	0.642341	0.57293	0.47781	0.298765	0.498963	0.684379	0.453814	1.62613	0.363853	0.495148	0.4004	0.962134	1.58002	0.757178
BICD1	4.2068	6.47036	6.55439	5.7914	5.00131	5.15349	5.46973	5.63882	4.90818	5.0683	4.90736	7.5037	7.33476	6.29421	5.29204
BICD2	10.5674	11.8933	11.7832	12.891	11.6185	10.9111	10.4663	10.0466	11.4114	12.0198	16.1453	11.7165	11.1092	15.1076	13.4232
BICDL1	6.35672	6.66334	6.80327	8.08436	6.04164	4.72365	5.57045	6.30445	7.64705	6.39269	8.32697	9.36417	9.70701	9.16226	7.79125
BICDL2	1.61063	1.67368	1.99043	0.796788	0.726564	3.94092	5.00999	3.64197	4.16523	0.900651	0.473058	0.26082	0.611447	1.69087	0.112737
BICRA	2.60766	3.21131	3.65354	5.07998	4.01556	3.75148	4.0222	4.1719	6.82705	5.64273	4.87397	3.42817	4.24077	7.21978	5.82468
BICRAL	2.88531	3.48842	3.59752	3.23588	3.01318	3.04973	3.09922	3.12536	3.75632	3.34373	3.97057	4.3575	4.46725	4.45375	4.21672
BID	3.38924	3.00181	3.52864	2.8349	2.74989	4.59361	4.28195	4.11799	4.28618	4.19243	3.90516	3.56548	3.73368	4.15606	3.94169
BIK	2.03534	2.33676	2.13754	1.34169	1.82844	3.58691	2.74533	2.86229	3.06594	2.4167	1.39037	0.627025	0.96307	2.07209	0.911208
BIN1	47.7625	56.7845	57.8941	58.8116	51.6557	53.6839	57.0915	65.1623	64.7812	53.2671	76.3062	91.967	90.5911	83.6127	78.8427
BIN3	3.54484	4.07397	4.53482	4.5259	3.59399	3.54155	4.18765	4.21462	4.02267	4.12444	3.39472	3.6714	3.41514	5.03179	3.53966
BIN3-IT1	0.839502	4.3297	4.83365	2.97983	2.43994	1.73647	3.26639	3.63881	13.5053	2.02602	2.38949	2.45248	7.84009	5.97004	3.132
BIRC2	48.5182	45.1741	42.7842	36.7568	34.1731	42.8364	41.8828	45.4774	35.7258	36.6681	38.4835	48.4241	44.9172	36.9211	35.9213
BIRC3	2.01432	1.61091	1.78431	1.10712	0.837414	4.92407	5.08491	3.62946	1.39055	1.68275	0.585986	0.355392	0.482352	0.843558	0.262762
BIRC5	6.48298	3.1021	2.7488	6.32713	4.98111	5.47049	4.42688	4.21309	10.9094	9.2958	7.21595	4.71855	4.17984	6.09158	6.03303
BIRC6	8.40336	10.17	10.2866	10.8501	8.11089	8.89094	10.0878	9.95458	8.90433	8.73445	8.46373	12.059	11.2005	12.0302	9.73177
BIRC7	7.0618	6.10787	4.49198	4.26293	3.46518	5.0081	3.12564	7.6928	6.02452	3.08391	3.53409	3.12575	0.942143	3.3983	2.41264
BISPR	0.952327	1.34328	1.37966	0.0778872	0.771103	3.6855	3.32023	3.73577	2.19022	1.74226	0.605351	0.367136	1.05195	1.14981	1.10202
BIVM	3.73449	4.28501	3.97353	3.40528	3.93343	4.35921	4.63419	5.44303	3.88595	4.66445	5.99297	6.7763	6.9798	5.57198	5.75562
BLACAT1	2.88365	3.73931	3.70641	3.02784	3.09769	5.90443	8.07493	9.03065	7.98727	6.73082	1.96107	2.53343	2.78824	2.83454	2.11069
BLCAP	442.351	433.724	459.388	454.874	458.638	633.916	535.888	497.833	491.923	508.481	742.195	773.295	749.446	628.076	655.455
BLM	0.690521	0.525477	0.420973	0.590177	0.693471	0.717384	0.742935	0.823878	1.2452	1.19142	0.940649	0.71363	0.676001	0.894639	0.87427
BLMH	23.866	21.5111	19.7689	22.9348	21.4205	22.9015	21.6822	21.6725	22.5438	23.9009	22.4564	21.7931	21.1831	22.2855	23.7624
BLOC1S1	1.26062	0.659585	1.06456	1.59808	1.88746	1.30377	1.36248	2.32732	1.99727	1.31835	1.38005	3.01314	4.05512	3.4601	2.77363
BLOC1S2	161.899	153.479	147.067	145.598	158.683	163.145	157.921	156.069	126.936	144.371	134.568	109.841	110.868	84.0242	98.619
BLOC1S3	34.3873	33.391	35.1203	37.4945	33.5308	37.2577	33.073	24.8911	34.7993	31.8618	47.8406	29.6262	28.5141	39.8377	32.161
BLOC1S4	136.24	124.153	130.859	143.267	161.357	131.681	117.664	98.871	156.942	154.639	184.788	94.1728	114.259	127.675	130.031
BLOC1S6	54.4726	63.4183	62.1615	61.9859	65.4099	61.962	63.8217	64.9445	54.6373	56.7766	57.1497	52.8073	48.8383	56.3158	54.4556
BLVRA	4.45993	3.49958	3.76238	3.49843	3.7464	5.81327	4.87513	5.11778	4.70867	5.08314	6.03535	5.88015	5.0163	3.78735	4.76103
BLVRB	17.192	15.0006	16.8111	11.6482	8.91701	17.1409	18.3212	17.2669	11.46	11.958	8.59249	4.40159	3.79602	5.07834	6.13646
BLZF1	46.1286	47.7488	45.6378	38.4216	37.8945	46.1954	49.5396	54.7185	31.4744	41.1588	33.9266	46.3714	41.7141	34.7128	37.8498
BMERB1	0.803709	0.847042	0.900062	1.05961	1.05647	0.96421	0.777438	0.740278	1.17908	1.21712	1.28678	1.64621	1.25097	1.19198	1.17632
BMF	17.4272	24.2765	24.8949	18.0481	15.9839	18.515	22.0448	19.6139	18.6437	15.1729	19.8213	11.7847	13.7872	27.755	25.8832
BMI1	3.7459	3.49988	4.27936	4.29637	3.80971	4.02783	4.08068	5.01127	5.54351	4.01786	7.71337	8.6455	8.37552	9.01306	7.42269
BMP1	14.3051	11.8397	13.5979	19.8903	16.6956	11.0363	15.6827	11.5716	18.9763	17.437	11.3263	7.68676	7.06702	15.9537	15.0667
BMP2	10.0047	6.31136	7.67118	8.16437	5.52068	8.5675	5.68548	5.35701	6.02163	5.10187	4.1442	2.97038	3.71133	5.4743	2.53962
BMP2K	2.36002	2.23509	2.25101	2.28915	1.88565	2.4038	2.38645	2.24594	1.92293	1.96324	1.94096	1.7885	1.66043	1.73429	1.48798
BMP4	20.1443	15.0879	15.8768	11.5124	5.12619	31.0798	23.5565	18.1906	22.4879	22.0164	13.7378	4.71401	7.71012	11.4331	8.05559
BMP7	7.87307	7.6177	7.60607	6.78968	6.0923	5.99924	5.08983	4.1852	3.94417	3.22385	2.19272	0.548696	0.849364	1.02712	0.909751
BMP7-AS1	0.99557	0.637841	0.491336	0.180296	0.375784	0.147092	0.614862	0.171241	2.86	0.858095	0.155698	0	1.10686	5.5894	0
BMP8A	0.767198	1.02315	1.16246	1.21827	0.853509	1.70384	3.08108	3.67545	4.81284	2.38749	0.990176	0.922238	1.40783	1.97983	1.14722
BMP8B	0.574971	0.73206	0.841664	0.642405	0.605098	0.685357	0.663557	0.63361	1.24707	0.717324	1.49359	2.93751	2.88201	2.80858	1.80389
BMPR1A	4.17859	4.0113	4.19799	4.136	3.87705	4.05067	4.09449	3.90403	3.67041	3.74906	3.73217	4.6608	4.57929	4.8236	4.34252
BMPR2	8.50706	12.1169	12.564	14.1684	11.1023	10.5815	11.7536	11.072	11.4264	11.4779	12.2973	16.6533	15.4581	16.3792	13.3897
BMS1	24.0357	23.1907	23.4983	21.9571	19.7687	25.1216	22.0481	21.6743	18.4787	19.6357	20.4136	19.3827	16.6365	18.2517	17.8521
BMS1P1	6.10056	9.55389	9.23542	9.06644	6.47661	4.18516	8.54904	9.12631	8.00114	6.47628	5.47397	9.23723	10.1425	9.44912	8.06963
BMS1P14	4.83879	9.34701	7.63089	7.34117	7.21403	4.05978	4.30561	4.32856	5.43536	3.35324	5.99924	10.4509	13.0365	10.9829	7.19421
BMS1P2	1.25621	3.00983	2.73465	3.0977	1.20489	2.18906	5.26343	6.3608	5.12774	3.75845	2.50554	8.22624	8.73181	8.05102	5.06196
BMS1P20	18.945	21.2966	20.5438	24.5672	21.3871	18.6689	19.7109	22.1675	19.2458	19.37	18.8779	20.2606	20.4637	20.8868	20.326
BMS1P4	0.196894	0.529812	0.544161	0.474239	0.455203	0.366538	0.702247	0.640075	0.881857	0.77216	0.40954	0.993519	0.919393	0.810638	0.861705
BMT2	2.10485	2.10186	1.81126	1.62108	1.81101	2.15044	2.02061	2.17709	1.8842	1.72206	2.76904	3.77648	3.07716	2.06765	2.48082
BNC1	1.45577	1.61964	1.92141	1.53315	1.33146	1.78355	2.62635	1.94154	1.33065	1.21614	0.931695	1.08551	1.35954	1.52983	0.594536
BNC2-AS1	0.868549	1.94761	0	0.550524	4.01603	0.898274	4.22426	2.0915	7.93896	3.66821	2.37708	2.88333	6.08351	4.06355	1.24629
BNIP1	5.72226	5.47429	4.36912	4.80974	4.35502	6.23974	6.77281	6.02852	6.25378	5.85418	6.19629	7.76369	8.32581	7.44958	7.25153
BNIP2	30.5545	29.5726	31.5675	30.5189	28.5037	32.651	32.9111	32.3442	31.6337	31.5523	35.2198	32.0232	32.808	35.5073	34.1878
BNIP3	65.6277	60.6572	59.4219	55.4727	53.1702	56.5763	54.2106	51.8826	42.1051	40.8697	49.9567	48.2078	43.462	34.2727	34.1004
BNIP3L	59.6614	57.2798	58.2754	50.7206	48.802	60.6945	57.1359	58.5696	50.057	53.8795	73.305	86.6536	80.7654	67.2293	65.3522
BNIPL	0.831888	1.2436	1.6924	1.61701	1.3188	1.03243	1.55844	2.27032	2.73739	1.43881	1.1232	0.699612	1.68328	2.64658	0.835582
BOC	1.2977	1.0955	1.25703	1.35477	1.56312	0.9079	0.932284	0.845568	1.22803	0.506618	0.818959	0.293957	0.594078	1.37142	0.602442
BOD1	107.546	92.5377	90.331	80.7468	83.3764	104.441	103.211	99.6874	87.6439	93.1267	97.8576	91.2666	88.1213	77.7461	88.0429
BOD1L1	48.4778	50.8254	54.0284	50.2267	43.83	49.2923	44.7795	43.9354	41.3398	41.8973	45.7812	51.2008	42.1804	49.843	41.6348
BOK	23.3779	22.5212	25.0029	30.399	28.9227	32.0021	25.6788	21.7449	32.4289	29.1782	29.9423	24.2217	25.2683	22.044	20.156
BOLA1	42.242	45.3878	33.5874	23.5873	24.5811	41.0872	35.3283	32.6959	51.9414	38.2294	34.4077	29.0479	39.1366	36.2325	23.4517
BOLA2-SMG1P6	0.35519	0.612668	0.440482	0.450269	0.577526	0.339088	0.472477	0.526346	0.499478	0.230784	0.239286	0.290247	0.255162	0.562447	0.196026
BOLA3	12.5353	9.1852	9.83178	10.6043	13.1375	10.3613	10.1344	10.3986	9.47308	12.8334	9.96802	10.387	9.67878	8.58929	11.2243
BOLA3-AS1	180.259	216.932	210.888	142.865	189.904	214.08	174.005	175.498	158.196	155.417	279.796	301.208	281.915	190.46	162.124
BOP1	20.1791	18.5731	19.6689	28.1376	25.1737	21.4347	19.7432	19.7303	25.041	19.926	28.7722	24.7451	22.0564	29.9003	26.619
BORA	1.30236	1.14382	1.28728	1.15569	1.2474	0.987754	1.29029	1.45047	0.793617	1.06079	0.950499	1.42675	1.23317	1.44205	1.02783
BORCS5	1.90419	2.21078	2.37032	2.13961	1.94032	2.26309	2.54625	2.23407	2.17566	2.20636	2.17935	2.12628	1.97872	2.29809	1.96776
BORCS6	114.191	115.019	132.271	104.038	100.645	122.273	127.597	123.314	113.138	93.958	133.662	152.302	152.346	139.109	122.83
BORCS7	16.6458	20.8948	21.8926	21.6136	25.4208	15.664	16.2446	16.6032	17.8784	17.9974	22.3916	23.0614	21.8678	23.161	25.4169
BORCS8	1.92386	2.40676	2.26206	2.41318	2.08679	1.86403	3.08612	3.29168	3.81317	2.10155	3.45847	2.60844	3.21512	3.63825	3.5161
BPGM	18.6362	19.1972	18.1888	17.2151	18.4714	21.3329	21.9198	23.6313	20.2978	19.1272	17.6597	21.3339	19.9152	15.8815	17.6086
BPHL	11.6599	14.5144	13.284	15.107	15.0407	10.9676	13.0044	14.1135	15.0423	13.3956	12.1141	13.7639	14.4636	13.9386	13.8046
BPNT1	15.4829	15.2375	13.6362	13.4242	13.7878	15.0144	15.9798	16.4208	15.2528	13.7815	13.4028	14.0744	14.3255	14.3087	14.0431
BPTF	10.7162	14.2941	15.2766	15.2306	13.2329	14.5924	17.476	16.2136	17.2277	16.6059	15.076	19.6907	18.7247	20.7529	17.7222
BRAF	5.65595	7.18668	7.27408	7.24993	6.0832	6.40869	6.94076	7.03592	7.36624	7.16924	7.35747	8.97625	8.84554	8.45425	7.66973
BRAP	15.4275	13.8361	14.2271	12.1686	12.4112	14.9059	13.5053	13.9334	12.3944	13.1478	14.0035	12.2223	11.0356	14.6006	13.43
BRAT1	31.0251	22.7274	25.0892	26.824	25.0067	24.9665	26.2791	24.6584	35.0497	27.9938	28.9842	22.4736	22.219	33.8907	30.8627
BRCA1	1.97282	1.0539	1.26508	1.4417	1.31336	1.52025	1.47164	1.39724	2.14269	2.3012	1.22384	1.04273	1.14398	1.76636	1.56528
BRCA2	1.12222	0.76069	0.663042	1.08789	0.610468	0.929262	0.959217	0.953775	1.31405	1.02669	0.935457	0.39933	0.479496	0.885359	0.668325
BRCC3	9.34885	10.1601	9.95344	10.2601	9.35781	10.6332	9.29018	9.56491	9.33209	9.57159	10.3392	11.0728	9.95527	9.40783	9.41781
BRD1	19.7403	22.892	22.3559	22.8548	21.6285	22.5801	22.0085	22.3333	24.1577	25.1484	29.5158	24.0686	22.9972	28.5331	27.0934
BRD2	21.4346	22.6375	22.011	20.6826	21.9648	14.1273	12.6175	12.2126	13.9508	14.6066	15.8443	13.4054	11.3568	13.2517	13.0099
BRD3	27.0254	31.7329	34.0918	32.5156	27.8484	34.1756	32.6963	28.5556	30.5263	33.2434	42.7558	36.8979	35.1943	43.3267	38.6381
BRD3OS	59.7717	67.6403	71.1127	69.0976	67.3446	61.7533	54.4256	55.4851	63.2965	65.7723	96.5581	87.4303	91.4919	90.298	89.4114
BRD4	27.4185	27.7195	33.2953	38.6302	31.5511	35.5148	32.9118	31.4809	38.2859	39.5463	39.6149	24.2692	25.8857	42.2329	37.5695
BRD7	21.8744	19.192	19.5174	19.7217	18.7065	23.4119	22.3896	22.6429	22.5222	22.7561	20.9893	20.6659	19.7289	21.8138	21.3124
BRD7P3	1.88197	2.95406	3.32302	2.8629	1.32601	2.2059	2.71204	5.13612	6.42214	1.66535	1.64821	2.66565	4.10099	2.81757	0.900158
BRD8	25.6639	26.7073	29.3063	28.6458	26.1998	26.1313	32.3145	30.8999	28.1642	29.7121	27.4603	29.8795	27.0221	29.9915	28.6395
BRD9	17.2468	18.8198	18.6255	20.9389	19.6249	18.2586	21.5151	21.2046	22.2349	21.562	19.0334	18.4724	18.3304	21.7382	19.0687
BRF1	9.60704	11.9641	11.8368	12.7871	11.3497	11.425	11.3515	10.1513	14.6964	13.4169	18.8714	14.9345	14.3432	22.0656	19.2259
BRF2	22.1018	23.1002	24.1033	20.6574	20.2905	23.0034	22.2174	18.887	19.5173	21.9799	21.8888	18.5916	22.3754	16.0364	20.762
BRI3	58.7162	53.5433	53.7312	52.0441	60.8561	52.1431	53.442	48.1861	47.4009	51.2777	64.3474	22.3301	31.3412	33.756	38.1946
BRI3BP	2.37414	2.76317	2.20418	3.0409	2.6915	2.71877	2.03323	2.19581	2.88342	3.36046	5.09919	4.97431	4.98678	4.44301	5.02162
BRICD5	37.746	41.3672	34.6557	47.6345	46.7214	28.487	25.3595	38.8961	40.0966	20.722	29.4093	48.5419	51.0767	38.8195	25.8613
BRINP1	0.51612	0.479662	0.487393	0.467066	0.520937	0.718009	0.40479	0.355621	0.712509	0.762413	0.515015	0.51957	0.597172	0.561292	0.417264
BRINP2	1.16344	1.30444	0.976113	1.55916	1.61753	0.919633	0.724527	0.903856	1.7876	1.50752	0.45488	0.419334	0.383736	0.435458	0.373637
BRIX1	56.2544	45.6378	43.9356	36.4556	43.4642	53.5849	50.4176	49.9132	45.7122	51.2187	43.2796	45.9597	41.8175	39.6048	42.7723
BRK1	335.072	323.822	315.858	315.898	359.882	306.081	314.127	332.897	268.8	314.672	323.903	352.047	342.879	270.805	321.328
BRMS1	57.6904	49.8821	48.6691	51.3093	50.7922	66.2851	65.0588	57.445	54.9487	55.7486	50.1417	33.4195	30.4473	48.3639	48.8356
BRMS1L	11.0038	12.8305	11.4947	13.1258	11.095	12.2412	11.5198	10.9103	10.2683	12.2491	13.0094	15.5014	13.6302	13.2472	12.9346
BROX	30.9669	30.2097	29.8658	26.4129	25.7783	31.8575	30.4182	31.2759	25.8998	26.9846	27.646	25.5305	23.4526	24.1659	26.0426
BRPF1	35.4682	34.4955	35.4516	37.4889	32.1312	42.4658	40.3418	33.9856	42.4177	37.0343	42.4602	26.0535	26.5851	36.1148	33.485
BRPF3	25.9199	32.2495	32.3733	34.2156	28.6525	37.3845	38.0126	32.1982	39.7582	36.4244	54.191	41.448	37.1444	47.0965	42.2322
BRSK1	72.8889	78.7987	75.7375	82.5389	71.709	71.9707	59.2736	58.3329	72.0731	65.6028	99.2306	83.1254	81.6068	88.4604	87.3261
BRSK2	12.8505	13.6751	14.1041	17.2696	13.6128	11.6356	11.3064	13.4948	16.7423	13.1815	21.9057	20.0846	20.5897	25.391	19.6756
BRWD1	15.384	16.3872	16.5674	15.0725	12.6511	16.0733	17.4415	19.1056	14.6024	14.7155	15.5124	25.92	22.5455	18.5237	16.5475
BRWD1-AS1	0.616552	0.737355	1.04132	0.937913	0.162905	0.467612	1.33273	1.18775	2.78022	0.34719	0.89995	1.74658	1.91932	2.30766	0.8847
BRWD1-AS2	3.97819	6.862	8.45741	6.59482	8.48978	7.59571	11.5759	8.84277	24.0553	18.4631	13.7353	13.0033	13.813	10.881	13.6123
BRWD3	8.54545	9.50214	9.94692	8.11147	6.30867	10.287	12.0078	11.9918	9.26861	8.46959	7.21915	9.92202	9.32265	9.18777	7.96636
BSCL2	1.05782	1.76825	1.63895	1.29222	1.27044	0.934895	1.24723	2.03783	2.35573	0.997954	1.26332	1.07266	1.73631	2.23159	1.87666
BSDC1	70.5604	75.6738	81.3852	71.9054	65.698	61.2983	64.1706	67.7829	59.1747	58.6332	72.3238	74.4672	70.0687	71.8783	66.5575
BSG	469.766	469.201	483.218	565.032	572.302	501.325	482.879	410.247	530.808	572.867	547.544	445.702	404.125	576.039	638.263
BSN	6.38516	10.8464	10.6238	12.3372	9.43539	9.10223	7.87308	7.74186	9.75377	8.40499	13.5528	11.5326	10.7102	14.3876	11.2058
BSN-DT	1.64726	2.94133	3.37227	2.78427	1.53139	2.83939	2.90131	3.45247	3.9036	2.87114	1.80331	1.53926	2.46899	3.42524	1.66333
BSPRY	1.79434	1.26136	1.54151	0.830432	0.639658	3.12237	3.09367	2.19472	1.17151	0.996676	0.311799	0.0378203	0.531978	0.93277	0.102172
BST2	106.096	95.9347	115.571	36.4959	29.2449	383.512	424.583	346.769	230.439	266.429	103.215	39.4474	51.5946	108.827	113.398
BTAF1	18.4399	16.3435	16.8456	14.2583	11.6387	15.0877	15.9438	17.4267	11.5757	11.2224	12.0336	14.0633	12.9894	12.392	10.6209
BTBD1	30.5829	29.5483	28.3057	29.1349	28.2756	34.4569	35.7656	34.372	30.7752	33.7587	35.6949	39.6102	37.919	34.1081	36.7616
BTBD10	37.601	36.4039	35.1456	31.1512	30.5444	38.0023	35.3031	37.0172	25.8133	27.9417	26.591	31.7992	29.9753	21.6175	22.7105
BTBD11	0.628924	0.503238	0.564802	0.547197	0.50689	0.422089	0.354051	0.287642	0.420191	0.361437	0.423011	0.350878	0.352128	0.343781	0.2584
BTBD17	8.04056	14.1573	13.8887	14.6433	12.9413	10.951	15.3609	13.0898	17.1833	10.5223	8.61635	12.2559	11.4575	13.3518	9.91253
BTBD18	1.04566	1.63296	2.06423	1.84633	0.838719	0.502101	1.69522	2.15829	3.68661	0.811143	0.695012	2.77704	3.54577	3.91375	1.33968
BTBD19	9.29368	13.546	14.983	17.8801	12.5667	14.9265	26.884	25.0125	24.1854	14.183	7.72039	4.21044	5.95641	12.4816	5.64804
BTBD2	39.5614	38.4425	42.9491	40.4652	38.5582	44.6714	41.2914	40.2386	47.3507	49.5106	56.9567	43.3215	42.2371	56.5104	58.0702
BTBD3	27.0613	26.3262	24.3531	28.0858	26.3012	26.8035	26.5686	27.2245	26.2144	28.8737	29.4366	32.2654	30.3446	33.15	36.1382
BTBD6	46.7795	42.4455	37.3474	40.8082	59.5703	68.4559	50.4288	52.9848	78.2442	61.9763	125.521	66.2804	76.19	71.7502	78.8888
BTBD8	2.32807	2.83905	3.20889	1.68375	1.39125	2.05897	3.79183	4.46279	2.4984	2.39516	3.37765	10.213	8.53647	4.58377	4.42722
BTBD9	1.03689	1.59001	1.57569	1.68792	1.44233	1.26654	1.47419	1.27452	1.42825	1.37753	1.58174	2.05284	2.05336	2.39585	1.95099
BTBD9-AS1	0.993892	1.48579	0.763012	3.77983	2.18838	0	1.43226	1.99445	8.47902	0.399769	0	2.19962	6.18795	13.0199	0.950767
BTD	5.68442	5.65928	5.73106	4.97099	4.74418	5.08616	5.36618	5.08343	5.91808	5.37215	4.33154	4.44752	4.58909	5.78246	4.94984
BTF3	483.891	420.725	416.66	355.7	381.395	261.182	241.468	244.831	202.685	232.743	418.031	336.938	339.936	310.952	366.25
BTF3L4	55.8309	55.1382	51.1125	47.2332	47.2977	53.5433	51.1707	54.1305	44.7227	46.3519	50.4506	56.3508	53.7492	41.5323	43.7771
BTG1	203.259	196.747	209.099	168.756	185.022	176.097	122.005	102.204	135.008	155.483	128.313	73.6236	81.466	97.8454	92.844
BTG2	424.321	473.454	483.925	334.861	303.213	612.55	622.643	469.372	315.617	343.567	227.666	74.812	73.4491	118.313	120.232
BTG3	22.8581	13.8482	15.738	11.3264	10.9136	23.1925	16.7474	16.0688	11.7003	12.7557	11.8533	6.00669	5.94224	6.39407	7.59567
BTG4	0.488678	0.655937	0.507257	0.40136	0.290971	0.462693	0.431456	0.314907	0.188736	0.0913585	0.143162	0.00913956	0.0964173	0.0386419	0.0197525
BTN2A1	78.0726	76.3381	77.4372	67.4579	69.7792	93.7626	84.9202	84.4776	87.6234	87.8349	86.7348	95.9248	86.7939	101.158	96.9071
BTN2A2	29.8665	17.8317	21.8506	14.4725	14.4928	38.7058	40.8459	32.484	22.7415	22.96	11.8947	3.38045	4.82027	11.1	7.49413
BTN2A3P	1.3092	1.50549	2.16477	1.06388	1.37479	2.56913	2.93879	2.54633	3.55933	1.94434	0.62474	0.579487	1.61976	2.32442	1.05972
BTN3A1	4.39257	4.684	5.52561	2.90525	2.77535	7.70318	8.48869	10.8649	7.41907	6.79837	4.91325	6.24493	4.53324	8.62244	6.37148
BTN3A2	3.02623	2.26198	3.26874	1.27877	1.36364	2.57177	3.44822	3.55891	1.88697	1.89661	1.79771	3.0528	3.14021	6.717	3.93844
BTN3A3	0.93262	0.723906	0.771049	0.515348	1.04253	0.791416	1.47319	1.64115	1.53006	0.750249	0.759186	0.539821	1.30273	1.34256	1.02941
BTNL9	1.42475	2.08892	2.48205	1.78298	1.25482	5.59178	7.18604	9.39089	7.6134	5.6646	9.47835	18.1429	19.8733	9.26372	10.5365
BTRC	7.95886	9.32868	9.75273	9.04768	7.8196	7.05782	7.40848	7.17053	6.70836	7.5749	8.52498	10.5503	10.1468	9.09866	8.41266
BUB1	2.15565	0.854026	1.14907	1.17805	1.21762	1.48103	1.42424	1.1464	2.17229	1.81991	1.65942	1.08227	1.01962	1.21167	1.12579
BUB1B	1.14515	0.552722	0.609085	1.08063	1.07867	1.17372	0.799214	0.964531	1.7461	1.38183	1.29861	0.681895	0.943163	1.27815	1.08318
BUB3	175.627	148.095	159.232	144.475	141.873	116.605	127.734	128.599	120.481	131.763	158.302	173.371	179.16	176.462	181.73
BUD13	13.754	11.3774	11.9003	12.265	11.1717	10.9451	10.5105	10.1517	10.8213	10.2341	12.1164	12.9795	10.975	11.8691	11.117
BUD23	49.3067	47.6316	46.8538	43.7859	43.5376	49.7051	52.3087	48.0222	44.2964	41.7807	47.6874	35.009	31.4677	42.6183	45.6214
BUD31	28.4469	25.6195	24.5769	22.6075	26.8163	25.7916	21.061	22.0308	23.4838	21.4145	20.5708	18.5213	20.5816	19.5362	21.0544
BVES	3.25777	2.74161	2.7259	1.86189	1.5791	2.86831	2.9637	2.37038	1.81379	1.53661	3.08746	1.55609	1.99423	1.78367	1.08738
BYSL	24.0908	24.1624	25.3402	20.7439	21.4766	28.1507	24.8813	20.7645	22.7778	25.1014	25.4072	19.1371	18.603	21.6664	20.6412
BZW1	201.386	208.653	188.722	222.965	226.49	223.232	207.321	218.387	191.626	216.688	170.178	199.488	191.559	166.009	175.12
BZW2	20.4312	22.1333	20.6603	22.9383	24.1006	15.4195	16.6941	16.8061	13.1698	16.0781	15.79	18.759	18.3437	15.3669	14.2844
C10orf105	1.60538	1.79994	0.748277	3.24651	1.81789	2.3719	2.93313	2.30109	6.14911	3.18252	0.795049	0.761345	1.01141	2.2175	1.31634
C10orf142	3.2502	1.27543	0.935694	0.412023	0.429383	0.336143	0.35128	0.782663	2.97084	0.196097	0.533718	0	2.27651	5.17013	0.699565
C10orf143	0.52646	0.590261	0.772964	0.492198	0.869381	0.449194	0.604559	0.594253	0.854149	1.02437	0.691604	0.935018	1.12672	1.31775	1.13314
C10orf62	0.25434	0.285163	0.292886	0	0	0.526089	1.09956	0.918694	9.29918	0	0	1.35094	1.9794	7.13967	0
C10orf82	23.26	13.6399	15.5072	10.6694	11.1189	16.1033	12.7351	14.0488	15.0364	14.6338	1.00514	2.03201	2.73913	3.43653	1.1528
C10orf88	17.5384	18.5805	18.0929	15.9576	16.49	14.1413	14.2917	16.8296	13.1636	14.1195	16.809	19.2288	17.5122	16.9683	15.1377
C10orf95	8.32066	11.7627	13.5393	8.25495	9.55861	8.41835	17.2039	13.0673	23.1472	18.7711	12.4753	11.2891	21.3974	15.233	13.2372
C11orf1	32.2775	36.6888	28.7383	24.6152	31.3715	35.3574	42.1102	36.9465	32.2382	32.4956	29.8295	29.9265	30.025	24.3049	27.9537
C11orf21	0.490967	1.04589	0.734986	0.497913	0.324307	0.0507769	0.265318	0.354681	1.43606	0.355464	0.053748	0.0651947	0.764188	1.47009	0.422698
C11orf24	30.5982	28.7405	29.218	28.8525	26.2712	33.0565	31.1879	27.4035	31.1525	29.7059	29.6198	21.4334	21.147	24.7738	27.5765
C11orf42	1.82638	5.46057	3.76022	4.70072	2.33971	2.97643	4.48624	5.13101	5.66585	2.93847	3.09	10.3623	6.97767	5.9037	5.32082
C11orf45	3.92695	3.55615	4.52209	1.97849	2.46092	4.52996	4.57071	3.39456	3.86554	3.09829	0.881842	0.534824	2.35088	2.6381	0.144483
C11orf49	2.36273	2.69511	2.601	2.86158	2.79406	2.16044	2.2311	2.1855	2.51751	2.53886	2.43821	2.79933	2.78482	2.77956	3.11925
C11orf54	18.0303	20.4085	20.3826	16.3965	16.2907	18.3059	26.2827	26.4447	19.1311	17.1837	18.5912	19.5007	19.7968	19.3427	19.0332
C11orf58	172.007	167.012	163.591	154.45	161.6	172.186	172.874	184.561	161.536	189.263	176.854	192.618	177.631	165.717	178.267
C11orf68	200.816	192.856	203.924	206.927	203.323	192.935	178.051	132.785	177.036	183.561	222.845	186.517	162.69	196.634	197.417
C11orf71	25.8812	21.6487	24.235	20.074	19.7501	22.6462	24.7702	21.28	21.2287	21.4502	25.5743	28.2625	25.8665	24.0261	26.2404
C11orf72	1.12954	0.904594	1.85818	0.204558	0.852707	1.7523	2.00561	1.74857	3.83485	1.26564	0.971579	0.964224	2.51161	2.71781	1.38926
C11orf80	2.99764	3.46605	3.34035	3.33645	3.19621	3.16488	3.44253	3.62427	2.77142	2.463	2.74438	3.95561	4.02359	2.56216	2.65078
C11orf86	1.26693	0.811695	0.625258	0	0	0.374368	0	0	7.27909	0.436794	0	0	3.09881	5.75805	0.519411
C11orf87	59.6476	48.5199	48.2034	51.7745	42.0891	43.1548	21.9513	22.4295	36.0776	28.5659	59.6793	53.4105	61.917	29.4798	24.191
C11orf91	1.40723	1.3148	0.810248	0.743301	0.774617	0.363847	0.887207	0.988361	9.43268	0.849035	1.15541	0.311439	4.01563	5.26703	1.00963
C11orf94	2.09477	3.75781	3.37713	1.59331	2.21391	1.29988	4.52804	4.03544	9.95656	3.03326	3.66916	6.11955	9.1294	11.7606	4.20815
C11orf95	91.303	109.967	99.6171	105.302	97.6164	151.077	129.557	118.175	149.82	147.122	300.353	194.759	184.471	240.592	217.24
C11orf96	118.337	58.8129	83.3084	65.8673	90.6474	39.3385	19.0772	22.7489	29.541	35.6986	169.555	33.0121	51.078	78.6268	62.0709
C11orf98	0	0	0.888909	0.65237	1.18975	0	0.278097	0.309804	0	0	0.422527	1.19586	0.400498	0.963063	0.184607
C12orf10	46.7507	47.6974	47.3736	48.6989	52.6586	48.6921	50.0374	51.0723	57.932	53.9235	61.6596	55.6688	53.307	61.2355	59.9783
C12orf29	17.2066	16.404	14.6115	14.5328	12.3838	16.9003	16.7029	18.0226	15.5926	14.827	15.2081	18.7553	16.2335	14.9744	14.0567
C12orf4	10.1243	11.283	10.3632	9.95148	10.2181	9.57776	11.6258	12.6877	10.0266	10.8447	9.33271	13.9526	13.4301	11.1405	12.4683
C12orf43	15.3015	15.5981	15.354	15.6305	15.2439	18.0602	17.1217	15.798	15.556	17.4395	17.8706	18.2944	17.1792	16.2858	17.1663
C12orf45	12.544	15.0483	15.683	15.0643	13.0673	14.5542	19.974	19.3066	17.0366	16.398	11.9511	11.3142	11.4355	12.6788	12.3677
C12orf49	77.8701	82.3932	84.7648	80.2795	73.2662	69.6613	69.1619	59.6577	60.0292	58.8812	68.7698	54.5523	51.2656	61.3897	56.5197
C12orf57	237.292	212.893	186.096	163.525	194.896	241.307	225.642	245.573	207.438	236.387	328.141	353.286	305.665	197.717	244.666
C12orf60	0.833465	0.834349	1.06261	0.603756	0.452232	0.861989	1.12601	1.05727	0.897869	0.84409	0.733199	0.474319	0.810803	0.75203	0.57662
C12orf65	5.87952	5.75921	5.49474	5.61797	4.92324	7.13542	4.70809	6.27566	7.01979	6.5022	7.48402	7.1386	6.72151	7.02123	6.59393
C12orf66	3.19194	3.28054	3.1026	2.68671	2.47117	3.21244	3.61677	3.33695	2.85485	2.62989	2.04776	1.60654	1.61602	2.79405	2.21621
C12orf71	0.84248	1.65301	2.66794	0.534	1.6695	1.08914	2.50401	1.26796	8.47075	4.82886	2.99746	3.35615	4.26178	4.72991	2.72
C12orf73	47.9291	41.9054	39.8503	37.4588	37.4686	40.1103	38.97	36.8482	30.305	28.2277	34.8997	33.5738	28.0611	25.8389	29.024
C12orf75	5.44513	5.35036	5.07724	6.23162	6.57409	6.41363	6.56349	5.90956	6.5532	7.16369	5.75401	7.27067	8.05155	7.10479	8.18226
C12orf76	77.9052	87.2536	78.718	74.9733	80.9712	75.8269	72.9432	83.5986	65.7316	65.6799	63.6137	72.2223	67.7378	53.8315	54.7966
C13orf42	0.870354	0.524509	0.538714	0.262042	0.1581	0.630099	0.30572	0.484666	0.517105	0.0918958	0.0833709	0.0722331	0.237073	0.32576	0
C14orf119	90.7227	66.2036	72.5918	66.0802	73.6419	83.3808	78.7792	68.6173	52.6617	60.1914	65.4609	49.0985	51.0489	46.6751	48.1351
C14orf132	28.4654	47.8726	44.8358	44.2578	38.8596	44.9366	39.1498	37.3275	37.7629	38.228	54.6482	71.5536	63.7859	65.9383	57.5388
C14orf178	0.309629	0.655732	0.752725	0.87225	0.77265	0.604871	0.52056	0.538489	0.628925	0.581191	0.640263	0.593886	1.23161	1.09451	0.641755
C14orf28	9.83557	9.39767	9.79465	7.17522	8.17216	11.4837	10.9311	12.1029	9.61217	8.91995	7.65229	9.15879	8.28035	8.27715	6.87909
C14orf39	1.81165	1.83084	1.88752	1.57794	1.47346	2.24965	3.09021	3.86544	2.59092	3.24937	1.98328	2.31565	1.8607	3.17126	2.44925
C14orf93	3.09406	3.16923	3.1231	1.88851	1.69894	4.35878	5.10552	4.61448	3.21219	3.36479	3.91686	3.51678	3.15113	3.40745	3.30695
C15orf39	24.1301	26.3477	29.6533	19.67	16.3752	19.3688	17.4513	11.2021	11.9059	14.1965	16.0337	6.85475	8.22173	11.1771	10.3357
C15orf40	21.4451	27.7689	29.0854	22.042	19.6609	19.3908	24.6494	26.8696	21.9541	18.5496	23.596	27.8981	27.5087	22.8566	21.8237
C15orf41	1.93054	2.29049	2.31858	1.89621	2.08074	1.7699	1.94317	1.93627	1.77808	1.78717	1.82506	1.91287	2.05582	2.07188	1.96925
C15orf48	2.32555	2.01479	1.8259	0.670014	0.698243	1.20257	4.91263	1.78182	2.12566	0.892877	0.115721	0.421099	2.13891	1.7804	0.30336
C15orf56	1.5129	0.925224	1.26704	1.56918	0.726795	1.70692	1.63514	2.81515	11.8172	0.663849	0.903397	0	2.35482	3.60344	0.197353
C15orf61	5.24034	4.68496	4.61464	4.25506	5.29405	3.68397	3.66477	4.20632	4.75862	5.45549	5.7368	7.27693	7.99663	6.66612	6.24163
C15orf62	17.6261	26.0692	32.1015	24.4045	16.3496	24.5643	29.5886	37.4775	31.0796	24.7384	25.4542	72.3742	62.2636	48.66	41.077
C15orf65	3.17701	3.12517	3.20981	2.39367	2.57371	1.98384	2.23514	2.88693	2.35603	2.27848	2.3296	2.94513	3.87202	2.86058	2.66643
C16orf46	2.3121	2.75249	2.57275	2.65109	2.55686	2.37779	3.10258	3.29992	3.49063	2.82131	3.0004	3.70839	3.61899	3.62197	3.93274
C16orf58	35.7622	32.8309	34.8666	32.4444	30.2534	37.56	35.2469	37.9488	42.4904	37.7174	37.9887	34.8954	35.8473	45.6967	44.1254
C16orf70	5.26293	5.33576	4.84474	4.99873	4.56478	5.74084	5.35966	5.94184	5.79024	5.70401	6.59336	5.49101	5.61469	7.19977	6.15166
C16orf71	0.914255	1.07165	1.41173	1.44874	0.823513	0.730648	1.07795	1.47605	2.96285	1.22858	1.25109	1.24162	1.9405	2.95529	0.566494
C16orf72	29.3512	33.1852	31.3098	32.4445	27.5823	31.4524	27.0716	25.9561	28.8893	26.3985	27.9167	25.4274	23.2511	26.0289	23.9167
C16orf74	1.27535	0.81028	1.01172	0.610769	0.5897	0.344404	0.497753	0.383887	0.958491	0.290688	0.209426	0.141126	0.176451	0.530382	0.274503
C16orf82	0.551373	0	0.317468	0.174742	0.182104	0.997926	0.297961	0.165966	7.05575	0.332665	0.603609	0.54912	3.00373	7.48093	0.395587
C16orf86	29.9065	24.078	26.5619	20.5693	14.5008	18.7555	20.8035	28.5384	33.1522	20.9231	35.5262	30.6293	36.15	49.1207	38.8046
C16orf87	20.1866	20.1908	19.2305	16.5223	16.4369	21.0165	19.6184	20.4737	18.5499	20.4107	20.1364	26.3294	24.7652	21.2541	19.7695
C16orf89	0.686963	0.770215	1.04938	1.01303	0.814938	0.492982	0.969753	0.641439	1.23021	0.862779	0.306957	0.279247	0.458252	2.15141	0.321873
C16orf90	0.153923	0.345153	1.418	0.585377	0.406693	0.318381	0.831796	0.741306	17.1645	1.30015	1.01103	0.204392	7.1874	18.7235	0.883465
C16orf91	104.783	88.98	100.315	88.8167	96.2447	98.1093	77.7331	79.8772	88.9762	104.743	90.9535	92.6227	89.2676	99.7872	102.757
C16orf92	2.93206	7.83917	8.83065	5.43245	1.78779	5.36504	7.55676	12.2202	23.502	6.25965	10.8641	15.8733	23.8719	24.4811	4.20727
C16orf95	4.21001	4.72021	3.94665	4.21057	4.89105	3.82897	4.32151	3.94817	6.03329	5.15671	4.07617	3.51156	4.51126	6.29504	5.3428
C16orf96	0.669277	0.90836	0.770707	0.625161	0.5212	0.561032	0.753809	0.627694	2.04776	0.935118	0.832945	0.954207	1.6229	1.83261	1.09177
C17orf100	82.2784	100.929	110.919	76.915	73.9715	88.2597	104.688	106.219	98.0811	83.207	107.812	90.8476	96.1195	80.1897	65.3607
C17orf102	31.5419	60.832	62.3439	44.4612	35.295	38.7683	56.6052	61.2168	38.9431	41.1853	25.4466	44.5408	39.9353	37.5534	37.6603
C17orf107	2.72523	2.74995	2.71982	2.53348	1.92016	1.59715	1.17817	2.07812	4.31773	1.31539	0.895025	1.68877	2.68648	3.23004	1.17314
C17orf113	7.16384	7.80812	8.70944	4.90464	4.8145	6.14406	6.07002	6.97247	9.12628	5.27101	8.52568	7.42459	7.80922	10.1367	6.26799
C17orf50	1.39914	1.73383	1.27199	1.86703	1.55655	1.44703	1.03466	2.74856	5.78865	2.57691	2.17662	2.83575	4.69938	4.54773	1.37366
C17orf58	71.4059	64.8757	66.491	56.0289	59.2028	92.4394	81.3001	80.1933	90.9258	79.3303	96.2309	76.509	67.6439	78.5656	98.3984
C17orf67	0.90408	0.799377	0.736384	1.00632	0.543781	0.722171	0.857964	0.805337	0.900277	0.753897	1.16676	0.829623	1.07542	1.16921	0.748836
C17orf75	68.8452	67.9116	67.1617	65.2418	63.1192	59.5515	57.1787	66.8651	54.3375	56.1875	58.2116	64.6079	62.5725	51.7121	52.4907
C17orf80	54.7052	55.6249	53.2767	44.7981	45.4852	56.6269	55.9726	58.4967	47.2496	52.0765	59.1027	61.657	52.5479	53.0676	52.1829
C17orf97	1.49336	3.34866	2.12912	3.24532	1.97287	3.89793	2.45945	2.22614	4.03	3.00333	4.7488	4.24929	3.65263	8.78334	3.16324
C18orf12	0	1.93401	1.32426	0	0	0	0	0	3.15341	0	0	0	0.894967	0	0
C18orf15	0	0	0	0.154468	1.12683	0	0.526782	0.146711	4.45509	0	0	0.647213	3.22421	6.15691	0
C18orf21	38.6946	36.2658	33.2991	28.3741	35.1407	36.3764	37.113	32.5845	35.75	34.5576	31.4025	33.8444	36.8581	30.1797	33.0481
C18orf25	6.36661	5.57425	5.77111	4.93851	4.03214	7.07911	6.31028	6.03407	5.09387	4.5686	4.55926	4.03963	4.18199	4.62414	4.22704
C18orf32	17.2431	18.6745	18.3618	14.1025	13.227	13.4868	12.4242	15.7382	9.37754	8.6136	14.3774	19.2859	18.133	11.4503	11.2627
C18orf54	8.40736	7.79063	8.41423	8.12726	7.53987	7.13342	5.38007	5.76236	6.4098	6.9023	5.91176	5.67546	4.52135	7.87884	6.31654
C19orf12	43.668	49.9019	47.2516	49.5964	48.4068	46.0313	46.0405	48.0942	45.8661	46.6106	55.3928	68.7617	63.4219	51.4912	56.2487
C19orf25	66.6818	58.7052	59.2902	51.0183	49.3023	66.6279	60.1966	60.941	54.6161	53.4565	67.4919	51.805	47.2208	47.5527	48.3202
C19orf38	0.707788	0.583026	0.499013	1.09868	0.706063	0.567682	0.702528	0.486967	1.76922	0.679772	0.932974	0.306893	1.07919	1.5138	0.746167
C19orf44	3.55641	4.40795	4.97527	4.43797	3.68895	4.77007	5.3152	6.47318	4.72373	5.49842	4.76022	4.7963	5.03821	6.13559	5.70118
C19orf47	8.68128	8.85723	8.29587	8.79326	7.86271	8.71269	8.71168	7.81035	9.62782	9.11926	10.324	9.26768	9.41368	11.5187	7.89501
C19orf48	51.6124	37.9013	41.758	36.3491	34.9184	66.1772	56.2951	58.0412	52.1816	54.9954	45.4094	30.0021	27.9191	37.6833	40.2161
C19orf53	177.666	142.421	139.606	152.779	177.83	159.927	142.546	161.985	152.196	161.652	167.64	134.865	136.598	140.41	176.423
C19orf54	22.282	22.3904	22.1095	20.1877	20.4445	27.0956	27.5176	26.7893	31.8122	26.8872	23.0221	13.7281	15.192	28.3	21.7912
C19orf57	1.00022	1.61661	1.27147	1.07036	0.892364	1.62557	1.41798	1.81425	3.32455	1.20694	1.96243	1.65591	1.98143	3.5735	1.11836
C19orf67	0.593787	0.0832183	0.683776	0.564551	0.294168	0.383818	0.802203	1.25113	1.0855	0.358255	0.16251	0.29568	2.31057	4.1671	0.213008
C19orf71	35.8562	49.222	54.7133	61.1146	37.0754	30.2695	52.7894	72.4613	62.0744	39.5977	47.9915	54.0062	55.317	85.004	49.3599
C19orf73	21.6388	18.6624	23.9598	25.3211	24.7387	17.2149	13.9423	21.0433	32.7113	23.6004	35.5332	27.0761	38.2146	39.7166	41.7979
C19orf81	3.72652	2.80883	3.13733	3.05675	3.06142	2.33187	2.84302	2.03603	3.95008	3.55203	5.24516	5.86322	4.14308	4.92275	6.47062
C1D	21.8079	21.8553	23.1624	18.8956	19.2815	25.4593	27.2923	27.8377	21.056	22.057	21.757	28.3024	25.2877	19.4153	20.0515
C1GALT1	11.4821	9.57267	10.1279	8.9929	8.17408	11.2564	9.40964	9.51468	8.09032	7.93418	8.11902	7.21079	6.56101	7.60865	7.65118
C1GALT1C1	57.7224	65.982	49.6702	67.4558	78.8639	43.1516	47.3038	55.9217	55.6601	63.6992	48.2226	58.0247	56.7151	45.768	55.7235
C1GALT1C1L	0.965658	0	0	0.306038	1.59466	0.998706	2.6092	2.90668	3.08931	0.582619	3.96428	1.28228	1.50304	5.42146	0
C1orf109	45.1437	37.9802	40.7946	29.313	30.9577	54.387	45.737	42.8608	38.3027	39.2129	48.2887	34.1827	29.5546	33.2772	34.4161
C1orf112	8.82563	5.48537	6.29675	7.09392	5.91424	6.08511	6.25545	8.6627	8.4178	9.41495	7.70139	9.59633	9.80507	10.4126	8.85565
C1orf115	23.1463	15.7913	21.3152	15.0496	15.034	33.3467	33.3678	20.0874	26.4541	23.819	16.9953	7.0426	8.09105	13.409	11.8942
C1orf116	1.21469	1.33757	1.29886	1.07239	0.745048	0.807594	0.703301	0.62679	1.38785	0.366434	0.261204	0.0288029	0.472664	0.649484	0.560241
C1orf122	369.039	374.465	351.72	380.373	432.903	350.79	374.805	397.889	399.36	422.263	514.645	486.348	414.786	398.413	463.281
C1orf131	13.3183	12.3873	10.4968	10.6561	10.2617	10.9313	12.7652	13.6441	11.1848	12.7968	11.5126	12.6929	12.5042	12.3128	11.2476
C1orf159	3.51417	4.64723	4.9391	5.80274	4.21401	3.36418	5.10308	5.99953	5.81476	3.97952	5.08013	6.13812	6.12896	5.54786	4.83566
C1orf162	6.27219	4.35697	5.26005	3.19775	3.15235	5.42921	6.33685	7.14143	5.60846	4.27786	4.62736	4.88861	5.09355	6.12413	4.98917
C1orf174	23.2547	19.3604	18.64	19.3954	18.455	20.4673	20.5802	23.7275	21.1293	18.7296	22.1504	19.0651	23.1239	16.806	19.3689
C1orf194	1.54544	1.6308	1.93668	1.67102	1.62133	0.940192	1.17904	1.47765	3.82234	0.438787	1.39329	1.9918	3.3252	3.48761	1.4349
C1orf198	20.8581	24.8704	26.2216	27.229	25.4609	26.6438	27.7552	21.4332	25.9683	26.5893	31.5491	29.3035	27.9112	34.5375	37.5763
C1orf21	2.59912	4.59217	5.05301	3.455	2.91618	2.70654	2.98839	2.84672	2.16695	2.08009	4.09272	5.51839	5.18945	4.42707	3.89978
C1orf210	19.1	19.9184	22.859	11.1019	13.1123	22.3415	26.142	20.8879	10.9782	11.3728	2.46531	0.110754	1.55785	4.68264	0.837764
C1orf216	77.1922	95.5552	91.7017	91.9249	96.2009	117.069	88.9251	79.9613	103.745	89.8327	129.82	121.544	109.068	74.2281	69.173
C1orf220	8.56284	10.8503	9.21875	8.28577	5.35495	6.55022	10.4047	13.4821	8.3363	9.04867	7.5991	17.964	16.0883	23.4207	27.0459
C1orf226	84.1394	203.078	223.375	210.037	178.238	63.2428	164.516	193.012	186.22	172.469	79.3998	169.595	160.3	210.116	220.196
C1orf229	11.6233	11.652	14.4871	9.70755	15.1748	16.2638	10.9367	7.40895	26.7481	10.7254	26.6465	12.1659	21.2842	24.5671	12.1654
C1orf232	1.04738	0.469726	0.964895	0.796653	0.0922464	1.08323	1.58481	1.7655	1.78707	1.43237	1.60526	1.66897	2.28235	3.52818	1.50291
C1orf35	65.2044	62.5673	66.8651	58.5248	51.4018	71.866	67.2577	76.7884	69.1709	67.0509	93.656	69.6779	75.9326	73.4822	72.7332
C1orf43	226.729	213.344	203.637	174.248	183.354	211.486	203.228	213.854	152.826	158.259	201.511	192.751	181.095	134.033	151.519
C1orf50	32.2843	42.2201	40.2558	38.1766	40.918	36.7281	37.4552	39.4176	36.7024	38.6524	32.3608	43.4392	40.6321	35.6841	35.4678
C1orf52	91.6544	88.9271	95.2906	77.1234	74.4067	78.0497	70.7029	77.577	64.9981	68.8451	71.4409	80.0678	74.5968	68.3835	71.3255
C1orf53	2.21948	4.97691	4.20963	5.54446	5.4331	3.78072	5.22093	5.97339	5.48947	5.27763	4.00194	6.93462	5.89316	6.10822	8.71128
C1orf54	5.50288	6.20983	6.37801	4.34863	3.77654	5.58035	11.4316	13.0361	8.75335	7.20075	4.0683	2.08777	2.50282	7.35588	7.79363
C1orf56	17.3656	15.4811	14.8273	12.7789	15.6675	22.0776	20.4167	21.8265	26.6357	24.0213	27.9134	20.0224	19.7777	26.9499	27.957
C1orf61	0.585876	0.342124	0.224889	1.22237	0.22575	0.782656	0.263839	0.308616	1.24955	0.235655	0.44095	0.745561	1.0639	0.890843	0.175142
C1orf74	25.3846	24.1271	22.0566	17.4794	15.091	22.1363	24.1308	20.0747	16.2419	15.8028	19.1369	17.0071	16.6126	16.6269	14.3216
C1QA	0.202405	0.226934	0	0.256586	0	0	2.29697	1.7059	4.62521	0	0.332371	0.671927	1.26017	6.43936	1.59739
C1QBP	105.085	96.4377	94.2001	92.2257	98.9889	108.231	97.6195	84.3304	95.9202	99.6441	120.922	103.161	114.819	106.708	115.227
C1QC	0.20695	0.0773432	0.0794378	0.349796	0	0.0713441	1.93848	2.99007	3.53103	0	0.0755186	0.366407	0.966349	8.77859	1.78173
C1QL1	4.26704	1.3267	1.89942	2.45463	1.98959	2.15091	0.891357	1.1225	3.27755	1.5144	11.2268	7.99926	9.87873	14.2933	12.1942
C1QL2	35.9349	28.4236	37.6963	26.6772	29.1018	27.619	13.8328	16.4471	21.3725	10.8405	35.0281	4.90247	13.0254	25.7943	11.4782
C1QL3	42.8372	41.8656	49.1547	25.6623	21.1344	25.837	27.9019	21.9544	12.6822	13.6317	11.0391	12.7357	12.9811	9.7193	7.77867
C1QL4	0.516768	1.08636	1.0414	2.12907	1.45074	14.4303	6.0041	7.77751	18.6579	18.0057	16.4061	15.6112	16.3886	13.7811	8.80554
C1QTNF1	0.977299	1.89498	1.90658	1.32636	1.21516	1.48639	1.59061	1.25975	2.35411	2.17821	2.07684	2.03058	2.27279	3.05541	2.52422
C1QTNF12	7.23112	4.54017	4.16351	5.95842	3.63014	8.22646	7.89353	7.22634	4.36234	4.7991	3.00815	1.15225	2.36359	4.73637	2.07521
C1QTNF3	3.04434	4.57379	4.7257	4.38413	3.15314	2.59439	4.15895	5.65946	4.63037	2.85067	1.62638	5.41699	6.02737	4.42106	3.59954
C1QTNF4	66.2438	68.3621	73.136	97.505	110.64	51.3495	58.7256	53.7472	141.799	144.401	118.325	98.1604	119.415	154.902	193.563
C1QTNF6	28.4624	29.4273	30.1802	21.0676	19.5831	18.9263	34.5195	32.5214	30.451	19.0395	12.2962	10.5014	9.87122	12.369	14.6918
C1R	7.43161	8.5398	8.71017	4.99545	5.62519	4.81398	6.80296	5.76355	10.2981	5.872	3.06897	3.16067	3.58133	6.43416	6.22368
C1RL	17.2275	34.6873	34.8991	28.6472	27.7952	21.3893	38.4226	44.8826	39.2708	39.7719	6.17896	20.6109	16.4231	26.0522	27.863
C1RL-AS1	3.82998	10.5564	9.31963	8.78561	4.69835	6.29524	15.5475	16.9084	12.6695	9.93083	1.97162	8.41573	6.84844	10.3673	5.46298
C1S	8.83138	13.2917	14.1688	8.61478	8.2263	6.9044	12.2628	13.1563	12.861	9.82578	6.6857	10.4152	9.78529	11.429	13.918
C20orf141	0.73168	1.23053	0	0.46377	0	0.37836	0	0.44048	18.0574	3.09016	0	0.485793	6.83314	12.3235	1.57485
C20orf144	2.34212	3.50127	3.59609	2.96907	2.06277	3.02784	8.01594	3.75995	16.4129	4.94582	3.84601	3.6284	5.16445	12.4188	1.96043
C20orf194	6.70334	9.42851	9.29767	9.10577	8.03921	7.0356	8.25856	8.33625	8.05552	7.75469	9.48571	13.8257	12.7675	12.3915	10.9421
C20orf197	0.307233	0.861164	1.06138	0.389475	0.405884	0.158874	1.66028	0.554873	3.08909	0.370731	0.16817	1.42789	1.67372	1.72489	1.10213
C20orf202	0.319902	0.789073	0.589413	0.081107	0.845241	0.992549	0.345748	1.07847	1.05266	0.231611	0.560334	2.039	2.09129	0.957874	0.183613
C20orf203	0.99963	1.50527	2.52912	0.78623	0.645845	1.09421	2.83111	3.52288	2.61442	1.31189	0.918601	2.94546	3.89548	2.94947	1.74848
C20orf204	14.3995	17.5227	16.6491	18.1056	13.842	15.0739	16.5118	22.1297	28.8918	17.7287	13.9053	24.6394	28.6081	32.4246	23.6857
C20orf27	17.2944	19.925	18.4349	24.4475	25.5049	21.382	20.9553	20.9726	30.4407	29.3013	29.3527	23.9838	23.7878	38.1086	43.2643
C20orf96	9.88967	10.2875	10.28	8.91564	8.758	9.34502	11.4606	13.5524	14.1058	11.1468	13.1551	15.3589	16.529	15.8347	12.8765
C21orf58	2.24053	2.05377	2.42319	2.85948	2.17997	2.80257	2.35611	3.7366	6.86341	3.10548	3.72891	3.53803	4.4299	6.43112	3.82321
C21orf91	17.4389	16.2366	14.8742	15.7558	14.3387	21.2099	20.133	19.6632	16.3302	18.1001	15.7201	15.2355	12.0058	16.0516	15.7928
C22orf15	0.65004	0.121469	0.124759	0.686706	0.57251	0.112048	0.468374	0	2.17862	0.522926	0.118604	0.575452	2.36083	2.23025	0
C22orf23	141.334	164.63	166.359	172.193	133.33	94.6025	90.0389	76.5937	85.2147	72.7021	131.307	60.8098	69.2294	80.1153	65.8372
C22orf24	1.75224	2.73639	3.09875	3.88725	2.89359	2.20053	3.58471	2.71251	5.2625	4.07774	3.35692	4.98593	4.77286	9.25196	6.19598
C22orf31	0.855579	0.42634	0.437886	1.44614	0.251178	0.688225	0.513726	0.11446	3.30195	1.03241	0.520353	0.252469	0.591869	0.889528	0
C22orf39	76.0364	81.7637	82.7196	62.0223	64.9685	67.2493	70.005	73.027	59.704	59.1389	75.3254	78.7536	62.2173	61.2763	63.2681
C22orf42	1.34925	1.7817	1.07035	0.7982	1.62405	0.961296	1.1018	1.26352	1.64438	1.01305	0.262592	0.836104	0.606697	1.06612	0.430237
C22orf46	34.0988	35.3714	37.9139	32.4625	28.3766	47.1715	50.8918	49.2184	47.0588	43.4548	50.7399	38.4607	36.7239	46.6039	42.4757
C2CD2	3.11056	2.3805	3.22292	2.71037	2.86379	2.94829	3.80317	3.04798	3.6507	2.83076	3.27521	2.6222	2.70388	2.88974	2.18376
C2CD2L	35.9463	29.9797	33.8708	25.3353	27.0947	35.58	29.4657	27.3488	37.1906	28.6732	45.5684	28.2955	27.9751	39.9291	32.8308
C2CD3	2.83791	3.44644	3.6678	3.76325	3.0019	3.44338	3.96524	4.05802	4.08621	3.88575	3.72386	4.17505	3.63394	4.67947	3.75031
C2CD4A	0.705131	0.966269	1.53377	1.88709	0.62103	0.0810292	0.338712	0.282998	3.86715	0.283622	0.257311	1.24844	2.07312	3.07906	0.449691
C2CD4B	2.46874	2.76792	2.03063	5.36501	2.3296	1.09424	0.190586	1.06158	12.5722	1.91506	0.579134	0.468315	3.01917	11.2201	0.759094
C2CD4C	78.3805	108.353	110.231	144.18	120.292	87.8757	80.1172	92.6651	131.55	108.666	194.068	214.472	231.538	234.693	196.941
C2CD4D	0.916568	0.256911	0.131935	1.01668	1.05952	0.829445	1.36211	0.827677	6.49286	0.13825	0.752552	0.152137	1.42663	2.14411	0
C2CD4D-AS1	1.25753	1.01828	0.884954	1.35798	0.830656	1.66183	1.56048	1.5982	1.10687	0.449609	0.458887	0.247385	0.507456	0.958777	0.334156
C2CD5	17.7283	18.6218	19.4039	16.9941	15.7342	10.1721	13.352	15.1105	13.9291	13.0209	18.6438	29.8407	27.6791	23.36	21.8804
C2orf15	8.89987	10.7514	9.41867	8.22332	8.56979	12.413	11.3124	12.9795	10.4264	10.0208	7.9934	12.6919	12.8283	9.96979	9.93766
C2orf16	7.36943	13.1195	10.7225	9.59461	7.17023	11.3295	14.1538	13.3694	15.0195	8.89253	11.6108	16.4639	18.8333	15.655	10.0029
C2orf27A	2.15313	2.25445	2.00814	2.1881	2.23327	2.24522	2.17323	2.74239	2.40722	2.42635	3.23372	4.53676	4.59769	4.69543	4.46837
C2orf42	3.1382	3.3659	2.96071	3.0484	3.13687	3.96511	3.59608	4.57058	4.81074	3.60431	3.19544	3.63498	4.2137	4.21717	3.35288
C2orf49	43.8075	43.7481	42.9832	33.837	33.8297	43.7747	41.8289	47.1076	32.7399	37.316	39.0381	36.9894	32.199	31.7335	30.8227
C2orf50	1.18823	1.12287	1.60287	0.989853	0.538204	0.579335	0.935653	0.654012	2.51354	1.76153	1.24505	1.53275	2.08726	5.46388	2.07036
C2orf66	2.58098	4.54733	3.63934	5.74246	5.42771	2.12455	4.32659	4.50278	5.87378	8.96187	3.51745	7.2042	5.73897	9.95592	8.54069
C2orf68	77.1356	84.6034	84.7027	70.7812	64.7225	75.2289	87.0905	94.1826	84.2589	83.3435	95.408	85.7572	84.0852	96.179	90.9136
C2orf69	25.2565	24.4641	24.7289	19.8466	19.3856	23.9958	18.6697	18.6747	18.4818	18.4746	20.085	20.4268	22.0756	18.3073	16.855
C2orf72	6.5577	9.19761	9.82574	6.3552	6.95744	9.32216	11.8491	11.7977	10.7847	7.79083	14.5797	25.0814	24.8673	15.1152	14.4961
C2orf74	12.6089	11.5268	10.4535	8.77442	8.66935	8.56433	8.78112	11.4942	8.02618	8.12591	10.0917	10.8094	10.7734	8.27487	10.2234
C2orf76	1.69396	1.42711	1.39413	1.51653	1.5741	1.76183	1.29813	1.51527	1.54836	1.611	1.73395	1.71563	1.63114	1.48655	1.70285
C2orf80	1.11329	1.5287	1.18118	1.0783	1.1072	2.01817	2.10905	1.86756	1.16624	1.44904	1.38309	2.62443	2.12223	1.42797	0.753866
C2orf81	20.3986	26.5847	25.1966	30.2794	28.1002	20.1952	22.4236	29.5984	45.2588	26.4028	29.7749	20.3732	30.8006	33.9329	27.0188
C2orf88	0.784751	1.22758	1.25	0.935248	0.757373	0.913667	1.51855	1.23341	1.03944	1.01499	0.751067	1.15438	0.950838	0.89699	0.815882
C2orf92	1.5103	2.44131	2.46475	2.31395	2.338	1.70573	3.18455	3.99387	2.93037	2.91816	2.37357	3.26049	3.57665	3.5547	4.01523
C3	0.596731	0.49171	0.827913	0.610643	0.550888	1.4425	1.60848	1.40233	2.65492	0.832844	0.35418	0.391422	1.48833	2.5833	1.29986
C3orf14	141.791	155.553	141.578	124.23	125.986	95.4111	95.7632	117.631	82.7933	87.7138	121.952	186.216	165.476	106.14	117.01
C3orf18	18.5776	16.9836	20.9908	13.8485	10.2786	18.4251	20.0099	21.4502	18.8676	16.286	33.7222	35.6328	33.2657	27.5755	25.6548
C3orf33	1.58358	1.52184	1.43281	1.0844	1.26084	1.93023	2.21581	2.23862	1.91272	2.10707	2.25987	2.39382	2.24475	2.89739	2.26215
C3orf35	0.827077	1.06748	0.941348	0.877792	0.60985	0.338175	0.883508	1.11161	0.861476	0.417774	0.463245	0.75346	1.30231	1.16986	0.524394
C3orf36	0.370449	2.49206	1.06648	0.234806	1.71289	0.957817	2.0019	1.11507	6.43356	2.90558	1.41941	0.983826	6.91922	3.46633	1.59469
C3orf38	55.9155	56.7252	55.2418	45.8053	48.8559	66.2043	65.1428	65.1877	48.2897	49.6501	47.6193	57.0439	49.0981	44.5989	46.4804
C3orf52	5.07783	4.74796	5.12204	2.8623	2.82927	4.65028	3.91708	2.75355	2.675	1.5786	0.381909	0.205886	0.331831	0.652862	0.208576
C3orf62	12.8341	19.1191	19.3076	19.9858	20.0722	12.2381	17.2712	16.6147	17.7762	16.8671	23.0122	35.651	34.5549	26.0251	24.3151
C3orf70	2.81535	2.86132	2.6496	2.42896	2.17274	2.17435	2.03584	2.00458	2.21421	1.96501	2.13306	2.77561	2.67969	2.46379	2.1158
C3orf80	12.6957	7.51999	9.10287	8.04708	9.65195	4.58318	5.9546	3.89358	15.3267	5.92552	17.3075	15.9042	17.8966	10.5347	12.7177
C4orf3	412.496	411.462	398.632	384.57	399.904	419.738	396.402	394.896	379.378	379.725	379.764	383.529	358.373	324.256	336.879
C4orf33	9.2395	9.19644	9.64714	7.54672	7.40205	7.81451	8.7778	9.55156	6.69719	7.62235	7.82941	11.4821	11.0689	7.56167	7.05413
C4orf46	45.4891	41.9702	32.5348	32.5121	28.9522	46.0045	40.3942	42.2184	31.7259	33.9493	38.4513	34.8426	34.572	31.1476	31.2767
C4orf47	0.497164	0.962806	1.05828	1.2032	0.915541	0.825802	1.25378	1.54184	0.963948	0.78171	0.857629	0.86023	0.891081	0.986793	0.626917
C4orf48	123.008	142.991	131.044	174.735	231.178	121.729	95.9983	77.6233	127.56	158.791	153.46	121.262	152.343	120.943	139.323
C4orf50	0.39705	0.653663	0.677154	0.522448	0.398385	0.374253	0.407402	0.459903	1.61708	0.50337	0.269603	0.607323	0.883983	1.27917	0.490403
C5AR1	0.910748	1.2764	1.66056	3.39949	2.67375	1.07274	2.953	3.53336	3.51487	3.41905	5.40058	4.7367	5.70968	8.37995	6.64314
C5orf15	65.4686	60.9709	64.7367	60.8799	61.2679	67.831	68.4429	62.4993	60.0352	69.7958	66.6971	58.3004	56.5021	68.0664	67.0869
C5orf22	34.9233	32.1841	30.6846	28.301	28.0795	39.1587	36.0905	36.617	31.1044	32.6766	30.6982	31.5876	32.9142	32.0443	29.4685
C5orf24	111.087	127.628	117.956	126.817	114.254	127.021	122.532	132.8	120.916	130.362	140.081	160.55	146.238	138.992	128.731
C5orf34	2.89878	1.83806	2.82551	2.32596	2.05104	3.11027	4.62322	4.92811	4.36643	4.91278	2.60291	2.00392	1.70676	2.94608	4.22182
C5orf38	34.8189	45.3126	50.4061	41.9325	45.8348	45.0132	46.7714	39.3774	45.466	33.4621	37.7092	29.3926	32.7108	29.3224	28.7283
C5orf49	1.01163	1.13422	0.942231	1.20699	1.5723	0.430808	0.401971	0.358241	1.00626	0.57445	1.28661	1.047	1.43566	0.612499	0.490982
C5orf51	59.9397	56.0331	53.2945	54.1875	50.6442	57.5777	51.9303	49.1014	43.3798	44.2543	42.7096	42.5113	39.6028	37.7584	34.1267
C5orf63	1.22769	1.49957	1.24134	1.16408	1.18675	1.49681	1.75839	1.62238	1.29551	1.638	3.64956	4.53284	3.74411	3.88525	3.66649
C5orf66-AS1	0.253713	0	0	0	0	0	0	0	6.95719	0.30615	0	0	3.15923	6.17246	0.364057
C6orf120	124.351	114.798	116.818	106.014	112.21	120.71	124.024	116.1	116.854	109.775	115.593	99.5572	94.5122	123.706	125.112
C6orf132	2.00876	2.74435	2.98145	1.8014	1.70038	2.84696	3.32896	1.71989	2.67936	1.32867	0.244341	0.108672	0.532685	1.28093	0.298916
C6orf141	8.64899	4.84857	6.97184	9.04547	5.14177	6.03787	4.90759	4.16543	15.8112	4.43554	1.42026	0.861365	6.73106	8.49761	1.55132
C6orf163	1.59984	1.91107	2.08335	1.53529	1.38269	1.40718	2.53709	2.91637	2.73333	2.27329	1.22762	2.89872	2.90905	2.63022	1.71636
C6orf226	139.694	91.9853	100.222	118.059	147.933	111.796	110.839	91.4395	127.688	171.242	163.245	125.874	125.973	125.527	178.973
C6orf47	0.124453	0.279071	0.143315	0	0.164415	6.56435	6.59093	4.49534	6.37037	8.25964	6.53971	4.29676	6.00505	7.91877	5.17883
C6orf52	2.62278	2.14949	1.79376	2.41348	2.07545	1.52839	1.71233	1.93961	1.19259	1.39768	1.73441	1.3436	1.82358	1.86865	1.73845
C6orf62	86.1244	83.7497	88.9531	86.9432	85.07	98.2539	95.581	87.5705	90.8254	89.6143	77.6829	71.0217	70.9095	75.0291	80.0628
C6orf89	27.4114	30.5394	32.5865	29.1369	25.8869	28.316	29.077	26.04	28.5881	30.2003	33.7187	32.9466	30.4912	43.2157	37.9835
C7orf25	101.001	79.9828	80.9042	74.9046	83.6135	84.9576	83.0721	94.5679	83.209	84.9221	86.1159	91.5385	88.7918	85.181	95.6425
C7orf26	28.4571	32.2758	30.5268	30.948	30.0276	31.0869	29.2042	26.353	29.9641	28.7217	32.0565	23.7817	21.3759	30.5507	28.1618
C7orf31	1.27132	1.31924	1.42506	0.960125	0.973775	1.94427	1.68101	1.47371	1.68127	1.8768	1.88036	1.55348	1.79987	2.32856	2.10564
C7orf33	0.9228	0.744935	0.580917	0.499124	0.6827	0.0254502	0.0265962	0.0296286	0.224929	0.0445409	0.969816	0.96396	0.708592	0.184208	0.247173
C7orf50	22.6281	24.2303	23.7437	27.1323	28.9633	22.1291	27.0252	28.0856	25.6664	28.4875	23.2496	21.1	18.7163	28.6706	34.1043
C7orf57	0.898037	0.644395	0.661847	0.698236	0.522013	0.198138	0.116471	0.173001	0.547233	0.20228	0.235948	0.111299	0.559116	0.58261	0.154633
C7orf61	1.61638	1.04205	1.07027	1.7417	0.640618	1.04481	0.742465	1.16769	3.02878	0.926464	1.2829	1.07318	1.57243	2.49557	1.39162
C7orf66	0.503701	0	0.580039	0	1.33088	0	0	0	0	0	0	0	0.784009	1.88528	0
C8G	1.60353	2.39715	0.615517	3.61382	2.82456	1.84268	3.08105	1.28713	10.0971	0.644983	2.14555	3.54884	4.71446	9.66953	1.2783
C8orf33	252.629	245.848	242.729	237.226	235.203	272.386	248.695	225.208	232.183	244.731	244.032	204.085	189.326	214.176	235.701
C8orf37	2.59331	2.67954	3.32302	2.72347	2.13286	2.32708	2.50057	3.56627	3.27675	2.23959	2.68591	3.5449	2.49312	2.71207	2.57199
C8orf44	6.31966	10.8386	11.8964	8.99905	9.18758	6.14797	11.5397	14.2799	11.0254	9.50614	9.66678	14.9443	15.7205	13.9869	14.6168
C8orf48	10.2198	16.8218	16.0254	6.06429	9.47968	21.5889	15.0407	24.348	25.838	21.2531	14.2826	33.4937	23.353	28.8919	20.9048
C8orf58	12.7748	12.3421	10.8766	8.61405	9.60536	13.5634	13.9538	10.5541	12.919	10.4954	19.1922	9.92541	9.83617	7.2484	10.2379
C8orf76	1.05274	0.776097	0.996395	0.950631	1.23835	0.700986	0.748138	0.79871	1.08089	0.88748	0.8683	1.53196	0.695835	0.944576	0.869106
C8orf82	34.2671	23.769	25.2546	32.8985	31.8701	48.1981	43.2577	47.5296	61.8083	62.2997	104.437	57.6368	67.1329	77.2958	60.8401
C9orf106	0	0.218003	1.79125	0.492975	1.02749	1.00547	0.420298	1.40465	2.13272	0	0	0.258192	1.51322	3.2749	0
C9orf116	7.24346	5.31575	4.70142	6.26075	6.35054	5.31206	4.05669	4.91564	7.22278	8.34323	6.84837	6.6455	6.86714	6.28486	5.8583
C9orf129	2.11201	1.87719	1.89022	1.91438	2.12515	0.916722	0.721459	0.816892	1.48037	0.647032	0.898483	0.595775	1.27746	1.2697	0.628094
C9orf131	2.08074	3.32261	4.21129	4.636	1.49938	1.89111	5.58806	4.09951	9.33659	2.73904	0.966367	8.4564	8.53829	9.43986	4.79519
C9orf135	0.685915	0.463276	0.447274	0.188572	0.251104	0.179484	0.241157	0.139301	0.105752	0.189469	0.0361878	0.0109737	0.0385888	0.092793	0.0355746
C9orf139	0.265066	0.705824	0.992022	0.756047	0.481495	0.102802	1.07431	0.678185	1.33256	0.399812	0.435267	2.24386	3.35217	3.59637	1.04596
C9orf147	0.422063	0.540813	0.535622	0.818944	0.580344	0.400874	0.577187	0.632623	1.16523	0.509294	0.4149	0.812082	0.884856	0.902695	0.457308
C9orf152	0.684712	0.363643	0.954478	0.868	0.190436	0.409979	0.428441	0.781018	2.10816	0.913199	0.197258	0.191414	0.841382	2.09068	0.568818
C9orf16	112.456	122.585	94.817	141.703	159.376	136.46	127.195	132.454	165.482	193.622	178.708	165.348	144.442	218.663	286.777
C9orf163	2.62524	3.28301	3.83702	2.30399	1.86749	0.835412	2.83735	2.91771	4.7992	1.46207	1.98966	2.54748	2.82889	2.83439	2.31816
C9orf24	9.61149	16.4338	17.1556	17.2104	12.3803	3.72766	7.40149	13.8869	24.1598	7.10376	7.89155	28.8762	25.8064	24.2827	11.3781
C9orf40	43.1691	36.3142	33.4219	26.3422	28.8697	36.2217	28.6796	29.4828	32.3695	26.4282	38.8217	34.3294	30.901	23.004	29.8171
C9orf47	0.643269	0.917923	1.21215	0.963729	0.84982	0.786245	1.01126	1.05615	3.52788	1.12905	0.256077	0.854187	0.910223	2.18878	0.923037
C9orf50	0.252734	0.728646	0.706803	0.457697	0.286188	0.933513	0.780441	0.521653	1.45207	0.827773	0.395254	0.527374	1.12394	2.2973	0.673497
C9orf64	0.268043	0.169046	0.250791	0.254846	0.177055	15.9746	17.9071	15.1885	15.129	15.9093	14.0116	11.679	9.10035	11.3179	13.2934
C9orf72	46.2878	47.8489	45.4487	41.1679	38.8136	29.4132	31.2952	37.6375	27.6195	27.623	33.6566	48.831	45.6582	37.7988	37.4204
C9orf78	100.835	96.4957	102.181	89.1066	94.904	117.162	106.642	107.861	97.8228	104.087	115.975	84.2507	76.7897	84.5845	93.4271
C9orf85	4.61528	4.82178	4.84308	4.16009	3.95924	4.77839	4.81002	5.11186	4.456	4.00208	4.66428	5.48519	4.59474	4.87007	4.18567
CA11	105.945	87.3661	88.0497	71.7592	72.2584	90.547	84.2186	92.4676	108.139	97.5086	126.194	122.575	105.892	117.082	123.478
CA12	0.566792	0.57823	0.711492	0.601999	0.708312	0.337983	0.264902	0.270513	1.28819	0.240302	0.564589	0.339025	0.651722	0.477796	0.263773
CA13	0.847564	1.37163	1.38115	1.43935	1.4683	0.843492	1.31357	1.29967	1.06706	1.09028	0.577724	0.913115	1.04543	1.34673	0.619565
CA14	7.98868	6.49251	8.76132	7.12651	4.18802	6.95064	5.07084	4.73294	7.72704	5.15141	4.99744	2.63798	5.72375	7.11915	4.24559
CA2	8.98697	5.25452	4.81065	5.1623	5.12472	5.97246	3.4527	2.91647	5.32661	4.63851	2.11371	0.909009	1.61192	1.70812	0.906718
CA3	0.303309	0.340067	0.663626	0.384501	0.681192	0.188214	1.01623	0.730383	0.665376	0.695394	0.664089	0.483312	0.33047	0.170286	0.870447
CA4	41.1563	20.1066	23.9197	11.1216	11.5475	3.86953	3.17228	3.65046	6.8398	3.19147	1.65956	0.899426	2.25915	4.0442	0.786794
CA5BP1	5.0915	5.24527	5.49477	6.30236	5.26488	3.79079	4.00471	3.89963	4.16657	4.0369	3.35599	2.74331	2.82143	3.51701	2.81142
CAAP1	5.94219	5.69253	6.06501	5.85053	5.58046	5.98013	7.04981	6.50542	6.63905	6.78428	5.62309	6.26209	6.0953	6.15334	7.10688
CAB39	14.6063	16.2772	15.5518	15.9196	15.373	14.3361	13.0793	12.1181	12.4799	13.2498	14.0912	15.6755	14.9462	13.0266	12.7145
CAB39L	4.90611	6.11185	5.45826	4.97637	4.54491	4.92963	5.11929	5.76299	4.57557	5.23022	4.05729	7.36661	6.94306	4.98881	5.14157
CABCOCO1	0.712127	0.581464	0.802224	0.382689	0.276101	0.096065	0.0418296	0.0465987	0.155655	0.112084	0.432166	0.20557	0.433731	0.37663	0.133284
CABIN1	5.76295	8.65651	9.32232	9.46244	8.08635	6.47929	9.22021	8.91613	11.0615	9.26759	8.46644	10.6175	9.88338	15.0464	14.19
CABLES1	0.782302	0.874358	0.818965	0.854926	0.81643	0.522475	0.434682	0.56987	0.842833	0.574086	1.06582	0.823882	0.98099	0.812324	0.65452
CABLES2	11.3715	10.801	12.3706	13.786	11.7646	15.4755	11.682	12.1171	15.6139	16.1186	21.944	15.0121	15.922	17.223	16.3884
CABP1	1.13305	0.505554	0.812154	0.454358	0.274936	0.406554	0.687276	0.668191	2.55747	0.558054	1.5062	1.88838	2.55541	2.72626	0.8461
CABP7	2.03601	1.7267	1.32258	1.52214	0.827621	1.67375	0.733505	1.4457	4.29465	2.70879	1.85742	1.45578	2.31584	2.8821	1.79785
CABYR	18.1775	15.7403	15.2909	12.013	11.9395	17.1813	18.4608	16.8152	12.0303	13.4642	6.61186	4.87413	6.03194	5.3914	3.86107
CACFD1	56.4018	62.1494	58.0505	77.7564	73.6076	65.8559	61.2363	54.4096	93.3031	88.0943	114.933	92.2834	77.7979	120.874	126.371
CACHD1	1.54021	1.53741	1.66996	1.52934	1.26624	1.87512	1.94908	1.81609	2.22315	1.88194	1.73161	1.56518	1.99849	2.027	1.93779
CACNA1A	1.10224	1.76661	2.10007	1.87089	1.37323	1.60723	2.5005	2.62946	3.27744	2.43532	2.56543	3.69807	4.04799	4.89977	3.49699
CACNA1B	1.69873	3.08691	3.08408	2.99867	2.36483	3.14374	4.39663	4.60873	5.20014	4.51927	8.17405	10.0411	9.86366	10.0334	8.34291
CACNA1C	0.606561	1.22219	1.26081	1.3473	1.09415	0.718423	0.834079	0.883063	1.0896	0.761964	0.966428	1.45005	1.5	1.46483	1.16507
CACNA1C-AS1	0.631513	1.27905	1.00872	1.03298	0.457513	0.316028	0.836658	0.61319	0.968263	0.516216	0.624437	1.27139	1.23661	0.99121	0.73078
CACNA1C-AS2	1.32768	3.72145	2.29334	2.31424	1.754	0.60074	1.25558	1.09901	3.489	0.400521	1.45346	1.32226	2.32485	2.48465	1.30976
CACNA1C-AS4	0	1.05796	0.845143	0.531643	0	0	0.793214	1.51483	0.191667	0.379543	0.229556	2.64522	2.93744	1.9621	0.451332
CACNA1E	1.99778	3.89847	4.38637	4.39821	3.32798	0.602135	0.833859	0.87166	0.72521	0.500502	1.46949	2.58334	2.74083	1.83552	1.35961
CACNA1F	1.01547	0.661085	0.465233	0.290681	0.331778	0.417832	0.873294	0.565312	3.09397	0.764196	0.262977	0.159492	1.64856	3.00382	0.0940075
CACNA1G	2.24325	3.41744	3.24368	3.50044	2.94522	3.62116	4.29412	4.06532	6.99265	5.89376	4.41533	4.70464	4.97465	7.01988	5.57497
CACNA1H	14.678	18.4534	18.3732	24.6841	19.6762	22.152	19.2856	20.4178	26.9726	24.9776	25.0776	17.5918	17.8276	25.3228	20.8165
CACNA1I	0.425591	0.599369	0.525951	0.717162	0.558819	1.18628	0.611433	0.609281	1.48963	0.648203	1.37785	1.81602	1.96306	2.46223	1.44852
CACNA2D1	3.32713	4.26841	4.39616	4.33345	3.59986	2.37704	2.98398	3.01921	2.98384	3.36899	5.04245	7.1889	6.8601	7.21173	6.43027
CACNA2D1-AS1	1.42653	0.7164	0.633132	0.86652	0.490776	0.16905	0.144542	0.214696	0.190155	0.107585	0.146407	0.493298	1.01768	0.806453	0.341158
CACNA2D2	1.96618	2.24373	2.71548	2.44809	1.88305	1.81382	1.97359	2.14588	2.7298	2.49672	3.7608	3.35225	3.17281	4.7531	4.65295
CACNA2D3	0.416446	0.426187	0.482548	0.403343	0.388629	0.125453	0.115328	0.0984077	0.104353	0.0770996	0.162263	0.465565	0.513913	0.284061	0.269463
CACNB1	40.4178	47.2601	48.3785	51.7866	45.0074	42.645	35.0983	37.4881	46.4071	39.8325	54.3525	57.1748	53.1858	50.9429	46.7079
CACNB2	0.505508	0.547877	0.606815	0.459259	0.372363	0.473696	0.568702	0.689796	0.659485	0.566548	1.21748	1.67306	1.68213	1.20403	1.07485
CACNB3	60.4002	66.7624	67.71	57.9744	52.604	65.3378	60.8037	63.5974	63.8931	61.8313	100.177	105.465	98.2995	79.9111	75.3032
CACNB4	1.28578	1.61559	1.48575	1.14098	0.907893	2.11161	2.24024	2.68784	1.64132	1.6077	1.19888	2.6111	2.25665	1.67607	1.36465
CACNG2	0.515376	0.646101	0.691144	0.559608	0.514237	0.539761	0.41835	0.363936	0.78712	0.68487	0.980807	0.97312	0.984956	1.34703	0.942344
CACNG4	12.2672	16.4501	16.9991	21.3348	21.1172	14.9278	13.4915	12.5996	18.7359	18.811	27.395	26.8485	27.0349	29.9308	30.7218
CACNG5	0.26406	0.174153	0.089435	0.269109	0.116283	0.117807	0.117516	0.074808	1.06957	0.0874686	1.06562	2.15197	2.49829	2.13171	1.47104
CACNG6	14.1484	6.69273	6.84094	7.73094	7.22256	8.63713	8.71589	7.34269	11.3847	10.3024	10.3521	2.83909	2.8365	9.8553	10.2745
CACNG7	31.0673	29.513	30.5762	32.5732	33.1292	46.6753	37.0245	36.1696	54.5529	51.9808	61.878	50.5845	52.4982	52.6935	53.5033
CACNG8	11.7038	16.9166	16.0192	24.8092	19.0357	15.8737	19.9528	20.3061	23.8373	21.6757	21.7838	26.3179	24.5417	21.2884	18.3531
CACTIN	9.906	10.8921	10.7026	10.788	9.77719	11.0559	11.3264	11.2593	13.6343	11.5149	12.2262	8.7355	8.21534	12.7048	12.019
CACUL1	13.3632	15.8596	14.9947	13.4576	12.3631	14.1945	15.3435	15.1526	14.0109	14.0715	13.6998	13.9819	13.3853	14.0929	13.1293
CACYBP	123.282	110.897	109.354	101.018	103.817	103.183	85.7545	96.6535	86.2849	94.6478	137.485	144.918	125.177	101.361	101.678
CAD	25.0268	28.2682	31.1745	27.3075	24.7281	29.9689	38.087	36.8477	39.6343	33.1997	31.2646	18.8226	19.1335	42.4436	33.2272
CADM1	6.83072	8.09438	8.5735	7.75184	7.48819	9.94079	9.89062	9.31242	9.13935	9.81429	11.2617	16.3622	15.2676	14.552	13.9429
CADM2	0.48387	0.504024	0.569952	0.470223	0.411775	0.32923	0.28063	0.286296	0.272251	0.272898	0.602743	1.05935	0.9983	0.569839	0.523515
CADM3	47.5344	66.0071	64.5307	75.1382	69.4247	54.3191	52.1014	50.5827	61.3625	63.3532	74.8682	82.703	80.9309	84.0169	85.1061
CADM3-AS1	2.7817	4.78576	4.69446	5.71508	3.54818	2.23208	4.40601	6.40974	3.85776	5.09281	3.8853	8.53391	8.06221	8.43689	5.50553
CADM4	55.6854	82.2946	79.9881	96.1148	91.6948	77.2632	70.6067	67.9184	90.014	91.6172	119.737	152.602	137.612	155.275	161.658
CADPS	10.2856	13.3942	13.5236	17.0576	15.4634	9.1811	11.4489	11.9945	10.6782	10.6472	7.7096	10.8048	10.7177	8.49432	8.22371
CADPS2	0.589219	0.628934	0.727965	0.582947	0.50123	1.16592	1.16673	1.18261	0.842641	0.756255	0.166616	0.277887	0.276658	0.136309	0.124794
CAHM	37.9863	36.7287	30.0985	34.9011	26.2427	30.6361	27.1192	24.3367	33.7657	28.1752	24.4169	27.3031	20.6125	28.6962	25.0032
CALB1	15.3036	10.2122	9.3022	6.90214	7.6635	23.8529	17.3238	18.579	13.5813	14.675	8.59258	11.1151	11.4249	5.54697	4.81902
CALCA	2.55316	1.33993	3.0652	0.964094	1.79413	0.898906	2.17233	1.89676	3.57505	0.917697	0	0	1.4374	1.62657	0.155896
CALCB	25.4604	16.0571	13.109	47.8707	37.921	19.1792	11.3113	13.3378	11.5242	14.5489	5.1591	2.51939	4.00101	4.58147	2.01989
CALCOCO1	90.6983	93.6819	103.768	83.6385	72.9225	101.628	127.212	116.565	107.079	102.793	91.0792	84.687	81.1952	97.3489	91.864
CALCOCO2	12.1121	11.5865	11.973	9.37052	8.90683	14.1228	14.2906	14.4963	11.8961	11.1413	11.1057	11.1458	12.0111	11.0294	11.0599
CALD1	10.9566	9.9547	11.2365	8.80565	8.00262	13.255	13.8379	10.768	7.82758	8.58855	3.81011	2.56181	2.65328	3.74952	3.66324
CALHM1	6.16977	4.27625	7.1694	1.63537	2.51936	5.39478	6.4864	7.49607	5.4344	2.84261	1.71927	0.670316	2.18255	3.98871	2.09255
CALHM2	8.12695	8.8639	11.0775	10.3725	9.56789	9.94888	9.44086	9.25252	8.99498	8.73924	7.56538	8.00198	9.72382	11.8982	9.12294
CALHM4	0.856489	0.463958	0.57626	0.146394	0.165276	0.00995282	0.052005	0	0.211112	0.104512	0.126422	1.40567	1.18333	0.198105	0.193324
CALHM5	0.845299	0.710804	0.540781	0.446489	0.558361	1.09279	0.685197	0.197898	1.15897	0.340002	1.25955	1.43425	2.0101	1.3622	1.3814
CALHM6	1.54578	0.433277	1.33503	2.61275	2.893	0.666116	3.48056	1.55096	4.47424	2.48701	2.11528	1.71051	6.01499	4.82134	2.4029
CALM1	820.622	792.698	783.816	894.58	903.133	794.299	645.977	659.761	726.55	799.314	837.445	1108.43	1032.75	832.893	828.88
CALM2	1070.72	1254.74	1156.48	899.473	1006.24	1002.68	1019.79	1150.22	708.392	824.509	956.778	1635.31	1361.98	803.884	908.666
CALM3	1401.5	1375.7	1359.19	1517.23	1541.37	1500.61	1313.01	1308.47	1610.24	1659.73	1547.85	1909.51	1827.94	1816.6	1895.12
CALML3	0.170496	0	0	0	0.225242	0	0	0	8.41548	0.205734	0	0	4.77678	9.8912	0
CALML4	6.69407	10.5389	11.7244	8.43517	7.36077	5.7624	9.50938	10.1834	9.52614	7.5939	12.3088	18.5231	18.5301	19.4663	16.5075
CALML5	0.706565	0	0	0	0	0	0	0	6.45836	0	0	0	2.74941	8.59484	0
CALML6	1.97054	1.52955	4.53837	2.30587	1.40176	3.60566	2.94889	2.55508	4.98787	2.74363	1.16158	0.201281	1.65154	2.26937	0.43501
CALR	974.085	788.032	872.071	918.621	899.685	1278.16	1272.28	1033.43	1185.36	1249.02	947.793	771.775	710.15	1074.32	1134.5
CALU	62.6935	51.4777	55.4413	48.4995	50.8304	66.8653	69.5332	62.2375	54.5856	59.7589	53.828	44.937	44.2169	59.4269	56.9407
CALY	3.97247	3.77905	3.68733	3.11307	2.6081	4.9301	3.87709	3.7104	3.8731	4.21246	14.2852	14.9298	16.1136	8.65067	10.3294
CAMK1	30.9235	25.6049	25.734	24.6328	23.9226	23.3908	27.728	25.9035	29.0719	22.1759	41.9006	33.4489	35.0503	34.8509	31.3983
CAMK1D	1.19256	2.22847	2.3932	2.09533	1.86971	1.52665	1.57231	1.59177	1.74338	1.59059	1.32113	1.92316	1.94791	1.68777	1.44088
CAMK1G	7.09966	6.94071	7.11692	4.39	3.77873	6.72987	6.79003	7.26901	7.33914	6.02773	5.25607	6.38902	5.81945	4.70284	5.18899
CAMK2A	5.66287	12.8066	10.3558	26.2311	22.49	3.89385	5.42717	5.79734	5.68612	5.11037	4.00145	5.46617	5.81917	5.62356	4.53251
CAMK2B	8.77505	15.6592	13.2449	19.1594	18.2369	9.89665	10.6284	11.991	16.4007	15.0055	12.7067	15.0425	14.1678	15.8093	15.6872
CAMK2D	3.59444	3.57991	3.65054	3.73651	3.42393	3.38754	3.09328	2.70531	2.51431	2.56379	4.87057	3.38478	3.49419	4.66611	4.23227
CAMK2G	17.8778	20.6692	22.9193	18.8095	17.3144	17.2649	21.1668	19.7699	21.0757	19.4593	24.9097	35.2362	35.6411	31.5853	28.4376
CAMK2N1	232.143	260.547	265.742	299.92	310.634	337.56	236.484	257.413	385.37	388.873	594.9	494.266	575.711	470.59	487.595
CAMK2N2	88.6342	97.3053	92.3463	144.631	147.065	115.812	64.2914	62.0931	95.001	105.998	175.58	86.5206	111.065	116.999	144.784
CAMK4	2.16353	1.91021	2.21488	2.22617	1.84184	1.95037	1.59415	1.77865	2.35936	2.12453	3.14097	5.37104	4.58628	4.30446	3.59441
CAMKK1	7.5921	6.00859	6.97779	6.27902	6.4497	5.50055	5.22169	5.31599	7.18077	4.98478	10.6781	9.89274	9.46313	8.43364	6.49563
CAMKK2	23.015	25.6164	26.6957	24.7198	23.8154	26.1137	25.1911	25.3224	27.3096	24.0957	25.6626	27.5829	27.2253	28.9279	25.6391
CAMKV	110.445	94.3172	131.539	68.6746	63.6616	59.6176	75.8548	79.606	71.5166	62.7436	142.662	211.885	217.313	200.483	184.242
CAMLG	87.2342	88.1118	82.214	65.6206	64.9076	86.1828	85.0111	92.8182	73.14	71.1981	94.7533	97.0029	105.049	80.0547	79.878
CAMSAP1	18.5305	23.2435	22.8607	26.4702	23.4923	22.3819	19.9772	19.0423	20.6957	21.3373	29.1955	27.4747	25.5969	27.5852	24.3713
CAMSAP2	21.7942	26.6817	26.5795	28.0515	23.6837	25.2739	22.8085	22.0882	23.1689	22.9551	25.1119	31.5262	29.4075	25.316	22.9846
CAMSAP3	27.2969	29.4635	30.1822	34.9179	31.5723	29.2983	25.2347	24.9975	31.1633	29.6846	43.4237	32.0634	36.5127	41.4286	41.5774
CAMTA1	13.0797	17.2895	17.3569	17.1783	15.5627	14.5175	14.954	15.6326	13.607	13.0306	14.6211	20.9154	21.4517	16.7491	16.0465
CAMTA1-DT	6.23776	13.6695	7.1831	6.46979	7.49152	4.98505	6.12886	5.80349	15.0315	9.23764	9.93267	4.89451	10.1504	9.55103	6.10272
CAMTA2	25.9356	25.6106	30.0672	28.8363	23.953	25.8717	29.7799	29.9093	34.2765	28.8076	37.5444	28.2467	28.9865	40.8776	32.4355
CAND1	76.7773	79.4448	74.9132	74.0202	68.6977	76.3059	70.4026	75.7769	65.7882	69.2798	80.1294	110.412	99.2237	88.9323	81.9283
CAND2	3.95235	4.98524	5.8757	4.21977	4.36546	3.85308	3.59767	3.64705	4.85634	4.45648	10.152	6.20542	6.02575	10.2308	8.79747
CANT1	46.3094	51.5762	52.3821	52.46	51.3706	48.4958	52.2143	44.0581	55.7299	55.5296	60.6599	57.3137	51.6837	80.6136	78.061
CANX	354.547	330.834	325.287	324.398	308.06	324.298	300.568	281.062	248.154	266.1	276.568	226.695	214.425	259.655	249.303
CAP1	82.5816	84.0477	84.7308	73.996	70.6291	78.1754	76.1654	65.2599	58.4641	57.9602	64.9901	66.349	59.8516	57.8813	57.8959
CAP2	5.99353	5.64098	6.93649	5.34165	5.08253	5.95568	6.73575	6.42886	5.81337	6.37727	4.79601	5.05874	5.21587	4.82563	4.83542
CAPG	23.2114	20.0346	21.5672	13.0517	15.0618	27.2023	29.3785	25.1129	17.7739	17.0423	4.75045	1.65798	2.7399	3.86885	1.73287
CAPN1	69.7991	67.6577	71.7302	63.6313	63.4361	74.231	70.5256	55.3509	62.6298	62.5516	55.1378	42.4813	43.8804	53.4944	55.234
CAPN10	40.4587	39.9889	43.4575	41.0375	40.4913	43.1856	46.0745	45.4376	45.3996	38.912	46.9694	36.2914	38.0717	44.8874	43.4426
CAPN10-DT	20.8616	28.9218	27.1133	22.8247	27.2171	17.5469	25.6345	25.2221	23.895	21.7263	17.4365	16.0923	18.8628	20.4114	19.6252
CAPN12	2.01047	1.23613	1.04556	1.20581	0.342712	1.18496	1.4486	1.69185	5.49324	1.06952	0.828309	1.00471	3.02834	5.25932	0.651418
CAPN15	15.1145	16.6505	19.7161	21.1085	16.6044	17.1143	18.8889	19.9517	23.8992	20.148	20.0365	18.6998	18.8848	30.2815	23.6626
CAPN2	36.2138	34.8858	36.6093	37.4403	35.6745	31.5191	34.5886	29.7508	30.7311	31.1781	20.9963	16.3175	15.9885	19.5728	18.2936
CAPN3	1.02888	0.76686	0.875142	0.711434	0.679624	0.683195	1.01724	1.50626	1.51754	0.627818	0.947161	1.04796	1.53775	1.93641	1.01499
CAPN5	10.6954	12.3191	13.3137	13.2939	12.765	12.9986	20.8241	18.7635	24.6359	25.8622	17.0376	17.6178	16.152	35.1885	35.141
CAPN6	0.875768	0.531863	0.462226	0.400905	0.674901	0.956059	1.24889	0.600447	0.889439	0.675159	0.612526	0.678369	0.435444	0.637363	0.59342
CAPN7	21.8588	23.2468	22.2994	20.2291	18.8439	22.1348	24.054	25.4741	19.8228	20.8841	19.6058	23.1488	18.6798	20.7755	19.2332
CAPNS1	144.63	149.001	150.444	172.959	179.969	181.085	193.003	164.526	185.227	200.851	181.923	154.152	153.597	198.21	206.197
CAPNS2	2.15922	0	0	0	2.03753	0	0.333383	2.22836	1.12779	0	0.675367	0.8192	1.44035	2.8863	0
CAPRIN1	107.459	102.298	99.4196	98.7859	96.1221	118.936	106.51	104.499	93.5718	105.313	118.725	120.534	107.665	104.629	105.068
CAPRIN2	16.0211	16.6461	17.5556	18.7167	14.5518	13.0467	20.1285	22.1754	17.3871	16.1006	13.8252	19.724	19.8917	17.555	16.7121
CAPS	37.6894	44.909	53.389	49.3776	39.583	30.1722	45.6772	51.4547	47.2786	43.1955	27.1038	41.6711	40.4998	42.2016	46.8401
CAPS2	0.721556	0.968251	0.843994	0.410537	0.390305	0.787382	0.902666	1.1424	0.820527	0.788416	0.758816	1.11658	1.06119	1.29717	0.815253
CAPZA1	45.6329	46.1891	43.5056	39.5179	39.7334	47.4166	49.9772	50.736	38.228	40.2495	36.4896	42.598	40.5672	35.5632	38.9386
CAPZA2	24.6182	25.9832	25.1202	24.9942	24.7782	23.6617	24.0538	26.221	20.4186	22.9455	24.4095	32.373	29.2013	22.3116	23.8655
CAPZB	16.1152	17.8636	17.976	20.4129	19.8573	15.6375	15.3808	14.171	17.0012	17.1288	20.8126	21.3512	20.344	20.1916	19.9941
CARD10	13.1567	12.1179	11.8831	14.0381	13.2957	19.1136	19.7675	14.2288	19.0783	15.9657	5.45646	3.47155	3.87072	6.08585	5.07807
CARD11	1.85989	1.34162	1.91468	1.21581	1.21967	2.11358	2.75611	1.86703	2.25715	1.96849	0.240406	0.0862915	0.247637	0.629032	0.19614
CARD14	2.77328	2.87154	3.84496	3.53557	2.18996	2.47818	4.5682	5.16471	6.1039	4.43666	3.19083	3.9747	4.47557	5.46933	3.67505
CARD16	0.849327	0.692549	0.800218	0.29364	0.612023	0.558978	0.25035	0.929644	0.14115	0.0931695	0.169053	0	0.240359	0.144496	0.886337
CARD19	19.8284	19.067	19.4584	20.9621	19.742	14.6692	15.7404	17.8182	18.1572	16.1984	22.915	25.3929	26.5825	21.9055	26.8685
CARD6	0.309034	0.69297	1.06761	0.279827	0.437425	0.547903	0.429432	0.691013	1.25095	0.532721	0.314146	0.146558	0.446652	1.07405	0
CARD8	5.20473	5.81581	5.67027	5.04114	4.71273	6.38685	7.09161	7.32982	6.4679	6.32277	7.46478	8.14599	7.44576	7.95636	7.36765
CARD8-AS1	6.25138	6.45924	5.3638	6.52629	9.71608	4.94407	3.84191	5.6082	7.61876	4.88103	3.62309	5.20854	5.91446	6.88175	2.46241
CARD9	2.2568	1.71063	2.01318	2.41768	2.05762	1.77519	2.26738	2.18145	4.06755	2.30133	2.5402	1.13962	1.43477	3.45013	1.09465
CARF	4.97399	5.86813	6.43385	5.82676	4.82776	5.71113	6.94694	7.43099	6.40589	6.44787	5.61413	8.4219	8.36135	7.65952	7.11978
CARHSP1	65.7296	68.816	73.9271	54.2845	61.0329	65.9268	72.0563	70.8822	69.3085	64.233	71.6518	80.9017	83.3961	77.7269	80.4288
CARM1	22.6478	23.632	24.8724	29.8195	28.1702	22.0965	19.6197	18.5734	27.3131	27.9144	24.6032	21.5187	22.4343	28.9137	25.8933
CARMIL1	0.931311	0.796576	0.929668	0.789368	0.68034	0.868644	1.21589	0.977477	0.665128	0.760117	0.388397	0.462701	0.59871	0.614834	0.494801
CARMIL2	24.6747	19.6691	19.4579	16.6006	19.4667	26.9583	24.9226	26.8666	32.9791	23.0279	25.0537	19.5007	22.974	25.0182	17.9705
CARMIL3	17.8943	24.0872	25.9635	25.7767	18.4149	18.8491	24.7072	29.8738	36.312	28.7833	35.1164	39.4716	46.2129	58.074	42.5281
CARNMT1	5.22588	4.44541	4.37119	3.81502	3.50347	5.41818	5.44439	5.23557	4.89554	5.99223	4.20534	4.77297	3.73317	4.48851	5.31624
CARNS1	1.21305	2.51088	2.0058	3.43042	2.67094	3.12034	5.88298	6.21668	10.235	3.94091	2.2814	5.65844	6.77784	8.61488	2.99032
CARS1	1.30624	1.55032	1.27133	1.4619	1.07583	1.00614	1.0928	1.30294	1.10904	1.18051	1.20861	1.11039	1.19097	1.29897	0.870509
CARS2	6.44988	7.51334	7.50383	7.59325	7.51845	5.40516	6.85824	6.80649	7.10062	6.3408	6.43791	7.7712	8.28973	7.59729	6.7099
CARTPT	1.04608	1.36833	0	2.43119	2.53362	1.44251	0.376868	0.839672	4.14341	0.420762	0.381729	0.694539	3.25645	2.28394	0
CASC2	1.12351	1.14928	1.22709	1.17465	1.19353	0.84452	0.945142	1.08079	1.30221	1.50946	1.02073	1.56111	1.7848	1.98335	1.82821
CASC3	73.3491	67.804	74.5633	63.8822	55.4587	78.5344	82.7461	75.0816	72.6385	68.5222	82.1893	56.5991	52.6553	62.7064	58.9763
CASC4	13.81	16.4456	15.6539	15.9755	14.9564	13.4783	14.3689	14.3714	14.7069	15.8724	15.3977	18.422	18.3326	20.4135	19.1327
CASC9	1.65078	1.46942	1.54774	0.798893	1.01674	1.32083	1.39237	1.6787	1.0807	1.22479	0.830324	0.755369	0.763887	0.824513	0.880273
CASD1	36.961	31.423	32.7334	34.1524	31.5647	29.3104	30.4535	34.4218	30.49	30.7252	29.5862	44.0425	40.5079	32.1796	30.4832
CASK	10.146	11.9482	12.3537	11.7341	10.5172	9.9964	9.80054	9.56607	8.98906	9.17724	9.41509	11.8603	11.6952	10.9536	9.81221
CASKIN1	20.8379	18.5337	19.7129	21.1367	15.0768	20.3839	18.6562	23.3286	23.3618	20.9442	46.0764	45.6106	44.5813	41.4653	36.6288
CASKIN2	26.6446	23.3668	25.7719	23.7373	21.6029	14.8559	10.1882	11.3884	15.826	13.1933	18.7439	11.1124	11.8777	20.7613	13.5724
CASP10	3.82347	3.25977	3.44896	2.35279	1.99942	5.33834	6.0264	4.60354	3.72783	2.65288	0.41857	0.20097	0.458739	0.819881	0.160019
CASP16P	0.928054	1.95863	2.20027	1.24569	0.649084	0.903356	1.47505	1.77469	9.18146	0.724617	1.49408	1.52231	4.75839	9.50122	0.626673
CASP2	18.6257	21.0082	19.5187	23.0046	20.4315	19.4117	20.3721	21.3112	27.3681	24.8249	25.7543	20.9604	21.8115	26.5532	26.9325
CASP3	227.148	210.399	207.467	154.053	156.343	119.472	101.379	101.811	75.1506	80.9506	194.978	118.034	103.159	120.524	133.088
CASP6	13.3985	11.2141	10.7739	11.1473	12.1675	15.775	19.796	16.0317	14.8562	14.483	6.27317	4.62084	4.24877	6.16131	7.89359
CASP7	2.23158	1.57881	1.84832	1.29345	1.34794	2.1907	2.63759	2.07622	2.53062	2.2464	0.927553	0.538777	0.78013	1.4293	1.31852
CASP8	3.52186	3.6042	3.36111	2.32247	2.66084	4.01899	3.68958	3.67182	2.7459	2.34114	0.928065	1.18616	1.23982	1.48002	1.16747
CASP8AP2	12.328	11.7631	11.6667	10.1113	9.17318	12.1264	12.313	13.0827	11.7308	12.0998	12.1456	17.0788	14.3563	12.359	12.0218
CASP9	9.30588	8.94613	9.62183	12.1548	10.5039	7.84352	8.98995	9.05196	12.2989	10.1165	8.60118	9.57085	10.0762	12.9954	11.0039
CASQ1	2.97523	3.24398	2.82892	1.97234	1.44241	0.479908	0.590022	0.657293	2.99395	0.92224	1.94231	1.34109	2.25174	2.75842	1.33168
CAST	10.7258	8.66968	8.9897	7.65158	7.44525	11.3084	11.5065	10.0858	8.12278	8.06725	5.44339	4.69539	4.48407	5.28361	5.08959
CASTOR1	18.6905	13.6633	19.5521	11.8034	13.9288	18.268	19.0906	18.2997	17.2717	15.4486	18.5125	16.1822	18.8616	22.5498	16.0129
CASTOR2	9.0022	12.6683	13.2987	14.6516	12.9978	11.5471	12.2119	12.5248	17.0905	14.4595	15.5465	13.9605	16.2273	20.5225	18.1427
CASTOR3	12.1604	16.8746	16.9392	18.0514	17.336	12.8621	14.6535	14.4493	16.3712	15.6732	13.5864	15.6207	15.5638	15.7985	14.9547
CASZ1	3.75058	4.05801	4.07683	5.08719	4.19534	3.91885	3.56151	3.63772	4.1583	3.80172	3.07098	1.82151	1.99697	1.71863	1.30392
CAT	0.186415	0.146305	0.150267	0.129974	0.160077	6.2562	6.45734	6.64367	6.45789	5.72481	8.30589	10.5823	9.37199	8.65178	9.34879
CATSPER2	0.54644	1.41253	1.46826	0.904377	0.701847	0.376761	1.83739	2.06516	1.49842	0.934118	0.714527	2.4187	3.02411	1.8748	1.08902
CATSPER2P1	0.835236	1.10368	0.824416	0.907558	0.748754	1.38828	2.5792	2.2627	2.563	1.65577	1.30624	1.46559	1.20718	2.34462	1.45531
CATSPERG	5.56618	4.80132	5.60979	4.39199	3.39212	3.66499	5.81632	7.51703	6.97658	5.00826	7.19092	10.3804	12.277	9.49514	4.7064
CAV1	2.56902	2.81337	2.45711	2.73737	2.37913	2.22442	1.19919	1.13039	1.98155	1.18438	0.728796	0.385337	0.890069	0.910433	0.502125
CAV2	21.0078	16.2005	18.9009	13.0711	15.3361	20.6023	19.4074	13.9771	10.3224	9.18343	6.48859	2.88739	4.7492	6.43208	3.82467
CAVIN1	8.96273	8.86766	9.53501	9.44319	9.78224	16.0221	35.989	16.3657	23.6277	26.6797	5.00339	2.91625	3.02568	5.0819	4.85473
CAVIN2	2.10211	2.08596	2.22592	1.53151	1.72371	2.79878	1.93247	0.960031	0.574222	0.583121	0.290964	0.0962539	0.338475	0.226089	0.104012
CAVIN3	17.4625	18.6888	18.9664	16.6027	24.3804	19.9072	29.8114	27.7151	48.6103	28.9735	18.4652	4.21604	14.2079	30.823	19.3624
CAVIN4	13.1786	16.8242	17.7972	16.1368	17.4498	13.6296	12.9809	12.3693	14.8931	12.8303	14.4599	14.3577	18.9274	16.9837	14.1397
CBARP	71.7358	59.9124	65.1568	101.329	96.4487	64.1367	53.6336	49.5737	85.4328	72.7229	96.8259	43.6629	51.9712	76.9935	71.5712
CBFA2T2	3.61407	4.19491	4.37076	4.1116	3.32075	4.59033	5.31242	5.06735	4.71869	4.45886	5.74447	6.40131	6.50272	6.69119	6.2358
CBFA2T3	4.40681	4.53997	4.67361	5.23325	4.93229	3.91408	4.10539	3.31548	4.46522	4.23055	6.66963	4.05736	4.76311	5.44876	4.87748
CBFB	11.4993	12.5415	11.3186	13.2058	12.6617	24.6029	21.3576	20.9233	24.2011	24.296	10.1255	7.60639	7.69282	12.1021	12.2306
CBL	12.9347	16.9097	16.8543	18.6617	14.0991	15.8428	16.979	15.1428	14.9527	14.4663	16.7266	15.5569	14.643	16.9189	14.1868
CBLB	2.79322	2.95057	2.87292	3.0501	2.73056	2.4387	2.24962	2.19066	2.38151	2.26926	1.5823	2.20921	2.11151	1.98032	1.63747
CBLL1	35.3252	36.8515	37.2361	34.479	32.0956	41.0654	36.5638	36.1401	34.896	38.7906	37.9759	30.9144	26.2883	34.7262	32.5433
CBLN1	133.32	91.116	79.0746	117.996	122.031	74.6828	50.5554	48.4498	96.8839	87.4211	116.812	133.951	138.259	101.685	101.131
CBLN2	3.02241	4.87971	2.2739	19.3106	17.8881	3.2092	1.04531	1.26154	5.81994	5.73806	6.22044	2.62209	2.82262	4.37413	1.61911
CBLN3	5.83329	6.09681	7.51431	2.88271	2.61232	11.0433	12.5023	13.6897	18.6165	8.58986	13.6377	11.422	12.1573	16.4674	14.4707
CBR1	26.0502	22.8147	25.4702	18.8172	13.7659	20.1301	21.1428	22.7249	25.8778	27.5198	24.4288	33.939	26.7764	25.0194	25.9543
CBR3	0.77972	0.391888	0.526348	0.681683	0.426242	0.94544	0.581185	0.776938	2.45759	0.648877	0.529814	0.285622	0.251096	0.654118	0.192902
CBR3-AS1	2.08849	1.69271	1.55021	1.67465	0.96402	1.27516	1.61813	1.31789	1.28799	0.39472	0.509607	0.384248	0.528732	0.965339	0.397167
CBR4	22.9414	23.6138	23.6572	18.9451	16.9537	20.1338	21.3643	24.7187	17.0596	18.8388	20.0441	22.1783	19.9957	20.4468	21.5029
CBWD1	9.71986	11.196	9.83286	9.14519	10.0506	7.7801	7.6762	7.99412	6.45787	7.27349	6.42985	6.55586	6.33477	5.27678	5.61857
CBWD2	8.71206	8.94549	9.19991	9.98724	9.36931	9.79609	9.60417	11.0677	9.49224	10.2516	10.6523	14.5256	11.5562	10.527	10.116
CBWD3	0.547472	0.530387	0.385611	0.4245	0.589846	0.764107	0.890431	0.870359	0.728762	0.577243	0.418955	0.578761	0.637035	0.328255	0.587276
CBWD5	37.386	33.4872	37.3591	39.6253	32.6549	42.9794	47.8646	54.9959	40.8565	46.1692	36.0233	49.6443	43.6032	40.8611	42.4141
CBWD6	1.07433	0.882524	0.851305	0.916932	0.920433	1.29261	1.36807	1.38957	0.836151	1.02041	0.786015	1.12997	1.25	1.14461	1.22868
CBX1	141.489	145.802	137.357	152.329	154.475	144.382	125.497	129.2	142.439	149.02	151.918	165.924	148.558	146.91	152.141
CBX2	27.2166	25.13	22.1595	18.9026	20.0722	35.5503	29.4835	28.3851	28.0049	25.0764	30.8261	16.4654	18.3718	19.2103	14.9097
CBX3	247.98	238.561	233.33	253.998	265.504	225.57	210.078	237.697	200.682	214.332	277.864	337.546	301.356	240.398	252.905
CBX3P2	5.93418	4.39979	6.17221	5.46001	3.91981	4.85043	5.58608	4.26389	7.5238	6.92967	9.32545	8.00701	7.74677	8.23947	6.31762
CBX4	73.1023	73.8645	82.0314	78.409	82.1019	91.101	93.7167	81.3328	99.3306	96.2141	133.81	105.683	104.531	106.741	124.634
CBX5	104.068	128.864	130.547	121.539	98.9407	114.181	117.226	112.253	117.618	114.341	131.749	179.524	169.222	155.336	129.41
CBX6	55.6328	65.4855	65.5462	55.2959	48.5944	76.5874	75.8629	71.9423	73.5184	69.5469	87.1121	71.595	68.3388	89.1781	74.7801
CBX7	11.9663	10.7616	11.9295	8.55851	6.83363	9.56245	12.9483	12.0827	15.0475	11.7352	16.1859	16.9379	15.3347	16.2481	15.1684
CBX8	57.6835	68.3837	58.374	60.3832	55.5871	54.8799	58.4982	56.4487	54.4374	48.7389	75.7233	77.6747	75.7918	57.9473	60.0179
CBY1	25.9596	28.3206	27.5164	19.4812	22.2231	24.8985	25.4571	25.6576	23.0064	22.7463	21.0489	22.0512	19.6162	19.3184	23.1073
CBY3	2.12084	4.61584	6.17747	2.68856	2.80183	3.87074	3.37087	6.15853	6.61388	3.91402	3.6875	3.47887	5.82542	5.60327	4.1173
CC2D1A	19.7805	18.3762	19.6951	18.2872	14.628	19.5	20.2969	23.0178	27.172	19.2641	26.4484	22.9269	25.5303	35.1914	28.168
CC2D1B	29.3877	33.1266	33.4088	33.0677	27.7986	32.5002	37.0202	37.1693	40.4193	28.6127	27.9718	24.6851	26.811	32.9389	25.0289
CC2D2A	14.7424	15.9706	17.2348	14.9321	13.6201	21.3766	25.7844	30.1633	28.5895	25.0013	19.0016	23.9081	21.7837	24.6067	25.7637
CCAR1	22.6567	23.3001	24.0111	23.1313	22.7985	23.266	22.9674	25.8211	23.5737	24.4378	21.8952	29.9529	29.2929	23.4257	21.8729
CCAR2	106.369	113.888	120.813	120.127	111.605	119.403	111.657	102.98	122.573	118.526	136.253	108.313	98.7694	127.822	124.103
CCDC102A	0.557002	0.61031	0.962125	0.353052	0.535166	1.50562	1.95652	1.26508	1.96708	1.51228	0.956232	0.100859	1.12312	1.53989	0.817416
CCDC103	12.606	13.9592	12.4555	7.10242	7.40166	14.5665	11.6902	11.1492	11.9493	7.04231	18.7411	9.81626	9.08387	9.17434	12.394
CCDC106	28.5669	31.4279	32.8963	34.787	37.3856	45.1206	35.9146	41.6227	64.2746	47.5351	73.812	58.8575	56.3937	72.9193	82.136
CCDC107	5.57206	5.38563	8.51848	7.55077	8.50349	5.76276	6.64525	5.32084	7.5519	7.65109	5.8896	6.25093	9.71961	10.967	7.16832
CCDC112	19.1926	23.2671	22.9199	20.2147	20.5758	19.2679	19.0692	21.4094	17.1454	18.6273	21.069	36.4181	31.9044	17.651	18.3903
CCDC113	6.17629	6.23026	6.54585	4.46911	4.50095	6.77394	7.21682	7.34865	5.94519	7.46379	5.55474	4.97165	5.37384	6.64867	5.96059
CCDC114	1.47365	1.09648	1.35758	0.917077	0.637144	1.02529	1.37552	1.43557	4.26137	0.953771	1.15861	1.01399	2.6065	3.68544	0.941939
CCDC115	112.943	112.397	113.928	121.718	125.015	108.659	92.3398	91.887	87.7634	91.1213	105.592	102.406	98.1182	84.3818	92.4433
CCDC116	0.540515	0.909028	0.389019	1.88431	0.535554	0.559013	1.60651	1.78968	14.4512	0.652228	1.10948	1.97379	10.0957	14.4143	4.16881
CCDC117	38.6611	39.7862	33.8713	28.2009	24.5563	49.3946	43.3301	37.8964	35.2363	34.0364	39.6404	31.414	29.9434	35.6196	29.4164
CCDC12	5.31602	5.65687	4.91422	5.29548	6.18886	5.3522	5.73335	5.27389	6.53377	6.21066	7.72045	8.30919	8.39721	8.0601	8.19428
CCDC120	37.603	39.3748	45.6819	42.1158	37.3768	25.2009	30.0453	22.078	27.7672	24.1403	41.6013	30.7702	31.9355	43.3298	39.4542
CCDC121	25.5402	22.9724	23.1555	17.1549	17.7518	23.556	18.5398	29.0298	19.6864	19.5492	30.0463	32.0162	18.5416	25.1466	23.1101
CCDC122	2.35477	2.11694	1.87665	1.9294	1.9443	2.70265	2.95626	2.7574	2.69047	2.59022	1.72119	1.84942	1.66498	2.14964	1.95729
CCDC124	76.4394	80.4332	78.9817	78.3487	82.8394	78.9972	75.2542	70.1104	76.4036	83.8495	102.075	78.5562	64.1322	67.2063	81.3342
CCDC126	6.20448	5.75675	5.68728	4.39168	4.28367	5.41145	5.57052	6.50414	5.51019	4.98334	5.34954	6.4022	5.93042	5.65298	6.48761
CCDC127	30.0849	36.9673	34.4606	29.5874	28.6685	27.454	25.445	26.2328	26.8096	23.3325	33.7926	39.9685	36.5765	29.3724	31.1177
CCDC130	13.4911	14.1492	15.671	13.342	12.2097	14.2262	19.0148	18.9195	17.2535	15.5588	14.4156	13.3255	14.5072	18.0838	17.2233
CCDC134	1.13032	2.10317	1.92474	2.13409	1.09611	1.39285	1.7155	1.69392	2.85769	1.59609	1.44802	2.07576	1.57217	2.47535	1.50113
CCDC136	24.8882	41.3265	45.3186	34.8535	25.7297	23.0557	35.2059	41.8603	31.3742	25.9412	34.3164	56.7599	53.0657	42.3781	34.7165
CCDC137	50.5776	44.7661	48.5604	44.8214	43.9756	42.2749	44.6446	40.8054	41.4615	41.0515	40.0282	30.1739	24.6977	41.7986	38.2362
CCDC138	0.852326	0.816899	0.712378	0.74501	0.603866	0.973911	1.03263	1.03036	1.25028	1.22755	1.29803	1.78896	1.57271	1.35066	1.27726
CCDC14	26.8057	22.0373	24.1218	21.6415	19.7203	25.3048	29.8581	35.7432	25.4345	24.9258	26.8067	35.8779	34.2128	30.5461	26.9896
CCDC142	11.8746	11.1004	11.2611	13.7827	11.4346	13.0976	13.95	14.2972	20.0978	17.1139	23.838	19.6798	21.2717	21.5403	19.4794
CCDC144CP	0.564045	0.87596	0.864574	0.618406	0.387683	0.386272	0.790856	0.890202	0.780315	0.584047	0.567416	2.1255	1.79146	1.5049	0.771077
CCDC144NL	0.810343	1.99669	1.88801	1.34977	1.19502	1.48125	2.06733	2.21228	2.72162	1.87606	1.04184	1.98943	2.63992	2.68032	1.60896
CCDC144NL-AS1	10.9121	13.706	13.6025	13.5665	14.0491	15.9494	21.1687	21.2017	21.4403	22.1825	18.2918	29.3486	28.6787	25.2706	24.4708
CCDC149	1.97058	2.53659	2.64854	2.48709	2.27123	2.59086	2.72002	2.54657	2.64635	2.61495	3.21377	4.13609	3.90821	3.7635	3.23394
CCDC15	1.10719	0.622669	0.830985	0.699545	0.621534	0.55608	0.512304	0.438683	0.78893	0.682953	0.704792	0.450932	0.5616	0.582551	0.466975
CCDC150	0.676667	0.457434	0.473642	0.6854	0.543376	0.53516	0.846059	0.714879	0.897441	0.656418	0.562842	0.303916	0.278796	0.62075	0.466442
CCDC151	2.08441	1.14466	1.00421	1.53689	1.20826	1.49582	1.51721	2.45846	5.01587	1.84791	2.701	2.59839	3.84028	6.48808	1.6786
CCDC152	1.1844	0.842288	0.95083	0.712114	0.938822	1.38592	1.74093	1.79274	1.52182	1.76403	1.15583	1.25819	1.32733	1.34257	1.58297
CCDC153	2.28939	1.45082	1.66205	1.64039	3.22175	1.44123	1.77509	1.61793	2.91146	2.40222	1.63453	1.6522	3.33103	2.88732	2.99942
CCDC154	3.17877	2.84435	2.78059	3.02227	1.7767	1.86506	2.77491	4.71054	5.92287	1.29088	1.90727	2.15111	4.75745	6.52084	1.92977
CCDC157	6.067	5.05215	6.376	5.86163	6.03077	5.39131	4.52	5.53179	8.45291	6.43246	7.02867	7.62609	8.75564	8.76346	8.83241
CCDC159	3.29803	2.75274	3.08048	2.64788	2.03327	2.84242	5.10912	5.77987	5.89515	3.18373	4.41281	2.87094	3.6504	7.20068	2.68169
CCDC160	13.765	10.0835	11.1077	7.61522	9.11513	3.05313	3.63582	5.66223	3.20039	3.23086	7.02723	10.7118	10.1516	8.15846	9.0631
CCDC163	16.0651	13.2163	15.1779	11.1601	8.73913	8.12744	6.34319	4.91055	6.18288	4.20118	2.23242	2.11345	4.18046	4.37474	2.78338
CCDC167	27.7703	23.9694	20.131	20.9377	23.552	17.2324	16.6701	18.1541	15.5796	17.2933	22.9454	22.8267	20.9744	15.2332	18.1864
CCDC169	0.781993	0.589073	0.567506	0.500824	0.57035	0.273797	0.33895	0.35798	0.312716	0.196586	0.138221	0.210924	0.171164	0.228662	0.122729
CCDC17	9.46861	8.45834	10.3717	11.4177	6.30532	8.51882	12.3968	13.5322	20.5463	8.54595	3.62376	6.2355	14.7378	10.6607	7.51132
CCDC174	19.3257	16.8509	16.9842	16.9378	14.2967	18.4144	18.2544	17.0648	14.2235	15.9801	18.0373	18.0166	15.1666	14.229	14.8717
CCDC177	5.35825	9.76235	7.43241	6.86977	7.23964	26.0708	26.1261	23.973	39.7382	25.7158	21.1305	19.3241	18.9547	22.448	22.1048
CCDC18	1.07738	0.960701	1.13908	0.942464	0.898937	0.941572	1.27678	1.41477	1.34759	1.12139	0.782848	1.20893	1.15228	0.955055	1.01255
CCDC18-AS1	13.5864	15.4172	17.9261	13.1998	10.2484	9.624	17.6752	18.493	12.2052	10.6861	7.81076	12.5404	12.761	13.4979	11.8511
CCDC180	0.256739	0.647669	0.517385	0.284782	0.402773	0.190847	0.676364	0.637559	0.704017	0.338846	0.298629	0.990799	1.32372	0.735716	0.575624
CCDC181	3.43761	4.14088	4.4057	2.8932	3.32786	2.95781	3.439	4.17316	3.53166	3.85098	3.93952	5.40727	4.6431	2.97736	3.15256
CCDC182	0	0	0	0	0	0	2.48733	0	7.01193	0	0	2.03732	5.37314	2.87124	0.550382
CCDC183	4.22378	4.43208	4.55211	3.32935	3.29078	4.11631	6.0282	5.86791	5.44464	3.62653	5.21674	7.87374	9.48215	8.81653	5.86651
CCDC183-AS1	4.39127	3.30574	2.60063	4.69198	2.65202	3.69812	6.50889	8.83716	7.68363	5.37455	8.24107	8.82995	10.3501	11.5051	4.86085
CCDC184	365.032	519.509	483.118	424.855	475.452	462.989	392.186	389.514	361.225	345.657	571.216	804.215	741.211	406.486	451.403
CCDC185	1.05382	0.675159	0.520083	0.572534	0.198885	0.155698	0.488127	0	9.082	0.36332	2.96654	1.79916	8.66997	10.9876	0.864081
CCDC186	12.8852	12.9475	13.3048	13.6413	11.096	14.9665	15.3088	15.6325	13.894	14.752	12.1414	16.7641	12.0821	14.0608	13.057
CCDC188	2.33916	5.24527	6.33011	8.74769	3.86282	1.57249	4.80349	8.73084	6.62813	3.81053	4.09723	9.78432	14.0174	24.2954	6.71299
CCDC189	0.332725	0.373047	0.536411	0.759224	2.1099	0.344112	0.503451	1.04158	0.973207	0.802985	1.09274	0.530185	1.65723	1.74348	1.4323
CCDC191	1.62422	1.77234	1.87422	1.7582	1.46582	1.29269	1.84575	2.33786	1.90007	1.75424	1.47077	2.36536	2.16396	2.45795	2.2443
CCDC200	0.473044	0.675018	0.792342	0.545156	0.0568125	1.02294	1.39436	1.76045	2.59432	0.882165	0.282469	0.399731	0.803227	2.41436	0.246829
CCDC22	20.3712	17.8488	17.3163	19.1147	16.7762	12.3695	10.8201	12.0291	17.0264	13.3429	17.0235	14.3017	13.6347	19.9638	15.1012
CCDC24	22.292	18.4643	21.5602	14.4471	11.7469	29.2072	42.8397	40.0339	31.9376	36.8731	27.4201	38.9139	42.2021	37.2647	37.4681
CCDC25	21.286	19.1735	19.8826	16.8015	17.7895	19.9276	18.5761	22.443	15.2437	18.1721	14.75	18.6003	16.5352	14.8555	15.0972
CCDC28A	10.6666	9.51143	9.2662	7.51214	7.80804	11.2897	9.4553	9.21902	7.49763	7.82805	6.09463	5.63246	3.93216	5.51572	5.97456
CCDC28B	63.913	59.969	59.7461	59.2021	58.5179	40.8342	49.1407	63.0626	62.8181	62.9784	88.4056	106.66	91.0303	76.1984	91.5328
CCDC3	0.708098	0.803794	0.991352	0.514005	0.438621	0.711061	0.571601	0.771201	0.623066	0.407724	0.74945	1.17046	1.45429	0.698316	0.779964
CCDC30	0.537433	0.810878	0.827534	0.654044	0.5822	0.501831	0.715282	0.732126	0.802827	0.542895	0.635416	1.14796	1.08986	0.902314	0.760154
CCDC32	4.96345	5.77031	4.93531	4.4927	4.561	6.17514	6.88871	6.6487	6.14399	4.97266	5.9951	7.62452	7.41201	5.68977	5.80809
CCDC34	3.89961	3.39125	3.20963	3.29565	3.5666	3.98136	3.83644	4.03307	4.3413	4.56984	3.81752	2.95425	3.77412	3.85942	3.98149
CCDC39	3.00838	3.05575	3.31227	3.18006	2.46684	3.0138	4.40831	4.89956	3.87042	3.3741	3.25725	6.49934	5.74674	4.35924	4.41826
CCDC40	2.67231	4.06942	4.15338	4.94063	3.29703	2.20394	2.93133	3.97903	3.63529	3.25213	3.10014	4.29001	4.07076	4.67047	3.12323
CCDC43	64.6964	56.125	54.7972	50.2538	49.5661	68.1506	64.4431	60.5122	52.0577	53.924	48.0739	43.9497	43.5458	41.8384	37.026
CCDC47	47.5323	44.4614	44.1726	43.987	41.6952	66.3415	54.7402	52.0224	47.4798	48.3248	50.9858	37.8444	36.5255	45.7507	45.5532
CCDC50	45.1345	43.827	43.6742	52.5035	45.1516	43.6502	42.9275	42.0896	34.8866	37.5942	29.3681	34.7466	32.4996	30.4744	29.251
CCDC51	32.1788	32.5055	31.2377	25.2244	28.1868	29.9039	28.1422	26.6716	25.1503	23.9636	25.3995	22.7582	21.5346	20.1461	22.1389
CCDC54	0.773857	0.867639	0.594091	0.327003	2.04468	0.800341	0.557588	1.24232	0	0	0.28239	1.37012	0.401502	0.482738	0
CCDC57	2.25672	3.1954	3.64589	4.02764	2.94472	2.10171	4.26985	4.71995	4.34851	3.34538	3.38407	5.7025	6.06718	6.62028	4.97268
CCDC58	11.7416	11.1584	10.483	8.06322	8.78254	10.5766	10.714	11.5896	7.30616	9.73975	7.5351	8.32472	6.56626	7.55263	7.81503
CCDC59	38.6215	29.3611	30.0394	24.8338	29.7688	43.9848	39.9867	40.2684	35.905	40.296	28.4462	22.7783	24.0141	24.409	22.6481
CCDC6	6.07531	6.2885	6.64895	6.26294	5.50884	7.08829	6.48403	5.45613	5.72562	6.01846	6.4902	6.30977	6.17631	6.71476	6.34073
CCDC61	1.4138	1.61505	1.47448	1.18357	1.39202	1.54495	1.65777	1.5256	5.24229	1.1588	1.79597	1.39917	2.09678	3.56936	0.956928
CCDC62	0.438484	0.458848	0.37702	0.555861	0.386187	0.386979	0.581332	0.534984	0.790905	0.543219	0.416022	0.434752	0.555099	0.82059	0.352345
CCDC65	4.51365	8.35503	8.15326	6.28286	6.43065	4.302	7.93925	9.69691	9.90168	6.98437	6.45271	12.3398	13.8856	12.157	9.85475
CCDC66	4.6221	5.06982	5.11915	4.62455	3.92995	4.55313	5.29487	6.69194	4.46051	4.88022	4.55818	6.78436	6.07947	5.13812	4.94684
[truncated: 16,278 more rows]

## Sheet: Normalized counts
gene	Control_1	Control_2	Control_3	Control_4	Control_5	CUG-C9_1	CUG-C9_2	CUG-C9_3	CUG-C9_4	CUG-C9_5	CCG-C9_1	CCG-C9_2	CCG-C9_3	CCG-C9_4	CCG-C9_5
A1BG	200.736	171.02	189.252	172.532	188.721	197.904	187.547	277.775	265.732	272.212	385.282	427.009	397.75	352.118	327.59
A1BG-AS1	31.954	33.157	55.7142	41.8569	27.6177	31.3348	43.2174	48.1113	32.8876	53.28	60.4192	59.0765	51.4332	33.4126	50.7533
A2M	92.5846	231.227	149.456	496.158	528.189	210.273	400.373	446.618	415.699	533.769	283.707	4806.96	3241.43	3228.17	3320.88
A2M-AS1	30.3153	34.9021	47.7551	39.8151	23.0148	50.3006	101.928	86.2372	107.871	139.497	146.232	97.4243	83.4361	137.506	148.799
A2MP1	4.09666	6.98042	15.034	7.1463	2.30148	4.9476	6.52338	12.7086	17.1016	2.90618	7.00512	17.6193	29.717	26.9871	13.8418
A3GALT2	9.83199	19.1962	10.6122	34.7106	23.0148	6.5968	37.5095	38.1259	85.5078	47.4676	33.2743	82.9143	105.152	115.659	103.814
A4GALT	445.717	497.355	564.217	351.19	411.964	671.225	573.242	551.918	623.549	701.359	429.939	719.282	614.912	530.746	645.951
AAAS	1274.06	913.563	971.02	1041.32	937.852	1227.01	1206.83	1283.57	1219.47	1244.81	1409.78	1162.87	1173.82	1255.54	1354.19
AACS	1396.14	1477.23	1582.11	1506.85	1544.29	1529.63	1715.65	1581.32	1714.1	1752.43	1317.84	1624.08	1508.71	1655.21	1857.11
AACSP1	68.0046	107.324	130.884	80.6512	100.114	484.865	1073.91	1205.51	1194.48	1244.81	964.08	2303.98	2369.36	1368.63	1711.77
AADAT	790.656	777.445	819.795	903.497	1135.78	712.455	729.803	856.926	977.42	1035.57	816.097	992.899	898.366	884.149	920.48
AAGAB	2398.19	2300.05	2226.8	2335.82	2625.98	2707.99	2474.81	2560.79	2402.11	2720.19	2580.51	3006.68	2676.81	2342.74	2819.12
AAK1	4390.8	6308.56	6320.47	7904.83	7022.96	4268.13	4915.37	5424.77	5481.71	5785.24	5273.11	8089.33	7322.94	6474.34	6507.96
AAMDC	173.698	193.707	182.177	169.47	185.269	196.255	185.101	226.94	249.946	263.494	152.361	161.683	146.299	156.782	188.018
AAMP	3920.51	3507.66	3519.73	3238.3	3674.31	3989.42	3483.49	3279.74	3009.87	3135.77	3553.35	3222.26	2609.38	2741.12	3272.44
AAR2	1470.7	1476.36	1445.03	1573.21	1569.61	1493.35	1394.37	1318.07	1279.99	1537.37	1722.38	1594.03	1315.55	1381.48	1586.04
AARD	23.7606	17.4511	25.6462	16.3344	12.6581	18.9658	31.8015	13.6164	44.7271	33.9055	28.8961	27.9836	40.0036	64.255	57.6742
AARS1	6962.69	5663.74	5831.42	5098.38	4760.6	6744.41	5492.69	4997.22	4322.75	4568.52	6565.55	4271.12	3750.05	3716.51	3969.14
AARS2	1508.39	1053.17	1056.8	1149.53	1174.9	1287.2	1109.79	1184.63	1236.57	1275.81	1797.69	989.79	892.651	1179.72	1140.8
AASDH	793.114	797.513	840.136	756.487	814.723	768.528	861.087	1024.86	669.592	817.606	605.067	1095.51	888.08	720.941	899.718
AASDHPPT	6603	6197.74	5979.11	5955.93	6601.79	5921.46	4955.32	5130.66	4442.46	5311.53	5872.04	7150.32	6569.73	4361.63	5189.53
AASS	993.85	826.308	1001.09	987.211	756.035	1128.88	1228.84	1467.85	1347.08	1347.5	588.43	556.562	518.904	771.06	712.853
AATBC	44.2439	124.775	68.0952	93.9229	74.798	35.4578	97.0353	78.0674	134.181	48.4364	36.7769	49.7486	45.7184	113.089	53.0603
AATK	346.578	308.011	414.762	288.915	304.946	332.314	320.461	394.876	565.667	462.083	731.16	554.49	610.34	641.265	569.821
ABALON	244.161	218.138	195.442	246.037	196.776	172.341	144.33	133.441	124.973	118.185	118.211	83.9508	115.439	89.957	78.4369
ABAT	669.395	811.474	853.401	970.877	864.204	1075.28	1276.95	1188.26	1352.34	1548.03	2359.85	2922.73	2744.25	2514.94	2748.75
ABCA1	4931.56	7607.79	7593.06	7768.03	6775.55	5157.88	6873.2	6150.08	5539.59	6156.26	2485.07	2612.84	2234.49	7726.02	7496.49
ABCA11P	101.597	103.834	83.1292	148.031	139.239	170.692	183.47	168.843	153.914	207.308	198.77	269.472	237.736	217.182	257.227
ABCA12	1657.51	1646.51	1527.28	2171.46	2012.64	2104.38	1661.02	1043.02	759.046	815.669	386.157	50.785	86.8649	88.6719	77.2835
ABCA2	1378.94	1643.02	1645.78	2133.68	1780.19	2248.69	1992.89	2006.15	2637.59	2607.81	4224.96	3295.84	3171.71	4851.25	4581.64
ABCA3	4810.3	5620.11	5765.98	8110.04	7767.48	5793.64	4358.44	4022.29	5761.91	6474.97	8407.9	5390.47	5178.75	7023.07	7562.24
ABCA5	1791.06	1683.15	1762.52	1588.52	1596.07	1542.83	1992.08	2199.5	1729.89	1929.71	2065.64	3244.02	2967.12	2710.28	2982.91
ABCA7	2045.05	1882.97	2356.8	2076.51	1650.16	1968.32	2122.55	2071.51	2165.32	2156.39	2460.55	2277.03	2175.05	3767.91	3570.03
ABCB1	632.525	421.443	313.061	589.06	590.329	282.013	163.9	131.625	334.138	261.556	331.868	83.9508	80.0072	125.94	87.6648
ABCB10	917.652	1047.94	1012.58	1098.49	1052.93	939.22	887.18	846.032	906.383	993.914	1047.27	1146.29	1080.1	1019.08	1170.79
ABCB6	1220.81	977.259	928.571	847.348	758.336	1396.05	1014.39	930.454	998.468	928.041	940.438	457.065	510.903	645.12	459.087
ABCB7	1278.16	1013.91	1028.5	911.664	1033.36	1201.44	1178.29	1207.32	947.163	1106.29	915.92	1007.41	874.364	868.728	910.099
ABCB8	685.781	812.347	856.938	1051.53	1050.62	889.744	1144.85	1271.77	1256.31	1119.85	1110.31	1352.54	1309.83	1554.97	1407.25
ABCB9	400.654	459.835	452.789	539.036	504.023	431.266	451.744	391.245	640.651	543.456	649.725	720.318	688.062	790.337	874.341
ABCC1	246.619	267.001	282.993	292.999	254.313	325.717	346.555	274.144	338.085	254.775	269.697	193.812	197.732	246.739	254.92
ABCC10	929.942	963.298	984.285	1204.66	1013.8	1096.72	1188.89	1104.74	1560.19	1239	1344.98	1063.38	1041.24	1465.01	1387.64
ABCC2	104.875	86.3827	121.156	93.9229	117.375	199.553	151.669	88.9605	111.818	81.3731	66.5487	33.1657	57.148	75.8209	38.065
ABCC3	95.0426	71.5493	114.082	41.8569	29.9192	61.0204	127.206	136.164	248.63	72.6546	13.1346	6.21857	130.297	182.484	14.9953
ABCC5	4794.73	5244.04	5681.97	5450.59	4867.62	3502.9	4482.38	5062.58	4200.41	4218.81	5107.61	7950.45	6912.62	6413.94	6928.98
ABCC8	308.888	432.786	488.163	500.241	413.115	391.685	481.099	595.491	857.709	592.861	566.539	681.97	838.932	945.834	681.709
ABCD1	677.588	854.229	841.904	987.211	1075.94	839.443	940.183	809.722	956.372	971.634	962.329	669.533	588.624	985.672	1045.06
ABCD3	2999.58	2743.31	2652.18	2457.31	2344.05	3285.21	2888.23	2750.51	2199.52	2385.98	2620.79	2527.85	2201.34	1990.62	2309.28
ABCD4	1851.69	1711.08	1814.69	1812.1	1494.81	1439.75	1808.61	1959.85	1745.67	1509.28	1667.22	1575.37	1505.28	1844.12	1952.85
ABCE1	3109.37	2507.72	2435.51	2659.45	2935.53	2887.75	2546.57	2682.43	2106.12	2574.88	2488.57	2448.05	2100.76	1904.52	2233.15
ABCF2	274.476	314.992	306.871	285.852	399.306	333.963	327.8	268.697	293.357	409.772	322.236	272.581	253.737	272.441	317.208
ABCF3	1416.63	1329.77	1267.28	1563	1449.93	1405.12	1462.05	1388.87	1395.75	1573.21	1785.43	1566.04	1365.84	1637.22	1772.91
ABCG1	455.549	422.316	461.632	311.375	371.688	437.863	343.293	322.255	434.116	335.18	530.638	460.175	459.47	420.228	359.887
ABCG2	286.766	214.648	229.047	219.494	214.037	150.902	76.6498	50.8346	80.2458	67.8109	40.2795	6.21857	35.4317	46.2636	12.6883
ABCG4	424.414	325.462	364.354	266.455	231.298	432.091	309.045	368.551	482.79	385.554	702.264	623.93	709.778	767.205	615.961
ABHD1	24.58	34.0296	31.8367	43.8987	12.6581	4.9476	12.2313	12.7086	63.1442	7.74982	8.7564	15.5464	51.4332	30.8424	2.30697
ABHD10	2159.76	1817.53	1698.84	1559.94	1707.7	1900.7	1829.81	2007.06	1653.59	1753.4	2114.67	2489.5	2169.34	1835.12	2124.72
ABHD11	675.949	560.179	548.299	423.674	472.953	601.134	506.378	481.113	495.945	475.645	475.473	330.621	348.603	452.355	467.161
ABHD11-AS1	10.6513	9.59808	3.53741	4.0836	3.45221	3.2984	4.89254	7.26208	22.3636	0.968727	10.5077	4.14572	16.0014	24.4169	0
ABHD12	2623.5	2382.94	2173.74	2985.11	3090.88	2237.14	1852.64	1615.81	1907.48	2118.61	2227.63	1637.56	1708.72	1687.34	1950.54
ABHD13	2184.34	2211.05	2052.58	2127.56	2301.48	2032.64	2108.68	2089.66	1687.79	2050.8	2158.45	2529.92	2282.49	1790.14	2121.26
ABHD14A	167.963	179.746	195.442	157.219	209.434	136.059	186.732	197.892	167.069	146.278	242.552	260.144	210.305	203.046	281.45
ABHD14B	243.342	265.256	280.34	210.306	176.063	346.332	468.053	370.366	373.603	305.149	281.956	221.796	163.443	271.156	260.687
ABHD15	131.913	103.834	105.238	94.9438	100.114	177.289	234.842	174.29	164.438	100.748	152.361	49.7486	53.7191	102.808	74.9765
ABHD16B	227.774	232.972	203.401	248.079	286.534	188.834	240.55	202.431	253.892	315.805	182.133	116.08	116.582	219.752	218.009
ABHD17A	1756.65	1768.66	1651.97	2109.18	2295.72	1739.08	1811.05	1621.26	2100.86	2367.57	3047.23	2591.07	2175.05	2516.23	3117.87
ABHD17B	1340.43	1347.22	1354.83	1248.56	1376.28	1530.46	1201.12	1188.26	1354.97	1591.62	1640.07	1713.22	1561.28	1364.78	1562.97
ABHD17C	285.947	543.6	395.306	712.589	670.88	498.059	434.62	410.308	636.704	600.611	373.023	389.697	412.608	398.381	476.389
ABHD18	978.283	975.514	1062.11	909.623	918.289	951.589	1130.99	1305.36	912.96	1100.47	873.889	1125.56	1035.52	1061.49	1108.5
ABHD2	3897.56	4109.72	4173.26	4482.78	4301.46	3549.08	3030.11	2636.14	3170.37	3666.63	4286.26	3418.14	3147.71	3803.9	4149.08
ABHD3	463.742	335.06	349.319	354.253	342.92	343.034	385.695	391.245	338.085	384.585	345.002	308.856	300.598	350.832	359.887
ABHD4	1743.54	1961.5	1834.15	1565.04	1752.57	2396.29	2123.36	1451.51	1416.8	1641.02	986.847	559.672	445.754	839.171	922.787
ABHD5	1174.92	1248.62	1026.73	1234.27	1271.57	1086	936.105	978.565	1003.73	1257.41	816.972	1053.01	883.508	880.294	1002.38
ABHD6	1034.82	736.435	794.149	734.028	675.483	596.186	488.438	516.516	519.624	551.206	1065.65	817.743	692.634	625.844	694.398
ABHD8	986.476	937.994	875.51	642.147	683.539	1111.56	927.136	844.217	769.57	843.762	1217.14	871.637	798.929	778.771	952.778
ABI1	2830.79	2737.2	2806.94	2630.86	2978.11	2998.25	3036.63	2598.92	2152.17	2652.38	2571.76	2978.7	2595.66	2495.66	2811.04
ABI2	7174.89	8140.05	8216.53	9201.38	8943.54	8528.84	7883.51	7671.48	8631.02	9660.15	9807.17	9705.12	8721.92	9667.81	10529
ABI3	41.7859	20.9413	24.7619	54.1077	23.0148	39.5808	23.6473	28.1406	136.812	62.9673	40.2795	17.6193	44.5754	83.5315	34.6045
ABITRAM	877.505	993.838	959.523	840.201	985.032	963.133	1131.81	1220.03	956.372	1115.01	801.211	978.389	869.792	1064.06	1131.57
ABL1	4321.16	5148.93	4892.24	5242.33	4952.78	5471.22	5358.96	4319.12	5008.13	5365.78	5760.84	4455.61	3969.5	4961.77	5384.46
ABL2	2217.93	2972.79	3023.6	2922.84	2632.89	2826.73	3273.92	2582.58	2220.57	2405.35	2337.08	2526.81	2213.91	2324.75	2610.34
ABLIM1	8385.05	14088.2	15206.5	14800	14216.2	7340.59	7799.52	6802.75	6222.34	7553.17	5435.98	7805.35	6624.59	5988.57	6615.23
ABLIM2	532.566	964.171	940.067	937.187	903.33	521.148	568.35	606.384	709.057	618.048	509.623	1013.63	956.657	723.512	603.272
ABLIM3	810.32	1218.96	1233.67	1281.23	1291.13	583.817	556.118	580.059	578.822	584.143	1257.42	1595.06	1568.14	927.842	964.313
ABO	32.7733	32.2845	29.1837	24.5016	23.0148	18.9658	61.9721	62.6355	121.026	36.8116	20.1397	23.8379	50.2902	93.8123	12.6883
ABR	131.093	137.863	130	136.801	143.842	31.3348	26.909	29.9561	153.914	21.312	16.6372	19.6922	52.5761	89.957	13.8418
ABRACL	2294.13	1901.29	1697.96	1604.86	1821.62	1828.14	1450.64	1537.75	973.473	1347.5	1040.26	500.595	485.758	376.534	498.305
ABRAXAS1	263.006	263.511	303.333	232.765	291.137	354.578	391.403	386.706	294.673	437.865	269.697	382.442	248.022	367.539	378.343
ABRAXAS2	1699.3	1453.67	1413.2	1379.24	1484.45	1423.26	1327.51	1401.58	1032.67	1187.66	1433.42	1518.37	1282.4	1133.46	1242.3
ABT1	1428.92	1214.59	1219.52	1180.16	1281.92	1428.21	1267.98	1285.39	1024.78	1350.41	1282.81	1152.51	1059.52	1035.79	1253.84
ABTB1	340.023	183.236	237.007	193.971	192.173	228.414	300.891	393.968	435.432	358.429	420.307	349.277	397.75	557.734	532.91
ABTB2	1344.52	1742.49	1684.69	2033.63	1828.52	2016.97	1453.9	1137.42	1658.85	1622.62	1797.69	615.639	637.771	1172.01	1269.99
ACAA1	767.714	835.033	795.918	904.518	873.41	1039.82	1297.34	1133.79	1158.96	1267.1	873.013	1118.31	845.79	1102.62	1331.12
ACAA2	1808.27	1273.05	1246.94	1035.19	1245.1	1449.65	1409.87	1246.35	1082.66	1482.15	1166.35	723.428	579.481	945.834	1038.14
ACAD10	564.52	700.66	702.176	771.801	799.763	700.086	709.418	747.087	716.95	847.637	587.555	806.342	616.055	1043.5	1078.51
ACAD8	1779.59	1699.73	1969.45	1679.38	1772.14	1755.57	1523.21	1531.39	1740.41	2113.76	1793.31	2237.65	1933.89	1826.13	1950.54
ACAD9	753.786	692.807	653.537	810.595	851.546	782.546	763.236	859.649	828.768	865.074	1011.36	1033.32	933.798	1046.07	1094.66
ACADL	171.24	188.471	168.911	171.511	116.225	164.92	165.531	128.902	99.9783	69.7484	35.9013	14.51	13.7155	33.4126	9.22787
ACADM	2815.23	2761.63	2528.37	2822.79	3088.58	2871.26	2712.1	3064.6	2527.08	3153.21	2702.23	3232.62	2930.55	2403.14	3054.43
ACADS	168.782	145.716	143.265	99.0274	93.2098	191.307	212.825	218.77	280.202	178.246	261.816	172.047	192.017	271.156	209.934
ACADSB	1319.13	1225.06	1386.67	1378.22	1405.05	1081.88	980.138	1156.49	1223.42	1438.56	1866.87	2163.03	1809.31	1760.59	1907.86
ACADVL	4778.35	3888.1	4045.92	4741.06	4299.16	5023.47	6014.56	6569.46	6442.03	5423.91	4780.12	3873.14	3969.5	6185.19	5698.21
ACAN	156.492	47.9904	51.2925	92.902	79.4009	159.148	115.79	131.625	370.972	285.775	161.118	104.679	278.882	278.867	211.088
ACAP1	203.194	226.864	272.381	153.135	90.9083	150.902	207.933	218.77	234.16	149.184	193.517	173.084	222.877	210.756	128.037
ACAP2	2378.52	2813.11	2790.13	2625.76	2596.07	2910.84	3180.96	3011.04	2195.58	2472.19	2049.87	2608.69	2427.65	2239.93	2373.87
ACAP3	5634.55	5242.3	5503.33	7408.68	5964.28	4461.91	4400.02	5598.16	7070.84	5460.72	7743.29	6480.79	7782.41	8421.26	6251.89
ACAT1	1672.26	1408.3	1302.65	1244.48	1349.82	1481.81	1157.09	1181	1080.03	1196.38	1894.01	1655.18	1506.42	1165.59	1568.74
ACAT2	1985.24	2973.66	2511.56	2768.68	2830.82	2980.93	3059.47	3545.71	1470.73	1594.53	2024.48	6506.7	5560.5	1354.5	1576.81
ACBD3	2964.34	2499.86	2400.13	2538.98	2630.59	3163.17	2470.73	2257.6	2286.35	2549.69	2636.55	2264.6	2160.19	2122.99	2345.03
ACBD3-AS1	6.55466	6.98042	17.6871	10.209	6.90443	5.7722	12.2313	23.6018	7.89303	13.5622	14.0102	13.4736	16.0014	21.8467	9.22787
ACBD4	308.888	265.256	335.17	161.302	140.39	271.294	328.615	367.643	276.256	185.027	158.491	125.408	157.728	237.744	204.167
ACBD5	2322.81	2259.91	2134.83	2082.64	2103.55	2402.06	2165.76	2223.1	1827.24	2044.01	2094.53	2202.41	2007.04	1693.76	1883.64
ACBD6	2251.53	2157.82	2164.01	1939.71	2195.61	2091.19	1816.76	1733.82	1549.66	1664.27	2298.56	1736.02	1681.29	1387.91	1827.12
ACBD7	147.48	116.05	82.2448	120.466	146.144	168.218	110.082	114.378	169.7	158.871	133.097	145.1	120.011	102.808	108.428
ACCS	195.001	114.304	107.891	107.195	90.9083	181.412	340.847	315.901	280.202	252.838	140.102	112.971	145.156	233.888	175.33
ACD	816.055	567.159	607.551	801.407	733.02	749.562	596.89	629.986	845.869	850.543	1097.18	837.435	780.641	929.128	941.243
ACE	198.278	161.422	191.905	128.633	123.129	347.157	247.073	255.988	381.496	347.773	99.823	31.0929	69.7205	204.331	53.0603
ACER2	1213.43	1106.4	1104.56	1039.28	1075.94	1380.38	1431.88	1047.56	905.067	980.352	788.076	364.823	342.888	462.636	536.37
ACER3	1067.59	1329.77	1294.69	1164.85	1173.75	1363.06	1721.36	1638.51	1211.58	1434.69	1042.89	1511.11	1372.69	1168.16	1428.01
ACHE	4426.85	4557.34	4612.79	5907.95	6081.65	5139.73	3493.27	3444.95	4384.58	4681.86	7702.13	5324.14	4620.99	5421.84	6512.57
ACIN1	4204.81	4778.97	5232.72	5904.89	5825.04	4805.77	5426.64	5453.82	5283.07	6253.14	6554.17	6975.17	6086.26	6415.22	7557.63
ACKR1	310.527	469.433	444.83	639.084	573.068	289.435	326.169	383.075	497.261	483.395	345.878	626.003	568.051	557.734	536.37
ACKR3	29.496	13.0883	22.1088	30.627	33.3714	34.6332	19.5701	20.8785	30.2566	12.5935	21.891	17.6193	21.7162	33.4126	43.8324
ACKR4	22.122	21.8138	25.6462	34.7106	12.6581	29.6856	22.8318	18.1552	23.6791	15.4996	8.7564	4.14572	13.7155	14.1361	14.9953
ACLY	15968	16993.8	16565.7	20272	20507.3	14885.7	13670.6	12012.4	12432.8	15087.9	19956.7	20952.5	17830.2	15823.4	17844.4
ACO1	1691.1	1875.99	1888.09	1538.5	1661.67	1834.74	1929.29	1806.44	1604.92	1870.61	2138.31	2177.54	1827.59	2011.18	2181.24
ACO2	4037.67	4108.85	4047.68	4253.07	4370.5	4011.68	3571.55	3197.13	3358.48	4088.03	4555.96	3815.1	3312.3	4186.86	4667
ACOT1	59.8113	56.7159	61.0204	35.7315	44.8788	87.4077	90.5119	78.9751	136.812	103.654	99.823	75.6593	105.152	110.519	79.5904
ACOT13	724.29	610.787	559.796	487.991	514.38	719.876	598.52	721.669	490.683	584.143	570.918	465.357	389.749	436.934	446.398
ACOT2	329.372	305.394	306.871	346.085	344.071	474.97	423.204	357.658	469.635	561.862	567.415	376.224	417.18	422.798	510.994
ACOT4	9.01266	6.10787	10.6122	2.0418	9.20591	23.0888	26.909	13.6164	19.7326	28.0931	16.6372	11.4007	27.431	23.1318	25.3767
ACOT7	2726.74	2877.68	2584.96	3861.05	4502.84	3315.72	2367.17	2335.67	2541.55	3071.83	3276.65	4003.73	3227.72	2422.41	3087.88
ACOT8	570.255	547.091	509.387	544.14	582.274	615.977	669.462	653.587	545.934	595.767	694.383	712.027	562.336	562.874	743.997
ACOT9	1248.66	930.141	1024.97	760.571	903.33	663.803	676.801	511.977	573.56	593.83	366.893	178.266	161.157	236.458	249.153
ACOX1	1959.84	2080.17	2227.69	2114.29	2020.7	2245.39	2244.04	2035.2	1778.56	1983.95	2132.18	1834.48	1688.15	1937.93	2122.41
ACOX3	499.793	597.699	620.816	659.502	571.917	467.548	559.38	507.438	580.137	543.456	637.466	846.763	778.356	749.214	782.062
ACP1	4228.57	3782.52	3535.64	3764.06	4225.51	4175.78	3893.64	4115.78	3045.39	3776.1	3941.26	4122.92	3884.92	3167.77	4084.49
ACP2	1020.89	1100.29	1137.28	1580.35	1531.63	1274.01	1254.12	1175.55	1906.17	2072.11	1595.42	1383.63	1251.54	2051.02	2288.51
ACP4	15.5673	19.1962	21.2245	33.6897	26.467	14.0182	46.4791	36.3104	99.9783	38.7491	43.782	39.3843	58.2909	87.3868	35.758
ACP5	537.482	513.934	522.653	210.306	313.001	284.487	239.734	173.382	168.385	151.121	112.958	35.2386	53.7191	123.37	66.9021
ACP6	274.476	280.089	245.85	205.201	157.651	340.56	488.438	469.312	389.389	297.399	196.143	163.756	174.873	209.471	171.869
ACRBP	58.9919	67.1866	84.0136	89.8393	66.7428	50.3006	66.0493	93.4993	198.641	71.6858	68.2999	78.7686	150.871	203.046	100.353
ACRV1	88.4879	113.432	84.0136	102.09	86.3054	28.0364	28.5398	33.5871	51.3047	18.4058	26.2692	39.3843	32.0029	69.3954	25.3767
ACSF2	279.392	227.736	260.884	120.466	79.4009	295.207	400.373	290.483	231.529	193.745	81.4346	51.8215	69.7205	134.936	73.823
ACSF3	536.663	587.228	571.292	564.558	550.053	600.309	673.539	627.262	568.298	542.487	487.732	539.98	480.043	498.619	560.593
ACSL1	1297	1266.95	1258.43	1421.09	1464.89	941.694	820.315	694.437	977.42	1008.45	1696.12	1534.95	1452.7	1404.61	1559.51
ACSL3	7333.84	6966.46	6652.1	6768.57	6853.8	7401.61	6820.2	6737.4	5784.27	6894.43	7435.94	12003.9	9734.59	8894.18	10353.7
ACSL4	13624.7	14078.6	13545.6	15039.9	15060.9	17618.4	15729.5	17257.4	14685	16977.9	7394.78	13739.9	12203.4	7409.89	8534.63
ACSL6	518.637	588.101	791.496	446.134	348.674	506.305	565.088	658.126	645.913	619.986	714.523	990.826	949.799	669.537	583.663
ACSM4	30.3153	43.6276	38.9115	53.0868	51.7832	20.615	13.0468	37.2182	30.2566	16.4684	9.63204	34.2022	35.4317	42.4083	42.6789
ACSS2	662.84	915.308	875.51	570.683	523.586	1052.19	1117.94	1126.53	782.725	733.327	1153.22	1517.33	1315.55	988.242	1108.5
ACSS3	1022.53	884.769	1005.51	625.812	665.127	1074.45	1013.57	895.052	697.217	735.264	209.278	99.4972	123.44	169.633	234.157
ACTA1	31.1346	18.3236	23.8775	38.7942	40.2758	16.492	50.5562	122.548	86.8233	31.968	40.2795	15.5464	68.5776	66.8252	118.809
ACTA2	698.89	513.934	506.734	476.761	536.244	840.268	848.04	607.292	532.779	735.264	652.352	109.861	137.155	167.063	253.767
ACTA2-AS1	18.0253	32.2845	23.8775	25.5225	11.5074	14.8428	32.6169	24.5095	23.6791	19.3745	28.0205	77.7322	75.4353	37.2679	34.6045
ACTB	76855	78734.8	78535	102964	113329	79063.5	59074.1	51099.6	77512.1	89093.9	97128.7	68726.7	65211.6	80620.8	102320
ACTBL2	2.458	0.872553	4.42177	3.0627	5.75369	1.6492	3.26169	0	31.5721	1.93745	0.87564	3.10929	6.85776	5.1404	0
ACTC1	178.614	72.4219	104.354	181.72	174.912	64.3188	40.7711	38.1259	131.55	114.31	90.191	34.2022	45.7184	52.6891	26.5301
ACTG1	89973.3	104760	107620	111602	121798	101311	103078	93099.9	93933.6	107911	121282	91818.3	82314.8	76381.2	96085.2
ACTG1P17	34.412	20.9413	23.8775	26.5434	28.7685	10.7198	30.1706	38.1259	49.9892	22.2807	13.1346	15.5464	35.4317	34.6977	40.372
ACTG1P20	90.1266	89.873	128.231	131.696	107.019	90.7061	97.8507	137.98	99.9783	105.591	93.6935	138.882	124.583	134.936	111.888
ACTG1P4	145.022	132.628	147.687	116.383	123.129	84.1092	143.514	179.737	122.342	88.1542	127.843	278.799	196.589	134.936	134.958
ACTL10	15.5673	9.59808	11.4966	15.3135	10.3566	9.89521	17.1239	13.6164	30.2566	14.5309	11.3833	6.21857	35.4317	43.6934	3.46045
ACTL6A	1468.24	1266.95	1227.48	1270	1377.43	1498.3	1422.91	1378.89	1182.64	1383.34	1411.53	1229.2	1074.38	1019.08	1284.98
ACTL6B	1224.9	1353.33	1186.8	1337.38	1478.7	1117.33	905.119	934.993	1304.98	1056.88	2130.43	1970.25	2085.9	1574.25	1779.83
ACTL7B	0	0	1.76871	0	3.45221	1.6492	0	1.81552	57.8822	2.90618	0.87564	0	34.2888	33.4126	0
ACTN1	3175.73	3043.46	3155.37	3480.25	3585.7	2946.3	3144.27	2212.21	2661.27	2903.28	2106.79	1284.14	1156.68	1740.03	1809.82
ACTN2	145.841	103.834	93.7414	100.048	75.9487	79.9862	97.0353	79.8829	109.187	96.8727	195.268	166.865	137.155	156.782	119.962
ACTN4	11274	12399	12105	15187.9	14668.5	11364.6	12083.8	10596.3	12176.3	13631	9657.44	7787.73	6960.62	10594.4	11944.3
ACTR10	4611.2	4471.83	4005.24	4155.07	4703.07	4160.11	3823.52	4141.2	3295.34	3699.57	4109.38	4923.04	4313.53	3373.39	4258.66
ACTR1A	7532.94	7784.04	7402.92	8053.89	8380.83	7613.54	6745.99	6428.76	6607.78	7425.3	8089.17	8607.54	7485.24	6764.77	8260.1
ACTR1B	2954.51	3231.06	3028.91	2764.6	2745.66	2482.87	2154.35	2267.58	1957.47	2039.17	3013.08	2886.46	2451.65	2313.18	2903.32
ACTR2	19981.1	18145.6	17240.5	18867.3	19360	22032.5	18774.3	17894.7	16517.5	19710.7	18403.3	19804.1	17103.2	15976.4	18581.5
ACTR3	6849.62	6396.69	5993.26	6767.55	6936.65	6303.25	5475.56	5104.34	4647.68	5672.87	6663.62	7710	6705.74	5478.38	6432.98
ACTR3B	934.039	849.867	809.183	918.811	994.238	897.99	728.988	736.194	737.998	917.385	1092.8	1104.83	882.365	984.387	1092.35
ACTR3C	197.459	432.786	397.075	348.127	347.523	341.385	408.527	472.035	477.528	333.242	321.36	611.493	523.476	476.772	377.189
ACTR5	478.49	472.924	446.598	423.674	421.17	559.904	576.504	552.826	356.502	468.864	526.26	515.105	541.763	488.338	531.756
ACTR6	1549.36	1405.68	1271.7	1189.35	1367.08	1298.75	1346.26	1465.12	1049.77	1286.47	1303.83	1669.69	1337.26	936.838	1105.04
ACTR8	1986.06	2136.88	2072.04	2078.55	2073.63	2169.52	1986.37	2066.06	1591.76	1951.99	2380.87	2700.93	2216.2	2102.42	2162.78
ACTRT1	0.819332	0.872553	0.884353	7.1463	2.30148	0.8246	0.815423	3.63104	15.7861	0.968727	0.87564	1.03643	8.00072	12.851	0
ACTRT3	66.3659	62.8238	79.5918	56.1495	70.195	57.722	34.2478	34.4949	60.5132	56.1862	51.6628	12.4371	19.4303	33.4126	27.6836
ACVR1	1358.45	1369.04	1422.04	1306.75	1468.34	1473.56	1881.18	1498.71	1401.01	1600.34	809.967	457.065	436.611	1056.35	1301.13
ACVR1B	7584.56	8585.05	8771.01	8211.1	8021.8	8034.08	8439.63	7523.52	8185.07	9122.51	8940.29	10384	9196.25	11790.8	12877.5
ACVR1C	64.7273	72.4219	68.0952	85.7557	86.3054	56.8974	40.7711	44.4802	48.6737	44.5615	39.4038	29.02	27.431	32.1275	14.9953
ACVR2A	2849.64	3310.47	3119.11	3701.79	3646.69	3121.11	3158.95	3410.45	2804.66	3380.86	2507.83	3843.08	3636.9	2568.92	2869.87
ACVR2B	5670.6	8181.06	7827.41	7416.84	6773.25	6953.86	6522.57	6263.55	6935.34	7219.93	7759.05	9342.37	8387.04	8299.18	8006.33
ACVR2B-AS1	119.623	107.324	100.816	121.487	110.471	110.496	92.9582	104.392	144.705	97.8415	106.828	87.06	86.8649	116.944	85.3578
ACVRL1	233.51	132.628	157.415	116.383	95.5113	69.2664	56.2642	56.2811	127.604	51.3426	33.2743	14.51	38.8606	92.5272	28.8371
ACYP1	689.878	642.199	604.013	562.516	647.866	472.496	504.747	570.981	385.443	519.238	592.809	615.639	579.481	328.986	502.919
ACYP2	469.477	553.199	450.136	422.653	510.928	407.353	379.987	358.565	334.138	410.74	424.686	602.165	625.199	366.254	536.37
ADA	149.118	129.138	161.837	79.6303	108.169	162.446	193.255	152.504	189.433	144.34	149.735	92.2422	126.869	122.085	100.353
ADA2	2291.67	2475.43	2813.13	2092.85	2525.87	2539.77	2274.21	2162.28	2315.29	2634.94	1548.13	1211.59	1105.24	1459.87	1561.82
ADAL	620.235	589.846	568.639	538.015	584.575	770.177	713.495	813.353	626.18	680.047	769.688	693.371	661.774	618.133	642.491
ADAM10	5196.21	5401.1	5488.3	6099.88	5831.94	5942.07	5835.98	5520.09	5792.17	6233.76	5239.83	5719.02	4896.44	5941.02	6687.9
ADAM11	1238.83	707.64	909.115	805.491	650.167	611.854	527.579	662.665	1048.46	745.92	1765.29	1054.05	1109.81	1364.78	1133.88
ADAM15	493.238	478.159	503.197	422.653	428.075	608.555	706.972	630.893	543.303	524.082	524.509	391.77	426.324	460.066	434.864
ADAM17	2281.84	2089.76	2034.01	2108.16	1918.28	2240.44	2458.5	2096.02	1700.95	1780.52	1576.15	1445.82	1318.98	1570.39	1611.42
ADAM19	1804.99	2130.77	2203.81	3131.1	2854.98	3455.08	3253.54	3149.93	3808.39	4009.56	2175.09	2054.2	1864.17	2540.64	2488.07
ADAM20P1	42.6053	72.4219	55.7142	77.5885	92.0591	41.23	79.096	84.4217	94.7163	60.0611	60.4192	102.606	72.0065	87.3868	80.7439
ADAM21	29.496	32.2845	46.8707	35.7315	36.8236	47.8268	69.3109	85.3295	65.7752	89.1229	49.0359	49.7486	88.0079	96.3825	95.7392
ADAM21P1	1.63866	5.23532	5.30612	3.0627	6.90443	3.2984	4.07711	2.72328	11.8395	4.84364	6.12948	4.14572	3.42888	11.5659	3.46045
ADAM22	1456.77	1868.14	1859.79	1791.68	1773.29	1605.5	1679.77	1732.91	1733.83	1926.8	2092.78	2998.39	2586.52	2292.62	2233.15
ADAM23	1247.84	1341.99	1521.09	1643.65	1683.53	1372.96	1418.84	1292.65	1424.69	1669.12	1676.85	1775.4	1645.86	1657.78	1721
ADAM28	62.2693	75.9121	96.3945	42.8778	64.4413	40.4054	145.961	113.47	52.6202	36.8116	10.5077	3.10929	37.7177	48.8338	4.61394
ADAM33	18.0253	6.98042	7.95918	27.5643	24.1655	42.8792	31.8015	39.0337	372.288	113.341	28.0205	22.8014	90.2938	147.787	36.9115
ADAM3B	1.63866	2.61766	0.884353	1.0209	1.15074	1.6492	0.815423	0	7.89303	1.93745	0.87564	7.255	9.14368	5.1404	5.76742
ADAM8	281.031	275.727	321.905	270.539	197.927	346.332	441.144	396.691	309.144	199.558	165.496	226.978	276.596	343.122	222.622
ADAM9	3830.38	3291.27	3527.68	3724.25	3818.15	5552.04	6625.31	5647.18	5748.75	6693.91	3860.7	5253.66	4559.27	6586.14	7375.38
ADAMTS1	176.976	303.648	361.7	579.872	565.012	215.221	220.98	176.105	203.903	247.994	226.791	112.971	113.153	277.582	262.994
ADAMTS10	996.308	1332.39	1391.97	1526.25	1237.04	1258.34	1728.7	2270.31	2192.95	1973.3	1920.28	3083.38	3200.29	3163.92	3127.1
ADAMTS13	741.496	689.317	762.312	868.787	644.413	592.063	883.918	1088.4	1126.07	799.2	794.206	840.544	955.514	1232.41	818.974
ADAMTS15	62.2693	80.2749	90.204	124.55	103.566	40.4054	40.7711	24.5095	184.171	53.28	78.8076	47.6757	89.1509	132.365	81.8974
ADAMTS18	877.505	1102.91	1298.23	697.275	665.127	188.009	188.363	158.858	164.438	167.59	1456.19	1764	1876.74	836.6	828.202
ADAMTS19-AS1	9.83199	6.98042	7.07483	2.0418	12.6581	2.4738	2.44627	11.8009	14.4705	6.78109	0	1.03643	11.4296	16.7063	1.15348
ADAMTS4	68.8239	56.7159	56.5986	77.5885	49.4817	56.0728	48.9254	41.757	214.427	38.7491	74.4294	61.1493	110.867	208.186	41.5254
ADAMTS5	89.3072	73.2944	96.3945	141.905	149.596	29.6856	22.8318	19.9707	93.4008	57.1549	77.932	33.1657	74.2924	80.9613	36.9115
ADAMTS7	1130.68	931.887	1081.56	1365.97	1185.26	1694.55	1899.94	1779.21	2199.52	1985.89	764.434	297.455	432.039	792.907	566.361
ADAMTS9	925.026	852.484	1058.57	527.806	543.148	968.081	868.425	655.403	242.053	219.901	259.19	74.6229	99.4375	190.195	143.032
ADAMTSL2	86.0299	95.9808	140.612	79.6303	92.0591	89.0569	151.669	115.286	163.123	79.4357	65.673	52.8579	64.0057	133.65	69.2091
ADAMTSL4	271.199	501.718	591.632	577.83	400.457	698.437	1731.96	1297.19	1320.77	1078.19	355.51	465.357	465.185	1261.97	1050.82
ADAMTSL4-AS1	13.9286	39.2649	31.8367	64.3167	19.5625	12.369	44.0328	47.2035	55.2512	34.8742	9.63204	37.3114	68.5776	80.9613	43.8324
ADAMTSL5	18.0253	13.9608	20.3401	16.3344	8.05517	51.9498	51.3716	49.019	63.1442	30.0306	37.6525	27.9836	35.4317	65.5401	25.3767
ADAP1	1138.05	1504.28	1417.62	1399.65	1452.23	1200.62	1051.08	1071.16	1133.96	1232.22	1965.81	1981.65	1643.58	1372.49	1566.43
ADAP2	112.249	125.648	149.456	95.9647	75.9487	135.234	136.176	104.392	134.181	105.591	69.1756	57.0036	118.868	141.361	77.2835
ADAR	10003.2	10322.3	10811.2	9707.74	9406.13	10726.4	10995.2	9556.9	9745.26	10759.7	11254.6	9529.97	8577.91	10361.8	11511.8
ADARB1	1328.14	1755.58	1582.99	1996.88	1930.94	1711.05	1509.35	1374.35	1572.03	1568.37	2746.01	2000.31	1842.45	2003.47	2180.09
ADARB2	413.763	821.072	700.408	1296.54	1253.15	169.043	153.3	148.873	311.775	122.06	215.408	151.319	192.017	352.118	302.213
ADAT1	1369.92	1565.36	1527.28	1635.48	1632.9	2118.4	2233.44	2307.53	2073.23	2296.85	2053.38	1821.01	1642.43	1882.67	1988.61
ADAT2	279.392	232.972	266.19	246.037	265.821	371.07	354.709	384.89	313.09	316.774	283.707	286.054	301.741	206.901	290.678
ADAT3	87.6686	93.3632	93.7414	94.9438	118.526	97.3029	97.8507	88.9605	115.764	101.716	143.605	105.716	104.009	143.931	138.418
ADCK1	320.359	333.315	328.095	413.465	370.538	289.435	364.494	340.41	424.908	368.116	410.675	365.859	386.32	445.93	459.087
ADCK2	795.572	726.837	717.21	475.74	593.781	767.703	767.313	618.185	563.036	596.736	741.667	559.672	482.329	494.764	498.305
ADCK5	441.62	307.139	357.279	371.608	339.468	286.961	266.643	295.93	360.448	253.807	455.333	330.621	331.458	435.649	365.655
ADCY1	2646.44	4126.3	4429.72	3633.39	3108.14	2707.99	2708.02	2361.99	2711.25	2688.22	4423.74	6919.2	5750.23	6371.53	5246.05
ADCY10P1	116.345	99.471	145.034	115.362	104.717	100.601	143.514	181.552	152.599	129.809	91.9422	191.739	254.88	191.48	140.725
ADCY2	791.475	795.768	650	917.79	967.771	343.034	318.015	300.469	402.544	440.771	1743.4	1292.43	1281.26	888.004	900.871
ADCY3	929.942	931.887	972.788	1133.2	1013.8	958.186	958.122	929.546	1123.44	1112.1	1333.6	1141.11	1154.39	1490.72	1453.39
ADCY4	30.3153	28.7942	24.7619	12.2508	11.5074	60.1958	141.068	121.64	184.171	50.3738	14.0102	3.10929	45.7184	89.957	4.61394
ADCY5	494.877	556.689	594.285	513.513	422.321	900.464	751.82	669.927	831.399	839.887	1502.6	1522.51	1355.55	1181.01	1268.83
ADCY6	1405.15	1549.65	1726.26	1718.18	1575.36	2343.51	2574.29	2499.06	2681	2571	3560.35	4036.89	3439.17	3782.05	3938
ADCY6-DT	0.819332	4.36276	2.65306	1.0209	2.30148	2.4738	7.33881	1.81552	22.3636	12.5935	21.0154	15.5464	12.5726	11.5659	5.76742
ADCY7	931.581	880.406	981.632	1122.99	933.249	930.974	847.224	762.519	851.131	801.138	711.02	632.222	628.628	727.367	584.817
ADCY8	480.948	390.904	330.748	542.098	570.766	305.927	179.393	193.353	222.32	221.839	436.945	159.61	194.303	136.221	119.962
ADCY9	1344.52	1516.5	1700.61	1856	1594.92	1444.7	1193.78	1003.07	1444.42	1596.46	2262.65	1813.75	1612.72	2391.57	2383.1
ADCYAP1R1	299.876	260.893	335.17	256.246	202.53	352.929	411.789	393.06	347.293	306.118	972.836	1200.18	1010.38	828.89	701.318
ADD1	7738.59	8893.93	9010.67	10282.5	10487.8	8335.89	7770.16	6741.93	8387.66	9169.01	10967.4	10102.1	8856.79	10022.5	11360.7
ADD2	8462.06	11022.1	10964.2	11140.1	10457.9	9757.5	9021.84	8434	9432.17	10180.4	12369.3	13315	11844.5	11123.8	11275.3
ADD3	3478.07	3739.76	3464.01	4341.89	4293.4	3432.81	3463.92	3716.37	2837.54	3300.45	2512.21	2635.64	2397.93	2495.66	2732.6
ADGRA1	725.109	746.033	676.53	1036.21	1021.86	472.496	310.676	413.031	431.485	500.832	1019.25	798.05	725.779	670.822	753.225
ADGRA1-AS1	58.1726	50.6081	41.5646	47.9823	66.7428	35.4578	32.6169	26.325	34.2031	34.8742	63.9217	73.5865	68.5776	47.5487	43.8324
ADGRA2	210.568	169.275	203.401	145.989	113.923	205.326	207.117	221.493	364.395	146.278	343.251	233.197	278.882	435.649	352.966
ADGRA3	2020.47	1875.12	1819.11	1906.02	2026.45	2174.47	2128.25	1908.11	1920.64	2297.82	1872.12	1863.5	1569.28	2015.04	2259.68
ADGRB1	604.667	547.091	674.761	1007.63	921.741	928.5	764.867	930.454	1041.88	932.885	894.029	762.812	859.506	494.764	552.519
ADGRB2	2026.21	1827.13	1953.54	2020.36	1878	2422.68	1967.62	1737.45	2242.93	2403.41	4013.94	2773.48	2833.4	3230.74	3401.63
ADGRB3	939.774	1187.54	1082.45	1637.52	1527.03	1095.07	990.739	1058.45	1419.43	1454.06	1239.03	1734.98	1617.29	1287.67	1344.96
ADGRE5	514.541	429.296	553.605	379.775	409.663	687.717	522.686	349.488	390.705	281.9	137.476	45.6029	98.2945	173.489	104.967
ADGRF2	41.7859	43.6276	54.8299	47.9823	29.9192	19.7904	13.0468	4.5388	30.2566	2.90618	0	4.14572	10.2866	29.5573	4.61394
ADGRF3	78.6559	66.314	73.4013	111.278	60.9891	45.353	69.3109	83.5139	214.427	101.716	66.5487	63.2222	169.158	183.769	62.2882
ADGRF4	89.3072	107.324	136.19	84.7348	89.7576	87.4077	108.451	80.7907	26.3101	8.71855	8.7564	5.18215	6.85776	23.1318	3.46045
ADGRG1	2939.76	3097.56	3207.55	3528.23	3492.49	2501.01	2365.54	1966.21	2475.78	2752.15	4051.59	2044.87	1957.89	2544.5	3203.23
ADGRG2	194.182	444.129	346.666	513.513	517.832	327.366	449.298	415.754	345.978	250.9	87.564	103.643	120.011	161.923	138.418
ADGRG5	46.7019	54.9708	73.4013	54.1077	50.6325	98.1275	99.4816	48.1113	174.962	74.592	10.5077	9.32786	104.009	143.931	8.07439
ADGRG6	224.497	154.442	193.673	134.759	157.651	599.485	783.621	319.532	357.817	441.74	48.1602	35.2386	62.8628	56.5444	53.0603
ADGRL1	3565.73	4181.27	4378.43	4940.14	4330.23	4611.17	4210.03	4084.01	5646.14	5350.28	7101.44	6151.21	6081.69	7634.78	7674.13
ADGRL2	6383.42	5085.24	5161.97	5900.81	5629.41	4849.48	5033.61	4888.29	4468.77	5084.85	5335.28	5469.24	5022.16	6205.75	6376.46
ADGRL3	4484.21	4856.63	4843.6	4770.67	4067.86	4569.94	3812.92	3742.7	3166.42	3475.79	3749.49	4506.39	3980.93	3162.63	3177.85
ADGRV1	1210.15	1273.93	1222.18	1182.2	921.741	1321.01	1401.71	1458.77	1176.06	1248.69	546.4	607.347	546.335	718.371	582.51
ADH5	7508.36	7048.48	6772.38	6260.16	6825.03	6426.11	6310.56	6436.02	4716.08	5952.83	5149.64	5979.16	5190.18	4202.28	5144.54
ADH6	14.748	23.5589	23.8775	22.4598	20.7133	21.4396	18.7547	11.8009	27.6256	13.5622	5.25384	1.03643	12.5726	14.1361	5.76742
ADHFE1	205.652	167.53	160.068	203.159	181.817	180.588	235.657	231.479	206.534	222.807	145.356	136.809	139.441	137.506	192.632
ADI1	743.134	723.346	757.006	875.933	827.381	719.052	742.85	781.582	631.442	856.355	703.139	866.455	756.639	686.244	889.336
ADIPOR1	4152.38	3620.22	3588.71	3513.94	3860.73	4534.48	4302.17	3981.44	3396.63	4465.83	4407.1	3353.88	2866.54	3108.66	4029.12
ADIPOR2	3785.32	3508.54	3341.09	3262.8	3271.55	3537.54	2826.26	2653.38	2531.03	2806.4	3970.15	4788.3	4183.23	3318.13	3413.16
ADIRF	53.2566	46.2453	47.7551	28.5852	33.3714	38.7562	70.1264	68.9898	69.7217	33.9055	16.6372	12.4371	12.5726	11.5659	8.07439
ADK	865.215	876.043	860.476	874.912	861.903	864.181	1001.34	985.828	794.565	918.354	716.274	860.236	873.221	764.635	1009.3
ADM	393.28	356.002	309.524	300.145	376.291	338.086	322.092	199.707	240.737	286.743	57.7923	12.4371	33.1458	52.6891	25.3767
ADM2	609.583	424.933	545.646	263.392	276.177	745.439	619.721	531.04	305.197	335.18	159.367	20.7286	60.5769	122.085	41.5254
ADM5	76.1979	48.863	54.8299	83.7139	46.0295	37.107	44.8483	85.3295	105.24	51.3426	59.5435	68.4043	92.5797	97.6676	25.3767
ADNP	5070.85	5388.01	5640.4	5703.77	5932.06	6008.86	5537.54	5175.14	5526.43	6588.32	7909.66	7337.92	6614.31	7080.9	8354.69
ADNP-AS1	45.8826	63.6964	68.9795	76.5676	65.5921	68.4418	56.2642	56.2811	74.9838	59.0924	29.7718	65.295	51.4332	48.8338	74.9765
ADNP2	2027.03	1984.19	2042.86	1780.45	1896.42	2025.22	1885.26	1606.74	1377.33	1757.27	1870.37	1515.26	1381.84	1286.39	1534.13
ADO	1823.01	1798.33	1688.23	1696.74	1965.46	1821.54	1586.81	1435.17	1581.24	1616.81	2219.75	2067.68	1773.87	1714.32	1915.94
ADORA1	367.061	351.639	321.02	428.778	407.361	438.687	342.478	324.07	370.972	347.773	358.137	319.22	275.453	304.569	275.683
ADORA2A	17.206	20.9413	26.5306	12.2508	24.1655	5.7722	19.5701	22.694	48.6737	10.656	22.7666	62.1857	64.0057	33.4126	34.6045
ADORA2A-AS1	36.87	93.3632	96.3945	61.254	63.2906	39.5808	63.603	75.3441	122.342	51.3426	90.191	205.213	182.874	165.778	122.269
ADPGK	1106.1	1000.82	1020.54	918.811	1097.8	1048.89	1073.1	1049.37	905.067	1036.54	950.07	977.353	889.223	1038.36	1180.01
ADPRH	103.236	86.3827	76.9387	63.2958	73.6472	110.496	92.1428	66.2665	124.973	54.2487	43.782	15.5464	37.7177	46.2636	35.758
ADPRHL1	81.9332	89.873	85.7823	94.9438	77.0995	54.4236	70.9418	79.8829	127.604	100.748	116.46	107.789	132.583	165.778	126.883
ADPRM	265.464	226.864	256.462	168.449	173.761	345.508	288.66	353.119	155.23	223.776	218.91	175.157	188.588	183.769	197.246
ADPRS	1266.69	1161.37	1154.08	881.037	1065.58	1100.84	986.662	1007.61	809.035	930.947	1077.04	894.438	816.073	774.916	977.001
ADRA1A	866.854	886.514	1202.72	896.351	654.77	140.182	131.283	108.023	151.283	95.904	99.823	81.8779	142.87	158.067	49.5998
ADRA1B	27.8573	75.0396	84.0136	130.675	105.868	32.984	24.4627	29.0483	65.7752	54.2487	106.828	30.0564	66.2917	71.9656	61.1347
ADRA1D	25.3993	92.4906	115.85	138.842	118.526	192.957	134.545	117.101	160.492	123.997	167.247	52.8579	91.4368	101.523	46.1394
ADRA2A	31.1346	14.8334	19.4558	30.627	49.4817	28.0364	20.3856	17.2474	73.6682	33.9055	134.849	34.2022	34.2888	46.2636	38.065
ADRA2B	78.6559	21.8138	40.6802	33.6897	21.864	53.599	48.1099	56.2811	94.7163	53.28	75.3051	34.2022	41.1465	86.1017	47.2929
ADRA2C	173.698	161.422	169.796	140.884	140.39	163.271	167.162	126.179	106.556	116.247	170.75	192.776	139.441	64.255	99.1997
ADRB1	7.37399	6.98042	9.72788	8.16721	8.05517	9.89521	1.63085	9.0776	43.4116	3.87491	2.62692	1.03643	10.2866	48.8338	1.15348
ADRB2	16.3866	25.304	18.5714	17.3553	18.4118	37.107	18.7547	21.7862	60.5132	15.4996	13.1346	7.255	13.7155	29.5573	5.76742
ADRB3	0.819332	3.49021	3.53741	2.0418	1.15074	0	0.815423	1.81552	90.7698	1.93745	0	0	54.8621	57.8295	0
ADRM1	3256.85	3245.9	3083.74	3397.56	3810.09	3240.68	2832.78	2735.99	2903.32	3318.86	3470.16	3131.05	2377.36	2629.32	3512.36
ADSL	2046.69	1770.41	1814.69	1934.61	2005.74	1913.07	1848.56	1999.8	1578.61	1898.71	1879.12	1998.24	1685.87	1557.54	1786.75
ADSS1	724.29	718.111	736.666	660.523	719.211	586.291	644.999	655.403	677.485	717.827	639.217	726.537	649.201	664.397	684.016
ADSS2	2219.57	1931.83	1950	1987.69	2040.26	2040.89	1890.15	1975.29	1771.98	2029.48	1677.73	1681.09	1450.42	1423.89	1722.15
AEBP1	716.916	588.101	724.285	594.164	556.957	927.676	1109.79	1081.14	1256.31	1366.87	1020.12	620.821	498.33	1001.09	1015.07
AEBP2	1023.35	1202.38	1343.33	1246.52	1108.16	1247.62	1228.84	1122.9	1161.59	1179.91	1072.66	963.879	829.789	972.821	1026.6
AEN	6393.25	5434.26	5536.94	4226.53	4291.1	5224.67	4234.49	3456.75	2616.54	3073.77	3771.38	468.466	444.611	895.715	911.253
AFAP1	2680.04	3853.19	3728.43	4065.23	3817	4188.97	3254.35	3060.97	3454.51	3757.69	4471.9	4189.25	3729.48	3932.41	4085.64
AFAP1-AS1	19.664	41.01	45.9864	30.627	35.6729	18.1412	48.9254	47.2035	55.2512	45.5302	18.3884	42.4936	46.8613	47.5487	34.6045
AFAP1L1	112.249	74.167	113.197	66.3585	81.7024	106.373	108.451	82.6062	202.588	99.7789	63.0461	25.9107	104.009	128.51	68.0556
AFAP1L2	212.207	206.795	206.939	137.822	171.46	225.116	233.211	216.047	278.887	168.559	170.75	173.084	206.876	181.199	106.121
AFDN	7109.35	8564.98	9209.65	9546.44	8652.4	8448.86	9740.23	9034.94	8582.35	9504.19	9671.45	11669.2	10371.2	11587.8	12003.2
AFDN-DT	187.627	261.766	279.456	189.888	165.706	186.36	383.249	462.958	310.459	300.306	316.982	510.96	509.76	343.122	489.077
AFF1	1533.79	1879.48	2009.25	2186.77	1876.85	1970.8	2675.4	2277.57	2519.19	2888.75	1613.81	1614.76	1369.27	2110.13	2117.8
AFF1-AS1	80.2946	71.5493	53.9455	55.1286	71.3458	65.968	97.8507	80.7907	72.3527	106.56	43.782	46.6393	67.4346	66.8252	53.0603
AFF2	2092.57	2442.28	2362.99	2796.25	2380.88	1455.42	908.381	932.27	1326.03	1298.09	1236.4	1585.74	1533.85	1511.28	1428.01
AFF3	1482.17	1872.5	1938.5	2096.93	1982.72	1969.15	1728.7	1715.67	1586.5	1681.71	1744.28	1996.16	2029.9	1517.7	1631.03
AFF4	12745.5	14526.3	14297.3	13327.9	11851.5	14399.2	14344.9	12529.8	10620.1	12125.6	12122.4	11153	9823.74	10578.9	10354.8
AFG1L	335.107	341.168	307.755	303.208	309.549	331.489	341.662	334.056	286.78	393.303	336.246	409.39	408.037	294.288	339.124
AFG3L1P	468.658	590.718	641.156	762.613	734.171	420.546	740.404	734.378	848.5	795.325	640.969	883.038	952.085	979.247	1116.57
AFG3L2	2539.11	2456.24	2462.92	2458.33	2556.94	2674.18	2407.13	2256.69	2144.27	2622.35	3038.47	2661.55	2388.79	2453.26	2707.23
AFMID	450.633	451.11	545.646	357.315	375.141	364.473	559.38	572.797	452.534	419.459	264.443	283.982	266.31	349.547	367.962
AFTPH	2038.5	2135.14	2015.44	1601.79	1849.24	2149.73	1933.37	1984.36	1490.47	1709.8	1910.65	2553.76	2196.77	1601.24	1836.35
AGA	757.882	675.356	645.578	720.756	699.649	370.246	423.204	397.599	285.464	361.335	233.796	217.65	249.165	276.297	262.994
AGAP1	7398.57	8620.82	9118.57	8801.19	7837.68	7202.06	5912.63	5038.07	5217.29	5350.28	7322.98	6638.33	5974.25	6794.33	6878.23
AGAP1-IT1	22.9413	45.3728	32.7211	30.627	25.3162	6.5968	19.5701	16.3397	15.7861	11.6247	7.00512	8.29143	10.2866	32.1275	6.92091
AGAP11	213.846	235.589	214.013	177.637	150.747	106.373	158.192	170.659	197.326	187.933	81.4346	61.1493	53.7191	69.3954	53.0603
AGAP12P	123.719	166.658	167.143	206.222	154.199	9.89521	17.1239	21.7862	61.8287	13.5622	60.4192	96.3879	77.7213	70.6805	71.516
AGAP2	439.162	475.541	458.979	621.729	521.284	1133.83	637.661	715.315	965.58	937.728	1623.44	1070.63	1090.38	994.668	852.425
AGAP3	2543.21	2269.51	2289.59	2576.75	2697.33	2919.91	2429.96	2389.22	2600.75	2970.12	4768.74	3675.18	3459.74	3694.66	4164.08
AGAP4	75.3786	162.295	209.592	169.47	196.776	82.46	137.806	195.168	135.497	226.682	142.729	294.346	298.312	204.331	242.232
AGAP6	57.3533	67.1866	59.2517	78.6094	87.4561	44.5284	102.743	70.8053	68.4062	61.9986	49.9115	65.295	61.7198	55.2593	71.516
AGAP7P	183.53	225.119	233.469	252.162	233.6	23.0888	26.909	29.0483	31.5721	22.2807	24.5179	33.1657	30.8599	26.9871	35.758
AGBL3	189.266	180.618	195.442	152.114	135.787	149.253	216.087	207.877	176.278	132.716	193.517	325.439	276.596	155.497	196.092
AGBL5	3733.7	3243.28	3290.68	2955.51	3205.96	3512.8	3609.88	3360.53	2723.09	3266.55	3854.57	3450.27	3123.71	2702.57	3203.23
AGBL5-AS1	7.37399	9.59808	7.07483	4.0836	11.5074	4.9476	5.70796	7.26208	30.2566	23.2495	5.25384	11.4007	19.4303	21.8467	5.76742
AGER	18.0253	10.4706	13.2653	17.3553	13.8089	7.4214	18.7547	19.063	38.1496	21.312	11.3833	16.5829	29.717	19.2765	10.3814
AGFG1	3473.97	3272.07	3393.26	3395.52	3566.14	3417.14	3018.7	3132.68	2859.91	3217.14	3174.2	3534.22	3075.7	2819.51	3115.56
AGFG2	250.716	234.717	232.585	301.166	339.468	261.398	212.01	248.726	381.496	334.211	330.116	343.058	312.028	424.083	326.436
AGGF1	1981.15	1715.44	1692.65	1503.79	1597.22	1938.64	1815.95	1850.02	1419.43	1710.77	1722.38	1947.45	1526.99	1632.08	1928.63
AGK	536.663	575.012	560.68	473.698	567.314	534.341	477.838	521.054	370.972	496.957	525.384	605.275	565.765	393.241	452.166
AGL	1235.55	1322.79	1360.14	1389.45	1262.36	1242.67	1240.26	1177.36	1133.96	1243.85	1268.8	1898.74	1524.71	1321.08	1313.82
AGMAT	31.954	27.9217	32.7211	19.3971	27.6177	33.8086	66.8647	48.1113	89.4543	48.4364	24.5179	20.7286	37.7177	65.5401	21.9162
AGO1	3628.82	5093.09	4947.96	5239.26	4980.4	4257.41	5372.01	5671.69	5565.9	6094.26	5071.71	6370.93	5717.08	6277.72	6208.05
AGO2	2890.6	4218.79	4221.9	4143.84	3394.68	3523.52	3743.61	3486.71	2903.32	3198.74	3787.14	3809.91	3531.75	3586.72	3179
AGO3	1911.5	2586.25	2699.05	2611.46	2492.5	2033.46	2743.9	3027.38	2767.82	3046.65	2454.42	3730.11	3544.32	3283.43	3706.15
AGO4	1883.65	2137.75	2128.64	2065.28	2080.53	2261.88	2479.7	2573.5	2399.48	2747.31	2986.81	3561.17	3303.15	2784.81	3328.96
AGPAT1	331.83	310.629	377.619	408.36	402.758	225.941	185.916	165.212	196.01	256.713	222.413	147.173	128.011	212.042	211.088
AGPAT2	671.033	496.483	535.918	387.942	447.637	686.068	617.275	504.715	401.229	439.802	498.239	218.687	179.445	253.165	319.515
AGPAT3	1006.96	1266.95	1288.5	1297.56	1294.58	1635.18	1762.94	1504.16	1757.51	1765.99	1672.47	1754.67	1498.42	1779.86	1945.93
AGPAT4	5015.95	6387.96	6448.7	6237.7	6054.03	5519.88	6620.42	6991.57	6018.43	6844.06	7041.9	9773.53	8487.62	7060.34	7878.3
AGPAT4-IT1	321.178	333.315	390	304.228	246.258	360.35	600.151	665.388	420.961	499.863	325.738	475.721	472.042	463.921	374.882
AGPAT5	2286.76	2243.33	2253.33	2648.22	2752.57	2356.71	2124.18	2075.14	1833.81	2261.98	2167.21	2069.75	1701.87	1642.36	1967.84
AGPS	3525.59	3662.1	3483.47	3714.04	3469.48	3930.05	3662.06	3575.67	3096.7	3328.55	3101.52	4314.65	3862.06	3153.64	3316.27
AGRN	8931.54	8791.84	10005.6	11149.3	9457.92	12788.7	13014.1	10435.6	11767.2	12023.8	10864.9	5990.56	6698.89	8734.83	9423.97
AGRP	4.09666	3.49021	4.42177	8.16721	0	4.123	6.52338	5.44656	26.3101	7.74982	3.50256	10.3643	19.4303	26.9871	6.92091
AGT	9.01266	19.1962	17.6871	25.5225	89.7576	24.738	61.9721	42.6647	57.8822	26.1556	157.615	72.55	61.7198	192.765	204.167
AGTPBP1	4612.02	5140.21	5032.85	4390.89	4380.86	4642.5	4734.35	5119.77	3608.43	4411.58	4330.92	6559.56	5725.08	4635.36	5111.09
AGTRAP	789.836	638.709	633.197	458.384	527.038	765.229	709.418	719.854	545.934	589.955	369.52	134.736	126.869	235.173	235.311
AHCTF1	2947.96	2786.93	2928.09	2946.32	2783.64	3166.47	2867.84	2772.3	2606.01	2872.28	3001.7	3110.32	2380.78	2765.54	2958.69
AHCTF1P1	58.1726	65.4415	89.3197	57.1704	44.8788	61.0204	77.4652	84.4217	53.9357	74.592	50.7871	77.7322	72.0065	92.5272	92.2787
AHCY	3162.62	3070.51	3270.34	3098.43	3426.9	5016.04	5372.82	4390.84	3817.59	4490.05	3274.89	2760.01	2258.49	3127.93	3661.16
AHCYL1	5309.27	5499.7	5605.91	5008.54	4917.1	5925.58	5855.55	5109.78	4367.47	5145.88	4257.36	4252.47	3692.9	3922.13	4312.88
AHCYL2	2463.73	2672.63	2815.78	2659.45	2517.82	2632.95	2542.49	2308.43	2238.99	2482.85	2828.32	3287.55	3190	2823.37	2982.91
AHDC1	2530.92	2650.82	2753.88	3910.05	3329.09	3309.95	2862.95	2750.51	3337.43	3629.82	4366.82	3054.36	2805.97	4362.92	4895.39
AHI1	1782.05	1925.72	1864.22	2430.76	2471.79	1758.87	1917.87	2414.64	2171.9	2273.6	1905.39	3344.56	3116.85	2224.51	2599.95
AHNAK	6004.89	7626.99	8331.49	5710.92	4695.01	8431.54	7802.78	4620.5	3028.29	2846.12	1668.09	668.497	669.774	1020.37	915.867
AHNAK2	1610.81	1559.25	1948.23	1396.59	1127.72	967.256	976.877	747.994	503.838	475.645	769.688	406.28	397.75	307.139	283.757
AHR	570.255	579.375	594.285	453.28	464.898	633.293	720.834	578.243	484.106	523.113	297.718	226.978	225.163	224.893	208.781
AHRR	131.913	166.658	218.435	151.093	132.335	136.884	142.699	121.64	196.01	132.716	221.537	180.339	194.303	246.739	218.009
AHSA1	3490.36	3038.23	2928.09	2901.4	3225.52	3243.98	2449.53	2465.48	2402.11	2641.72	3536.71	3240.91	2708.81	2259.21	2782.2
AHSA2P	1996.71	1805.31	2045.51	1955.02	1696.19	2069.75	3214.4	3776.28	2816.49	2507.07	1973.69	2824.27	2797.97	2753.97	2579.19
AIDA	4169.58	3902.06	3874.35	3719.14	3498.24	3742.04	3338.34	3484.89	2490.25	2931.37	2365.98	2555.83	2203.63	1826.13	1943.62
AIF1L	605.487	551.453	580.136	384.88	417.718	719.052	759.159	639.063	631.442	690.703	549.027	704.772	617.198	600.142	606.733
AIFM1	2944.68	2424.82	2527.48	2430.76	2525.87	1480.16	1205.2	1135.61	1118.18	1249.66	1443.06	1212.62	1083.53	1148.88	1353.04
AIFM2	503.889	478.159	440.408	355.273	397.005	614.327	492.515	397.599	443.325	422.365	178.631	90.1693	98.2945	155.497	140.725
AIFM3	37.6893	22.6864	17.6871	31.6479	24.1655	29.6856	28.5398	39.0337	222.32	30.0306	19.2641	13.4736	46.8613	111.804	11.5348
AIG1	1516.58	1701.48	1595.37	1619.15	1779.04	1692.9	1953.75	2092.39	1661.48	1933.58	1510.48	1882.16	1882.45	1606.38	1925.17
AIM2	58.1726	89.0004	76.0544	69.4212	65.5921	56.8974	53.0025	47.2035	42.0961	45.5302	71.8025	93.2786	88.0079	39.8381	38.065
AIMP1	1092.17	900.475	925.033	923.915	978.127	1083.53	1088.59	1131.98	823.506	976.477	817.848	875.783	806.929	805.758	973.541
AIMP2	541.579	518.296	411.224	476.761	579.972	513.726	500.67	479.297	538.041	438.834	496.488	379.333	369.176	440.789	597.505
AIP	1238.83	1242.52	1083.33	1174.04	1327.95	1330.08	1255.75	1261.79	1285.25	1453.09	1823.08	1670.72	1410.41	1418.75	1727.92
AJAP1	922.568	1080.22	1009.05	1262.85	1228.99	1012.61	478.653	556.457	627.496	630.642	577.923	325.439	336.03	380.39	325.283
AJM1	387.544	366.472	412.109	707.484	662.825	582.993	472.13	516.516	785.356	784.669	1112.06	661.242	756.639	943.264	953.932
AJUBA	515.36	686.699	703.945	478.802	428.075	1296.27	1484.07	973.119	831.399	963.884	218.034	70.4772	129.154	235.173	163.795
AK1	1819.74	1446.69	1380.48	1152.6	1359.02	1869.37	1662.65	1525.94	1386.54	1512.18	2125.18	1685.23	1548.71	1225.99	1596.42
AK2	2274.47	2062.72	2118.03	2069.37	2173.74	2412.78	2517.21	2709.66	2066.66	2414.07	2360.73	2866.76	2442.5	2455.83	2879.1
AK3	2576.8	2492.01	2516.87	2396.05	2487.9	2907.54	2907.8	2905.74	2470.52	2829.65	2126.05	2561.02	2402.5	2202.66	2638.02
AK4	1709.13	1394.34	1676.73	1082.15	1119.67	1514.79	1481.62	1130.16	1197.11	1321.34	762.683	777.322	763.497	1020.37	1053.13
AK9	486.683	568.032	524.421	545.161	523.586	397.457	374.279	437.54	356.502	342.93	603.316	807.378	786.356	496.049	524.835
AKAP1	2623.5	2264.27	2355.92	2162.27	2200.21	1998.01	1919.51	1931.71	1967.99	1991.7	2551.62	2374.46	2303.06	2147.4	2304.66
AKAP10	1498.56	1473.74	1420.27	1399.65	1319.9	1466.14	1510.98	1521.41	1260.25	1373.66	1358.99	1581.59	1411.56	1357.07	1501.84
AKAP11	6049.95	6844.31	6872.31	7487.29	6806.62	6744.41	6464.67	6304.39	6076.31	7042.65	7083.05	9279.15	8023.58	7321.22	7471.12
AKAP12	7842.65	11013.4	10063.9	12769.4	11798.5	9820.17	7753.04	7571.63	7016.9	7727.54	8591.78	10649.3	8580.2	6593.85	6847.08
AKAP13	2167.13	2307.9	2569.05	2293.96	1959.71	2765.71	2616.69	2122.34	2271.88	2535.16	1905.39	1269.63	1230.97	2221.94	2182.39
AKAP3	278.573	215.521	191.905	96.9856	174.912	177.289	172.87	157.95	107.871	122.06	178.631	137.845	117.725	118.229	129.19
AKAP5	165.505	98.5985	139.728	111.278	121.978	223.467	198.963	222.401	152.599	240.244	373.898	563.817	526.904	334.126	438.324
AKAP6	11625.5	16353.4	14742.2	16743.8	15124.2	10109.6	10061.5	10875	7941.7	9003.35	8224.01	12209.1	10953	7588.52	7606.08
AKAP7	522.734	246.06	379.388	824.888	876.863	286.961	334.323	295.022	364.395	361.335	174.252	141.991	121.154	259.59	250.306
AKAP8	1213.43	1169.22	1201.84	1350.65	1189.86	1173.41	1303.86	1136.52	1193.16	1131.47	1534.12	1395.03	1355.55	1480.44	1513.37
AKAP8L	3208.51	2587.99	2569.05	2557.36	2388.93	3150.8	2794.45	2876.69	2779.66	2951.71	3584.87	2747.57	2691.67	2685.86	2671.47
AKAP9	8159.73	9026.56	8392.51	9448.44	8719.14	7332.35	9005.53	10111.5	7804.89	8627.49	8142.58	13394.8	11090.1	9062.53	9256.71
AKIP1	834.9	735.562	732.244	806.512	1039.12	708.332	637.661	610.923	610.394	783.701	811.719	767.994	642.343	650.261	810.899
AKIRIN1	6319.51	5773.68	5826.12	6108.05	6596.03	6721.32	5961.56	5233.24	5406.72	6573.78	5991.13	5090.94	4896.44	4780.57	5601.32
AKIRIN2	2820.14	2785.19	2908.64	3072.91	3357.85	3178.83	2651.76	2345.65	3004.61	3239.42	3007.82	2659.48	2403.64	2351.73	2902.17
AKNA	1036.46	787.915	1009.93	655.418	555.807	1405.94	1285.92	1201.87	1052.4	973.571	788.076	470.539	515.475	754.354	784.369
AKR1A1	2444.07	2127.28	1996.87	1967.28	2278.46	2007.9	1907.27	1858.19	1540.46	1814.43	1696.99	1555.68	1342.98	1240.12	1543.36
AKR1B1	3477.25	3790.37	3303.94	4206.11	4909.05	4495.72	3888.75	4180.24	4378	5109.07	3988.54	4729.23	4018.65	3622.7	4429.38
AKR1B10	30.3153	53.2257	34.4898	52.0659	47.1803	7.4214	15.493	6.35432	61.8287	29.0618	3.50256	1.03643	22.8592	15.4212	0
AKR1C1	1092.99	1024.38	831.292	859.598	987.333	1740.73	1425.36	1554.09	1051.09	1350.41	1275.81	1905.99	1770.44	873.868	1071.59
AKR1C2	626.789	448.492	432.449	381.817	457.994	1311.94	963.83	1112.91	622.234	724.608	957.075	1904.96	1579.57	718.371	821.281
AKR1C3	76.1979	102.089	81.3605	129.654	153.048	168.218	160.638	213.324	269.678	318.711	76.1807	176.193	138.298	156.782	147.646
AKR1E2	45.8826	74.167	87.551	64.3167	42.5773	141.831	189.994	158.858	148.652	204.401	166.372	181.375	163.443	226.178	209.934
AKR7A2	781.643	832.415	779.115	839.18	800.914	772.651	887.996	888.697	865.602	901.885	911.542	885.11	787.499	939.408	1084.28
AKR7A2P1	26.2186	23.5589	30.068	12.2508	12.6581	23.9134	36.694	26.325	38.1496	16.4684	6.12948	5.18215	20.5733	12.851	13.8418
AKR7A3	36.0506	41.01	33.6054	41.8569	51.7832	13.1936	35.8786	35.4026	94.7163	25.1869	26.2692	53.8943	77.7213	60.3997	68.0556
AKR7L	27.8573	31.4119	53.0612	56.1495	40.2758	27.2118	27.7244	44.4802	139.443	49.4051	40.2795	39.3843	98.2945	111.804	73.823
AKT1	4244.14	4469.22	4493.4	5007.52	5041.38	4569.11	4514.18	4405.36	4595.06	5084.85	6078.7	5494.11	4801.57	5392.28	5776.65
AKT1S1	1098.72	1146.53	1169.11	1389.45	1469.49	1270.71	1186.44	1092.04	1370.76	1549.96	1673.35	973.207	870.935	1584.53	1907.86
AKT2	3061.03	3238.04	3662.99	3645.64	3309.52	3407.25	4221.44	4217.45	3947.83	4028.94	3847.56	4122.92	4006.07	4661.06	4965.75
AKTIP	1224.9	1133.45	1102.79	1027.03	1115.07	1204.74	1018.46	1095.67	823.506	986.165	1244.28	1292.43	1321.26	949.689	1125.8
ALAD	1024.17	1157.88	1007.28	1127.07	1018.4	1094.24	1117.94	1147.41	1240.52	1263.22	1557.76	1522.51	1413.84	1367.35	1572.2
ALAS1	2346.57	2124.67	2026.94	1746.76	2109.3	2378.15	2068.73	1840.94	1720.68	2061.45	3028.84	1976.47	1791.02	1603.81	1998.99
ALB	45.8826	42.7551	52.1768	50.0241	50.6325	57.722	59.5259	63.5432	68.4062	52.3113	40.2795	72.55	72.0065	96.3825	134.958
ALCAM	10707.9	9876.43	12645.4	8496.96	7760.58	6013.81	4791.42	4499.77	2732.3	3122.21	5195.17	5069.17	4387.82	2590.76	2806.43
ALDH16A1	468.658	514.806	549.183	668.69	589.178	521.972	545.518	515.608	889.281	722.671	995.603	903.766	699.491	1079.48	1148.87
ALDH18A1	2111.42	2082.78	2206.46	2413.41	2375.12	2395.46	2332.11	2116.9	2110.07	2555.5	2215.37	1981.65	1841.31	2254.07	2591.88
ALDH1A2	186.808	343.786	252.925	269.518	264.67	165.745	260.935	184.275	221.005	167.59	170.75	117.116	96.0086	181.199	113.041
ALDH1A3	451.452	609.914	622.585	426.736	413.115	421.371	333.508	265.974	161.807	152.09	45.5333	11.4007	30.8599	50.1189	35.758
ALDH1B1	675.13	629.111	646.462	596.206	609.891	826.25	751.82	667.204	736.682	758.514	923.801	824.998	826.36	923.987	1013.91
ALDH1L2	577.629	480.777	474.898	237.87	247.409	613.503	577.319	506.53	213.112	268.338	461.462	242.524	244.593	327.701	241.078
ALDH2	1442.02	1450.18	1420.27	1439.47	1644.4	1640.95	1439.22	1235.46	1733.83	1939.39	2063.88	2185.83	2101.9	1869.82	2067.04
ALDH3A2	2098.31	2163.93	2076.46	2204.12	2417.7	2859.71	2915.14	2982.9	2591.54	3013.71	2397.5	2955.9	2439.08	2002.19	2558.43
ALDH3B1	72.1012	96.8534	76.0544	66.3585	60.9891	36.2824	52.1871	59.9122	174.962	56.1862	39.4038	41.4572	84.579	140.076	47.2929
ALDH4A1	987.295	871.68	921.496	889.205	1057.53	842.742	958.122	869.634	1139.23	1093.69	1176.86	1204.33	1046.95	1010.09	1229.61
ALDH5A1	628.428	766.974	730.476	1076.03	1104.71	1302.87	1171.76	1121.08	1635.17	1863.83	1330.97	1516.3	1304.12	1795.29	2109.72
ALDH6A1	541.579	412.718	452.789	424.695	409.663	678.646	628.691	573.704	526.202	601.58	443.074	286.054	331.458	496.049	494.845
ALDH7A1	5192.11	4415.12	4710.95	4506.26	4634.02	5613.06	4856.66	4283.72	3707.09	4398.02	3636.53	3772.6	3356.87	2897.9	3428.16
ALDH8A1	34.412	77.6572	83.1292	84.7348	90.9083	65.1434	64.4184	93.4993	119.711	86.2167	94.5692	164.792	150.871	168.348	182.251
ALDH9A1	1442.84	1156.13	1252.24	1116.87	1286.53	2060.68	2019.8	1935.34	1985.1	2269.73	1793.31	1647.92	1569.28	1935.36	2400.4
ALDOA	55.7146	55.8434	59.2517	109.236	86.3054	54.4236	51.3716	38.1259	81.5613	31.968	63.0461	58.04	80.0072	101.523	66.9021
ALDOB	40.9666	41.01	53.0612	40.836	20.7133	25.5626	25.2781	37.2182	35.5186	23.2495	30.6474	51.8215	61.7198	46.2636	23.0697
ALDOC	204.833	150.079	165.374	90.8602	86.3054	166.569	160.638	167.028	157.861	143.372	298.593	272.581	221.734	230.033	196.092
ALG1	376.893	405.737	395.306	454.301	498.27	414.774	460.714	417.57	410.437	539.581	454.457	388.661	340.602	461.351	582.51
ALG10	283.489	322.845	265.306	288.915	242.806	352.929	336.77	337.687	292.042	265.431	239.05	309.892	260.595	293.003	227.236
ALG10B	916.014	864.7	810.952	820.804	802.065	754.509	732.25	771.596	699.848	814.7	853.749	970.098	873.221	877.724	980.462
ALG11	382.628	445.875	439.524	467.573	376.291	458.478	481.915	535.579	363.079	452.396	443.95	515.105	434.325	474.202	358.734
ALG12	682.504	703.278	729.591	752.404	791.708	797.389	773.021	739.825	824.821	856.355	905.412	713.063	697.205	876.438	972.387
ALG13	2389.99	2437.91	2573.47	2476.71	2533.93	2412.78	2868.66	2985.62	2779.66	3436.08	2245.14	2933.09	2456.22	2756.54	3460.45
ALG14	426.872	460.708	456.326	621.729	703.101	495.585	542.256	611.83	477.528	596.736	448.328	680.934	659.488	579.58	715.16
ALG1L	31.954	32.2845	38.9115	19.3971	25.3162	15.6674	17.9393	19.9707	36.8341	14.5309	28.0205	15.5464	26.2881	29.5573	19.6092
ALG1L2	18.0253	23.5589	30.068	35.7315	14.9596	14.0182	11.4159	12.7086	42.0961	6.78109	3.50256	9.32786	14.8585	20.5616	10.3814
ALG1L9P	83.5719	50.6081	69.8639	59.2122	56.3862	50.3006	70.1264	62.6355	68.4062	56.1862	38.5282	63.2222	65.1487	60.3997	50.7533
ALG2	1374.02	1300.1	1285.85	1127.07	1234.74	1304.52	1409.87	1377.07	885.334	1162.47	1119.07	922.422	798.929	884.149	1015.07
ALG3	705.445	555.816	539.455	581.913	785.954	724.824	516.978	446.618	619.603	746.889	654.103	337.876	318.886	418.943	570.975
ALG5	628.428	683.209	580.136	585.997	757.186	882.323	771.39	917.746	823.506	896.073	893.153	869.564	760.068	732.507	880.109
ALG6	585.823	538.365	586.326	489.011	481.009	660.505	735.511	802.46	664.33	707.171	556.032	680.934	617.198	607.852	693.244
ALG8	738.218	693.68	652.653	654.397	733.02	814.705	777.098	777.043	649.859	703.296	697.01	588.692	550.907	532.032	670.174
ALG9	2441.61	2933.52	2608.84	2989.2	3188.7	2092.84	2239.97	2230.37	2256.09	2590.38	1859.86	1965.07	1787.59	1751.59	2040.51
ALK	93.4039	142.226	95.5101	272.58	237.052	530.218	259.304	287.76	815.613	780.794	91.0666	79.805	145.156	199.191	134.958
ALKAL1	111.429	69.8042	94.6258	53.0868	64.4413	86.583	41.5866	29.0483	52.6202	29.0618	8.7564	5.18215	26.2881	44.9785	4.61394
ALKAL2	27.8573	44.5002	31.8367	21.4389	20.7133	26.3872	13.8622	12.7086	18.4171	3.87491	14.8859	19.6922	8.00072	2.5702	4.61394
ALKBH1	739.038	587.228	572.176	510.45	613.343	694.314	512.901	500.176	440.694	494.051	523.633	539.98	437.754	453.64	440.631
ALKBH2	285.128	275.727	273.265	192.95	262.368	345.508	355.524	343.133	276.256	300.306	393.163	272.581	264.024	266.016	265.301
ALKBH3	594.016	621.258	535.918	494.116	502.873	578.045	532.471	531.947	368.341	533.769	523.633	420.79	432.039	318.705	442.938
ALKBH3-AS1	19.664	39.2649	48.6394	36.7524	39.1251	17.3166	30.9861	31.7716	35.5186	27.1244	14.0102	41.4572	43.4325	34.6977	21.9162
ALKBH4	417.04	428.423	389.115	454.301	440.733	407.353	379.172	395.783	440.694	363.273	555.156	478.83	427.467	498.619	574.435
ALKBH5	2667.75	2259.04	2369.18	2225.56	2357.86	2341.87	1975.77	1712.94	1858.81	2045.95	3287.15	2248.01	1968.18	2305.47	2865.26
ALKBH6	562.881	401.374	426.258	434.904	472.953	457.653	485.177	451.157	568.298	501.801	570.918	557.599	510.903	510.185	584.817
ALKBH7	1015.97	1021.76	967.482	1100.53	1407.35	916.956	917.351	946.794	895.858	1122.76	1193.5	1421.98	1365.84	1039.65	1416.48
ALKBH8	943.871	863.827	793.265	767.717	739.925	1115.68	1069.02	1139.24	830.083	906.729	868.635	890.293	888.08	727.367	797.058
ALMS1	1305.2	1400.45	1472.45	1567.08	1304.94	1481.81	1512.61	1613.09	1329.97	1388.19	1402.78	1799.24	1594.43	1814.56	1474.15
ALMS1-IT1	86.8492	62.8238	90.204	64.3167	49.4817	47.8268	71.7572	58.0967	47.3582	54.2487	14.8859	8.29143	10.2866	26.9871	14.9953
ALOX12	358.868	321.099	336.939	231.744	226.695	229.239	337.585	288.668	343.347	213.12	250.433	260.144	290.312	286.577	273.376
ALOX12-AS1	49.1599	60.2062	51.2925	46.9614	32.2207	57.722	64.4184	56.2811	64.4597	41.6553	75.3051	75.6593	53.7191	79.6762	71.516
ALOX12B	28.6766	27.0491	45.102	12.2508	19.5625	71.7402	76.6498	76.2519	152.599	35.8429	23.6423	11.4007	54.8621	122.085	17.3023
ALOX12P2	120.442	197.197	218.435	175.595	118.526	192.957	384.88	348.58	357.817	209.245	58.6679	114.007	129.154	209.471	104.967
ALOX15	38.5086	25.304	25.6462	14.2926	18.4118	31.3348	36.694	61.7277	76.2993	42.624	23.6423	32.1293	70.8635	65.5401	66.9021
ALOX15P1	145.022	133.501	155.646	98.0065	87.4561	126.988	157.377	178.829	111.818	103.654	19.2641	22.8014	29.717	20.5616	20.7627
ALOXE3	99.9585	99.471	72.517	95.9647	94.3605	63.4942	82.3577	73.5286	151.283	52.3113	23.6423	12.4371	45.7184	95.0974	13.8418
ALPG	575.991	284.452	366.122	211.326	278.479	46.1776	16.3085	15.4319	117.08	50.3738	25.3936	6.21857	34.2888	60.3997	3.46045
ALPI	9.83199	0	3.53741	8.16721	0	1.6492	1.63085	0	85.5078	2.90618	0.87564	0	42.2895	92.5272	4.61394
ALPK3	2317.07	2867.21	3152.72	2080.6	1794	2259.41	3419.88	2598.92	2116.65	2242.6	3208.35	1262.37	1210.39	1704.04	1661.02
ALPL	663.659	540.983	634.966	351.19	401.608	466.724	344.108	260.527	319.668	326.461	129.595	30.0564	53.7191	109.234	44.9859
ALPP	55.7146	37.5198	38.0272	20.418	27.6177	12.369	7.33881	0.90776	98.6628	8.71855	1.75128	0	14.8585	115.659	3.46045
ALS2	3776.3	3352.35	3260.61	3339.37	3170.28	3568.05	3336.71	3312.42	2962.52	3107.68	3337.94	3174.58	2817.4	2581.77	2857.18
ALS2CL	367.061	233.844	294.49	185.804	151.897	365.298	469.684	447.526	331.507	190.839	92.8179	127.481	165.729	181.199	70.3625
ALX1	178.614	141.354	130	76.5676	102.416	131.111	141.884	130.717	82.8768	101.716	328.365	123.335	109.724	111.804	110.734
ALX3	590.739	682.336	756.122	633.979	665.127	548.359	525.948	590.952	543.303	626.767	641.844	572.109	524.618	537.172	600.965
ALYREF	1099.54	814.964	806.53	1037.24	1143.83	924.377	877.395	784.305	887.965	1077.22	983.344	651.914	611.483	751.784	870.881
AMACR	31.1346	32.2845	36.2585	30.627	28.7685	25.5626	30.9861	30.8638	52.6202	24.2182	46.4089	32.1293	35.4317	35.9828	55.3672
AMBRA1	2078.65	2298.3	2236.53	2310.3	2460.28	2432.57	2111.13	1730.19	2061.4	2385.01	2690.84	2059.38	1852.74	2264.35	2558.43
AMD1	2045.87	1773.03	1768.71	1616.09	1510.92	2108.5	1740.93	1850.92	1219.47	1482.15	1488.59	1560.86	1309.83	983.102	1201.93
AMDHD1	38.5086	20.9413	46.8707	21.4389	12.6581	53.599	42.402	26.325	35.5186	31.968	20.1397	7.255	22.8592	21.8467	11.5348
AMDHD2	808.681	607.297	640.272	579.872	525.887	613.503	561.826	593.675	607.763	327.43	739.916	275.69	292.598	433.079	404.873
AMER1	717.735	1067.13	1044.42	941.27	876.863	989.521	847.224	799.737	694.586	691.671	695.258	787.686	690.348	596.287	612.5
AMER2	322.817	542.728	546.53	752.404	776.748	1034.05	988.293	1004.89	915.591	936.759	803.838	1344.25	1244.68	781.341	743.997
AMER3	1323.22	1863.77	1582.99	2109.18	2070.18	1586.53	1391.11	1228.2	1795.66	1568.37	1612.05	1796.13	1464.13	1441.88	1452.24
AMFR	2916.82	2908.22	2980.27	3052.49	3217.46	3088.13	2765.91	2467.29	2894.11	3291.74	3448.27	2649.11	2460.79	2982.72	3503.13
AMH	580.087	670.121	705.714	1087.26	619.097	259.749	513.716	735.286	777.463	478.551	488.607	914.131	1104.1	894.43	588.277
AMHR2	154.854	78.5298	54.8299	83.7139	109.32	73.3894	53.8179	79.8829	168.385	105.591	79.6833	42.4936	96.0086	181.199	93.4322
AMIGO1	832.442	1109.01	1147.01	870.828	924.043	1316.06	1195.41	951.333	1408.91	1416.28	1301.2	942.114	858.363	926.557	1158.1
AMIGO2	64.7273	68.9317	78.7074	63.2958	59.8384	87.4077	92.9582	80.7907	124.973	103.654	95.4448	64.2586	56.005	98.9527	93.4322
AMIGO3	137.648	141.354	124.694	194.992	182.967	159.148	178.578	237.833	255.208	193.745	226.791	275.69	302.884	299.428	239.925
AMMECR1	857.022	875.171	860.476	714.63	692.744	892.218	940.183	813.353	706.426	737.202	188.263	211.432	264.024	233.888	221.469
AMMECR1L	1567.38	1713.69	1822.65	1516.04	1619.09	1632.71	1545.23	1407.03	1331.29	1406.59	1702.24	1481.06	1222.97	1263.25	1297.67
AMN	31.1346	65.4415	84.8979	81.6721	47.1803	24.738	26.909	51.7423	272.309	42.624	33.2743	72.55	136.012	206.901	44.9859
AMN1	407.208	420.571	430.68	335.876	376.291	375.193	351.447	415.754	319.668	362.304	394.914	569	476.614	357.258	427.943
AMOT	1732.07	1704.97	1809.39	1474.18	1382.04	1738.26	1554.2	1106.56	970.842	1136.32	1265.3	854.018	765.783	1012.66	915.867
AMOTL1	2671.02	2578.39	2714.96	2506.31	2253.15	3059.27	2915.14	2438.24	2121.91	2353.04	2196.11	1396.07	1309.83	1598.66	1588.35
AMOTL2	3328.13	3539.95	3254.42	3592.55	3566.14	4667.24	4313.59	3013.76	3813.65	4263.37	4435.12	2789.03	2268.77	3016.13	3296.66
AMPD2	1933.62	1787.86	1876.6	2221.48	2069.03	1994.71	1700.97	1501.44	2090.34	2113.76	3037.6	2230.4	2202.48	2783.53	3117.87
AMPD3	403.931	246.932	267.959	191.929	191.023	159.972	229.949	155.227	289.411	153.059	159.367	81.8779	130.297	155.497	68.0556
AMPH	1083.16	1368.16	1358.37	1290.42	1256.61	1240.2	1279.4	1327.15	1458.89	1475.37	2014.85	3344.56	3001.41	2085.72	2416.55
AMT	570.255	355.129	423.605	391.005	279.629	634.942	561.826	659.034	613.025	603.517	528.887	378.297	380.606	515.325	493.691
AMY2B	565.339	598.571	590.748	490.032	411.964	447.758	668.647	906.852	495.945	474.676	559.534	1009.48	886.937	550.023	763.607
AMZ2	4402.27	3584.45	3281.83	3023.91	3455.67	3649.68	3596.83	3652.83	2861.22	3549.42	3310.8	2286.36	2188.77	2015.04	2366.95
AMZ2P1	594.016	547.963	510.272	430.82	443.034	569.799	611.567	691.713	578.822	574.455	728.533	550.344	531.476	470.347	604.426
ANAPC1	2230.22	2101.98	2087.96	1868.25	1743.37	2522.45	2177.18	2039.74	1794.35	2144.76	1753.91	1550.5	1372.69	1551.12	1611.42
ANAPC10	471.935	420.571	402.381	340.981	357.88	431.266	382.433	411.215	310.459	319.68	356.386	335.803	272.024	285.292	320.669
ANAPC11	2460.46	1815.78	1849.18	1959.11	2479.84	1766.29	1618.61	1643.95	1366.81	1719.49	2072.64	1714.25	1619.57	1382.77	1873.26
ANAPC13	3180.65	2793.91	2593.81	2951.42	3334.84	2360.83	2035.3	2247.61	1796.98	2315.26	2513.09	2421.1	2162.48	1698.9	2024.37
ANAPC15	100.778	89.873	95.5101	108.215	134.636	98.1275	81.5423	79.8829	99.9783	93.9666	139.227	115.044	123.44	131.08	123.423
ANAPC16	2873.4	2622.02	2588.5	2435.87	2775.58	2584.3	2640.34	2871.25	2285.03	2755.06	2973.67	2573.45	2571.66	2239.93	3012.9
ANAPC2	1365.01	1191.03	1233.67	1393.53	1443.03	1504.07	1542.78	1596.75	1604.92	1481.18	1619.06	1328.7	1177.25	1422.61	1569.89
ANAPC4	1092.17	1097.67	1031.16	1039.28	1182.96	1071.16	1170.13	1261.79	1130.02	1263.22	1100.68	1427.16	1296.12	1199	1408.4
ANAPC5	3337.14	2830.56	2826.39	2819.73	3157.63	2868.79	2949.38	3065.51	2544.19	3000.15	2945.65	3038.81	2769.39	2674.29	3165.16
ANAPC7	1729.61	1670.94	1745.71	1982.59	2205.97	1841.33	1844.49	1970.75	1791.72	2106.01	1977.2	2139.19	1973.89	1831.27	2228.53
ANG	14.748	14.8334	20.3401	4.0836	9.20591	6.5968	7.33881	7.26208	3.94651	13.5622	7.00512	5.18215	6.85776	14.1361	5.76742
ANGEL1	1040.55	1165.73	1240.75	969.856	967.771	1093.42	1388.67	1416.11	1258.94	1363	1192.62	1443.75	1229.82	1349.36	1254.99
ANGEL2	1507.57	1561	1471.56	1446.62	1489.06	1791.03	1736.85	1788.29	1452.32	1676.87	1535.87	1627.19	1381.84	1624.37	1750.99
ANGPT1	226.136	127.393	166.258	201.117	179.515	259.749	233.211	229.663	134.181	142.403	142.729	83.9508	109.724	93.8123	78.4369
ANGPT2	104.055	49.7355	56.5986	128.633	117.375	68.4418	44.8483	49.9268	96.0318	59.0924	80.5589	119.189	123.44	100.238	122.269
ANGPTL2	920.93	629.983	779.999	761.592	654.77	439.512	461.529	332.24	368.341	324.524	572.669	109.861	114.296	257.02	245.692
ANGPTL3	7.37399	11.3432	12.3809	20.418	6.90443	9.89521	11.4159	19.063	9.20853	7.74982	7.00512	11.4007	30.8599	17.9914	10.3814
ANGPTL4	40.9666	58.461	89.3197	30.627	41.4266	43.7038	111.713	88.0527	148.652	104.623	58.6679	37.3114	78.8642	185.054	137.265
ANGPTL7	16.3866	14.8334	12.3809	10.209	9.20591	5.7722	13.8622	16.3397	36.8341	2.90618	7.88076	18.6557	20.5733	47.5487	5.76742
ANGPTL8	4.91599	6.98042	4.42177	3.0627	2.30148	0.8246	8.15423	11.8009	34.2031	2.90618	8.7564	7.255	17.1444	50.1189	0
ANK1	1213.43	1435.35	1489.25	1616.09	1461.44	1475.21	1267.17	1109.28	1361.55	1393.03	1449.18	1039.54	1133.82	1069.2	903.178
ANK2	5558.35	8898.29	8151.97	10586.7	8523.52	6398.08	5858	5982.14	4739.76	5181.72	7950.81	9761.09	8356.18	7501.13	6765.19
ANK3	7591.11	9614.66	8559.65	11957.8	9379.67	9341.9	7665.79	7715.05	7636.5	8472.49	8798.43	13513	11548.5	9207.74	8118.22
ANKAR	101.597	140.481	106.122	117.404	96.662	93.1799	197.332	166.12	127.604	100.748	84.0615	129.554	129.154	116.944	117.655
ANKDD1A	294.96	480.777	412.109	479.823	375.141	347.157	511.27	542.841	559.089	528.925	467.592	720.318	632.057	603.997	628.649
ANKEF1	661.201	591.591	570.408	382.838	407.361	497.234	542.256	472.943	415.699	528.925	469.343	405.244	387.463	390.671	466.008
ANKFY1	3876.26	4873.21	4849.79	4951.37	4432.64	4453.67	4378.82	4162.08	4082.01	4750.64	5522.66	5988.49	5624.5	5565.77	5934.68
ANKH	1137.23	1392.59	1421.16	1447.64	1387.79	1227.01	1161.16	1110.19	1216.84	1374.62	1546.38	1674.87	1565.85	1571.68	1646.02
ANKIB1	4126.98	4207.45	4387.28	4079.52	3780.18	3781.62	4064.07	3835.29	2890.16	3351.8	3264.39	3904.23	3441.45	3030.27	3301.27
ANKK1	58.1726	47.1179	70.7483	66.3585	35.6729	46.1776	53.0025	29.9561	111.818	41.6553	44.6577	37.3114	104.009	91.2421	29.9906
ANKLE1	131.913	123.03	107.891	154.156	111.622	60.1958	114.975	118.917	157.861	87.1855	77.932	132.663	140.584	197.905	104.967
ANKLE2	3233.09	3294.76	3353.47	3036.16	2976.96	3524.34	3759.91	3238.89	2666.53	2972.06	3487.68	2888.53	2756.82	2610.04	2925.24
ANKMY1	288.405	375.198	390.884	357.315	417.718	253.977	355.524	339.502	420.961	355.523	281.081	353.422	365.747	481.913	397.952
ANKMY2	2208.1	2004.25	1990.68	1934.61	2065.58	1526.34	1490.59	1743.81	1223.42	1557.71	1797.69	2194.12	1968.18	1462.44	1775.21
ANKRA2	2601.38	1920.49	1959.73	1640.59	1638.65	2297.34	2111.13	2129.61	1298.4	1730.15	1195.25	1029.17	923.511	821.179	953.932
ANKRD1	1067.59	490.375	527.074	306.27	398.155	873.252	1356.86	586.413	384.127	484.364	78.8076	29.02	37.7177	39.8381	27.6836
ANKRD10	4770.97	5846.1	5936.66	6095.8	5889.48	3887.99	5208.92	5886.82	4513.5	5241.78	5486.76	8451.04	7314.94	5168.67	6276.11
ANKRD11	5112.63	5798.99	6293.94	6767.55	6294.54	5497.61	5942.8	5163.34	5876.36	6191.14	6881.66	5941.85	5394.77	6848.3	6867.85
ANKRD12	4156.47	4065.22	4034.42	3869.21	3861.88	3698.33	3980.08	4269.2	3148	3673.41	4753.85	6869.45	5770.8	4127.74	4873.47
ANKRD13A	3234.72	3183.95	3125.3	2859.54	2830.82	3269.54	4236.94	4072.21	3129.58	3731.54	3117.28	2935.17	2749.96	2878.62	3362.41
ANKRD13B	832.442	661.395	657.074	1000.48	777.899	733.07	618.906	820.615	1062.93	591.892	1118.19	1050.94	1105.24	867.443	758.993
ANKRD13C	2852.1	3049.57	2944.9	2869.75	3018.39	2858.07	2537.6	2677.89	2596.81	2651.41	3013.95	3935.32	3306.58	2783.53	3175.54
ANKRD13D	1289.63	1116	1103.67	1190.37	1260.06	1363.06	1136.7	1207.32	1315.5	1315.53	2006.97	1635.49	1543	1724.6	1919.4
ANKRD16	164.686	180.618	186.599	164.365	203.681	182.237	162.269	164.305	242.053	193.745	196.143	195.885	216.019	224.893	218.009
ANKRD17	6423.57	6993.51	6663.6	7181.02	6436.08	7021.47	6541.32	6041.14	5825.05	6654.19	6896.54	6811.41	5805.09	6362.53	6646.38
ANKRD18A	208.93	160.55	160.068	166.407	166.857	239.959	423.204	431.186	365.71	322.586	56.041	30.0564	51.4332	96.3825	63.4416
ANKRD18B	85.2106	65.4415	65.4421	63.2958	78.2502	72.5648	112.528	99.8536	105.24	112.372	72.6782	43.53	53.7191	89.957	78.4369
ANKRD18CP	169.602	164.913	198.095	188.867	105.868	130.287	151.669	191.537	171.016	112.372	89.3153	167.902	182.874	149.072	138.418
ANKRD19P	274.476	273.109	302.449	228.682	208.284	153.376	277.244	336.779	214.427	177.277	140.978	301.601	326.886	208.186	171.869
ANKRD2	13.9286	15.706	10.6122	21.4389	4.60295	13.1936	21.201	12.7086	76.2993	19.3745	8.7564	5.18215	50.2902	87.3868	9.22787
ANKRD20A12P	45.0633	42.7551	52.1768	70.4421	63.2906	47.8268	97.0353	44.4802	21.0481	15.4996	24.5179	5.18215	0	2.5702	10.3814
ANKRD20A19P	52.4373	89.0004	106.122	57.1704	24.1655	23.0888	97.0353	127.086	215.743	77.4982	38.5282	189.667	189.731	254.45	264.148
ANKRD23	189.266	283.58	224.626	250.121	192.173	164.92	220.164	320.439	360.448	212.151	259.19	364.823	349.746	386.815	262.994
ANKRD24	408.847	362.982	434.217	468.593	364.784	286.136	406.896	450.249	551.196	396.21	300.345	210.395	282.311	425.368	335.664
ANKRD26	1354.36	1430.99	1442.38	1246.52	1277.32	1316.89	1568.87	1640.32	1223.42	1519.93	1291.57	2229.36	1858.45	1657.78	1574.51
ANKRD27	843.093	826.308	841.904	669.711	711.156	877.375	678.432	703.514	584.084	625.798	894.904	1014.66	990.946	799.332	847.811
ANKRD28	1963.12	2058.35	1997.75	2124.49	2189.85	1946.88	1863.24	1785.56	1710.16	1936.49	1510.48	1679.02	1467.56	1614.09	1721
ANKRD30BL	18.8446	17.4511	26.5306	12.2508	9.20591	4.9476	4.07711	0	48.6737	0	23.6423	21.765	54.8621	68.1103	14.9953
ANKRD33	477.671	186.726	243.197	189.888	181.817	483.216	225.872	272.328	224.951	144.34	83.1858	35.2386	48.0043	62.9699	47.2929
ANKRD33B	1045.47	1106.4	1142.58	885.121	891.822	1105.79	1245.97	716.223	686.693	628.704	385.282	135.772	214.876	664.397	576.742
ANKRD34A	227.774	224.246	239.66	224.598	191.023	321.594	251.966	256.896	369.657	236.369	501.742	388.661	430.896	367.539	281.45
ANKRD35	21.3026	18.3236	22.9932	19.3971	14.9596	20.615	20.3856	24.5095	111.818	15.4996	85.8128	100.534	88.0079	131.08	87.6648
ANKRD36	1040.55	1595.03	1529.05	1552.79	1086.3	862.532	1528.1	1735.64	1249.73	858.293	998.23	2704.04	2556.8	1652.64	1165.02
ANKRD36B	356.41	572.395	561.564	590.081	408.512	474.97	816.238	962.226	670.907	543.456	511.374	1492.46	1364.69	839.171	609.04
ANKRD36C	979.921	1454.55	1363.67	1456.83	995.389	861.707	1493.85	1543.19	1244.47	913.51	1006.11	3033.63	2607.09	1714.32	1141.95
ANKRD37	36.0506	38.3923	34.4898	25.5225	35.6729	37.107	22.8318	46.2958	28.9411	18.4058	56.9166	52.8579	40.0036	37.2679	34.6045
ANKRD39	312.985	342.041	292.721	307.291	321.056	322.419	246.258	250.542	322.299	409.772	363.391	372.078	365.747	332.841	344.892
ANKRD40	2574.34	2624.64	2670.75	2704.37	2505.16	2684.9	2504.98	2401.93	2171.9	2468.32	2454.42	1930.87	1722.44	1886.53	2024.37
ANKRD42	553.049	643.072	610.204	528.827	594.932	565.676	586.289	560.996	519.624	554.112	465.841	488.158	350.889	463.921	466.008
ANKRD44	870.95	999.073	1081.56	1246.52	1118.52	694.314	800.745	808.814	745.891	786.607	808.216	1084.1	954.371	963.825	996.61
ANKRD44-AS1	2.458	0	0	3.0627	3.45221	0	0	0	0	0	0	0	9.14368	11.5659	0
ANKRD46	4055.7	4350.55	3897.34	3878.4	4062.11	4037.24	3645.76	4171.16	3315.07	3950.47	4474.52	6447.63	5703.37	3618.84	4256.36
ANKRD49	659.563	559.306	620.816	515.555	593.781	582.168	557.749	560.088	439.378	494.051	520.13	668.497	508.617	476.772	566.361
ANKRD50	3244.56	3761.58	3545.37	4403.14	4011.47	3871.5	3326.11	3175.35	3108.54	3711.19	3759.12	4480.48	3783.2	3626.55	3526.2
ANKRD52	2380.98	3235.43	3229.66	3943.74	3385.47	3148.32	3702.02	3563.87	4176.73	4307.93	4228.47	4200.65	3943.21	5583.76	5304.87
ANKRD53	59.8113	88.1278	67.2108	64.3167	74.798	73.3894	59.5259	71.7131	149.968	68.7796	112.082	90.1693	86.8649	128.51	66.9021
ANKRD54	961.077	988.602	971.904	987.211	997.69	918.605	954.045	982.197	1145.8	1115.97	1298.57	1154.58	1142.96	1181.01	1318.43
ANKRD6	890.614	928.396	1113.4	804.47	734.171	950.764	1111.42	1042.11	956.372	967.759	1070.91	1331.81	1380.7	1092.34	1269.99
ANKRD61	41.7859	97.7259	114.966	99.0274	59.8384	52.7744	117.421	83.5139	90.7698	97.8415	54.2897	93.2786	101.723	110.519	93.4322
ANKRD63	27.8573	18.3236	7.95918	11.2299	24.1655	8.246	2.44627	4.5388	68.4062	7.74982	7.00512	1.03643	25.1451	56.5444	2.30697
ANKRD65	145.022	134.373	137.959	145.989	117.375	28.861	28.5398	24.5095	57.8822	32.9367	42.0307	44.5665	52.5761	44.9785	27.6836
ANKRD7	39.328	32.2845	38.9115	13.2717	21.864	0.8246	0.815423	0.90776	11.8395	0.968727	7.88076	14.51	20.5733	7.7106	3.46045
ANKRD9	174.518	113.432	139.728	128.633	111.622	206.15	220.98	221.493	265.732	185.996	176.004	127.481	138.298	167.063	130.344
ANKS1A	2309.7	2821.84	2885.64	2579.82	2369.37	3009.79	2921.66	2409.2	2708.62	2705.66	2826.57	2957.97	2496.22	2863.2	3016.36
ANKS1B	723.47	693.68	749.931	730.965	907.932	368.596	405.265	432.094	497.261	478.551	380.904	689.225	666.345	390.671	432.557
ANKS3	589.919	581.993	632.313	619.687	700.8	582.993	633.584	713.5	720.896	675.203	630.461	799.087	754.353	684.959	711.7
ANKS6	598.932	773.082	741.972	655.418	652.469	680.295	1126.91	1117.45	1051.09	946.447	798.584	1015.7	907.51	953.545	972.387
ANKZF1	1242.93	1054.04	1078.03	925.957	868.807	1157.74	1250.04	1466.03	995.837	1045.26	1438.68	1186.71	1149.82	1056.35	1231.92
ANLN	444.897	260.021	269.728	444.092	437.281	374.369	279.69	297.745	610.394	696.515	481.602	394.88	339.459	355.973	447.552
ANO10	1307.65	1424.01	1335.37	1299.61	1390.09	1477.68	1749.08	1564.98	1500.99	1982.99	1314.34	1418.87	1366.98	1641.07	1842.11
ANO5	1404.34	1520.86	1701.5	1187.31	1108.16	1152.79	1369.1	1478.74	1298.4	1375.59	1490.34	2232.47	2084.76	1288.96	1348.42
ANO6	3396.95	2657.8	3242.04	2734.99	2569.6	2774.78	2437.3	2066.97	1974.57	2092.45	1837.09	1542.21	1409.27	1530.55	1595.27
ANO7	13.9286	35.7747	39.7959	32.6688	28.7685	31.3348	29.3552	39.9414	194.695	22.2807	39.4038	25.9107	67.4346	168.348	26.5301
ANO8	1217.53	1209.36	1224.83	1476.22	1173.75	1714.34	1440.04	1591.3	2103.49	1773.74	2320.45	1837.59	1969.32	2350.45	2062.43
ANO9	281.031	204.177	289.183	170.49	89.7576	348.806	437.067	462.958	118.395	91.0604	38.5282	16.5829	24.0022	59.1146	9.22787
ANOS1	6593.99	6257.08	5583.81	7522	7385.44	2884.45	1890.97	1722.93	1620.7	1617.77	1792.44	2692.64	2811.68	1628.22	1762.52
ANP32A	6384.24	6152.37	6214.35	6026.38	6365.88	8288.06	7432.58	7779.5	7041.9	8216.75	7835.23	8406.48	7550.39	7557.68	9872.67
ANP32A-IT1	39.328	85.5102	76.0544	70.4421	27.6177	31.3348	88.8811	94.4071	78.9303	33.9055	23.6423	60.1129	88.0079	84.8166	50.7533
ANP32AP1	32.7733	18.3236	21.2245	16.3344	25.3162	35.4578	15.493	20.8785	34.2031	31.968	32.3987	27.9836	44.5754	61.6848	49.5998
ANP32B	1971.31	1724.16	1855.37	1652.84	1864.2	1744.03	1680.59	1653.03	1799.61	2005.27	2693.47	1724.62	1597.86	1836.41	2276.98
ANP32C	7.37399	2.61766	5.30612	3.0627	1.15074	2.4738	4.07711	4.5388	21.0481	1.93745	3.50256	3.10929	6.85776	7.7106	2.30697
ANP32D	0	2.61766	1.76871	2.0418	0	0	0.815423	0	3.94651	0	2.62692	4.14572	6.85776	1.2851	3.46045
ANP32E	2308.06	1800.95	1861.56	1833.54	2008.04	2563.68	2252.2	2230.37	2192.95	2655.28	2055.13	1871.79	1510.99	1838.98	2158.17
ANPEP	34.412	43.6276	59.2517	52.0659	42.5773	42.8792	47.2945	32.6794	307.828	77.4982	35.9013	48.7122	139.441	224.893	34.6045
ANTKMT	454.729	439.767	437.755	546.182	474.104	416.423	369.387	376.72	523.571	483.395	713.647	550.344	576.052	639.98	687.477
ANTXR1	507.167	575.012	581.904	616.624	685.84	1058.79	1237.81	1008.52	1151.07	1410.47	785.449	516.142	450.326	938.123	1042.75
ANTXR2	503.889	647.434	574.83	828.971	871.109	792.441	793.406	718.946	819.559	749.795	409.8	288.127	324.601	463.921	499.459
ANXA1	2919.28	2171.78	2502.72	2127.56	2422.3	3427.04	2379.4	1456.96	1262.88	1706.9	329.241	91.2058	77.7213	167.063	148.799
ANXA11	1401.06	1679.66	1793.47	1417.01	1440.72	1701.98	1980.66	1346.21	1352.34	1562.56	474.597	153.392	225.163	523.036	481.003
ANXA2	14727.5	34240.7	31973.8	36283.8	41156.2	13906.1	20715.8	19939.9	11992.1	14114.4	6600.58	10026.4	7693.26	9068.95	10951.2
ANXA2P1	12.29	26.1766	30.068	15.3135	29.9192	4.9476	17.1239	19.063	53.9357	11.6247	9.63204	25.9107	36.5747	17.9914	20.7627
ANXA2P2	272.018	532.257	581.904	603.352	706.553	226.765	326.985	303.192	188.117	249.932	120.838	152.355	150.871	167.063	192.632
ANXA2P3	3.27733	1.74511	1.76871	5.1045	5.75369	0	0	0.90776	3.94651	1.93745	2.62692	0	17.1444	7.7106	1.15348
ANXA2R	13.9286	13.0883	14.1497	5.1045	9.20591	16.492	15.493	17.2474	43.4116	13.5622	21.891	20.7286	16.0014	20.5616	10.3814
ANXA3	1011.06	733.817	791.496	555.37	606.439	1334.2	992.37	667.204	445.956	504.707	63.9217	19.6922	42.2895	43.6934	35.758
ANXA4	1656.69	1351.58	1506.05	1179.14	1246.25	1805.05	1886.89	1479.65	977.42	1132.44	342.375	231.124	250.308	409.947	395.645
ANXA5	6766.87	5101.82	5141.63	5010.58	5444.14	7423.05	7620.94	5795.14	5356.73	6371.32	3797.65	2117.42	1827.59	2823.37	3605.79
ANXA6	4424.39	4462.24	4643.74	3593.57	3781.33	3962.21	4259.77	4287.35	4096.48	4523.96	4626.01	4122.92	3379.73	5428.26	6446.82
ANXA7	3543.61	3053.06	2993.54	2635.97	2665.11	3243.15	3035.82	2871.25	2074.55	2461.54	1904.52	1444.78	1321.26	1476.58	1889.41
ANXA9	331.83	355.129	403.265	256.246	216.339	418.072	436.251	449.341	520.94	416.553	422.934	338.912	347.46	391.956	380.65
AOC2	502.251	582.865	617.279	470.635	440.733	482.391	553.672	578.243	523.571	417.522	344.127	318.184	342.888	271.156	394.492
AOC3	244.161	253.913	305.102	257.267	205.982	171.517	261.751	293.207	353.871	188.902	146.232	101.57	120.011	231.318	160.334
AOC4P	13.1093	8.72553	7.07483	18.3762	5.75369	14.0182	22.8318	8.16984	39.4651	22.2807	5.25384	8.29143	14.8585	39.8381	8.07439
AP1AR	1819.74	1782.63	1604.22	1643.65	1663.97	1925.44	1598.23	1772.86	1428.64	1703.99	1570.9	2121.57	1882.45	1314.66	1723.31
AP1B1	4730.01	4645.47	4578.3	5246.41	5303.75	4919.57	4289.94	3716.37	4726.61	5253.41	5277.48	3864.84	3384.3	5060.73	5845.86
AP1G1	5251.1	4740.58	4785.23	4976.89	4739.89	5091.91	4701.73	4157.54	4472.71	5213.69	5745.95	5553.19	4959.3	5053.01	5713.21
AP1G2	592.377	378.688	486.394	392.026	341.769	376.842	494.962	649.049	497.261	394.272	502.618	518.215	707.492	525.606	395.645
AP1M1	3794.33	4020.72	3980.47	4049.91	4121.94	3575.47	3032.56	2793.18	3438.73	3424.45	4364.19	4137.43	4009.5	3937.55	4467.44
AP1M2	928.304	873.425	997.55	431.841	585.726	1270.71	1134.25	859.649	401.229	303.212	69.1756	10.3643	58.2909	80.9613	10.3814
AP1S1	5419.88	4917.71	4795.85	4267.36	4831.95	4708.47	4220.63	3943.31	2988.83	3461.26	3880.84	3298.95	2768.25	2152.54	2977.14
AP1S2	10007.3	10512.5	9910.95	9806.77	10532.7	11425.7	9366.76	10309.4	9361.13	11315.7	6863.27	8884.27	7865.85	5085.14	6324.55
AP1S3	408.847	349.021	354.626	432.862	361.332	380.141	375.095	388.521	519.624	491.145	352.883	617.712	565.765	366.254	412.947
AP2A1	3613.26	3220.59	3347.28	4158.13	4287.65	3869.85	3522.63	2932.97	3949.14	4510.4	5231.95	3233.66	3103.14	4414.32	5370.62
AP2A2	1383.03	1499.92	1455.65	1480.31	1705.39	1040.65	970.353	834.232	932.693	1088.85	1475.45	1274.81	1226.4	1184.86	1459.16
AP2B1	25958.9	29455.6	28089.7	29152.8	28326.6	28069.4	28265.8	25575.2	22764.8	26973.2	22446.2	26082.8	23237.5	21839	23392.7
AP2M1	21627.9	23358.2	22336.1	24538.4	26058.5	19054.9	19098.8	17081.3	18065.8	20466.3	21840.2	22130.9	19445.2	19276.5	22096.1
AP2S1	4148.28	3425.64	3359.66	3267.9	4070.16	3455.9	3311.43	3224.36	3008.56	3661.79	2898.37	2533.03	2301.92	2315.75	3098.26
AP3B1	1384.67	1373.4	1337.14	1368.01	1468.34	1871.02	2214.69	2001.61	1724.63	2261.98	1214.51	1217.8	1102.96	1702.76	1757.91
AP3B2	2166.31	2423.95	2457.62	3150.5	3102.39	2281.67	2060.57	2256.69	3353.22	2872.28	4335.3	4087.68	4143.23	4585.24	4431.69
AP3D1	6128.61	6234.39	6532.72	7263.71	7319.85	7162.48	6378.24	5425.68	6276.27	7158.9	8803.69	5157.27	4761.57	6493.61	6968.2
AP3M1	3915.59	4047.77	3911.49	4139.75	4209.4	3940.77	3569.92	3726.36	3055.92	3736.38	3909.73	4435.92	3715.76	3347.69	3792.66
AP3M2	1154.44	1177.07	1071.84	1101.55	1169.15	1440.58	1229.66	1156.49	1076.08	1164.41	1505.23	1683.16	1377.27	1159.16	1399.18
AP3S1	2442.43	2255.55	2120.68	2175.54	2485.59	2384.74	2314.99	2378.33	1990.36	2168.98	2352.85	2426.28	2210.48	1610.23	2176.62
AP4B1	485.045	495.61	440.408	507.388	579.972	376.018	534.102	578.243	628.811	584.143	474.597	740.01	709.778	603.997	838.583
AP4E1	1070.05	980.749	1083.33	1057.65	1001.14	1086	1068.2	1048.46	983.997	1139.22	859.003	970.098	778.356	1060.21	1078.51
AP4M1	582.545	557.561	459.864	638.063	594.932	498.059	501.485	534.671	682.747	452.396	708.393	705.808	644.629	600.142	573.282
AP4S1	527.65	758.248	656.19	702.38	789.406	619.275	605.859	610.015	561.72	604.486	584.928	757.63	737.209	494.764	532.91
AP5B1	1752.55	1796.59	2091.5	1189.35	1072.49	1904	1816.76	1466.94	1049.77	923.197	1408.03	824.998	780.641	810.898	689.784
AP5M1	4035.21	4318.26	4244.9	3832.46	3796.29	3776.67	3622.92	4178.42	2767.82	3132.86	3837.93	5721.09	4922.73	3325.84	3627.71
AP5S1	329.372	367.345	374.966	490.032	462.597	394.159	427.282	403.046	573.56	527.956	473.721	579.364	540.62	647.691	639.03
AP5Z1	1234.73	1235.53	1334.49	1440.49	1354.42	1110.74	1272.88	1269.96	1423.38	1232.22	1190	1008.45	929.226	1422.61	1225
APAF1	2058.98	2497.25	2190.54	2542.04	2266.95	2422.68	2913.51	2828.58	2709.94	2768.62	2075.27	2405.55	2101.9	2400.57	2345.03
APBA1	347.397	504.336	502.313	703.401	683.539	414.774	371.833	324.978	377.55	431.084	637.466	780.431	622.913	562.874	610.193
APBA2	614.499	582.865	666.802	719.735	686.991	514.551	461.529	497.453	516.993	488.239	617.326	652.95	648.058	439.504	549.059
APBA3	648.092	572.395	642.925	483.907	517.832	645.662	771.39	736.194	531.464	504.707	579.674	509.923	491.473	499.904	507.533
APBB1	6211.36	7474.29	7188.02	7065.65	7525.83	5505.03	5389.13	5196.02	5576.42	6281.23	8136.45	9455.34	8421.33	7765.86	9242.87
APBB2	3168.36	2986.75	3332.24	3073.93	3088.58	2501.01	2735.74	2624.33	2415.27	2893.59	3448.27	3895.94	3536.32	2944.17	3040.58
APBB3	2709.53	2832.31	2875.92	2750.31	2605.27	2500.19	2692.53	2931.16	2692.84	2936.21	3954.39	3148.67	2629.95	3034.12	3320.88
APC	5443.64	6547.64	5964.96	7217.77	6571.87	6147.4	5442.13	6043.87	4568.75	5562.43	6763.45	14016.7	11097	7065.48	6851.7
APC2	4554.67	6024.98	5848.23	8376.49	7365.88	7918.64	6307.3	6492.3	8333.72	8431.8	11617.1	7230.13	6765.18	7922.64	8661.51
APCDD1	290.044	143.971	170.68	181.72	185.269	184.711	251.15	172.474	228.898	215.057	546.4	557.599	436.611	467.777	574.435
APEH	4649.71	4368	4380.2	3190.31	3507.45	4301.94	3689.79	3409.55	2859.91	2850.96	3799.4	3169.4	2615.09	2810.51	3298.97
APEX1	5599.32	4537.28	4426.19	4783.94	5187.53	6008.86	4890.91	4825.65	4827.9	5328.97	6783.59	5850.64	5169.61	4793.42	5744.35
APEX2	444.897	427.551	435.986	362.42	359.03	487.339	431.359	364.012	330.192	411.709	363.391	242.524	196.589	310.994	366.808
APH1A	3601.78	2964.93	2955.51	2582.88	2897.56	3852.53	3578.89	3278.83	2642.85	3002.09	3065.62	2001.34	1995.61	2142.26	2559.58
APH1B	634.983	568.032	626.122	450.217	455.692	830.373	816.238	729.839	740.629	769.17	1138.33	1019.85	1049.24	1042.22	1287.29
API5	7880.34	6695.97	6767.95	6437.8	6732.97	7324.1	6515.23	6031.16	5400.15	6263.79	6593.57	5926.3	5285.05	5312.61	6181.52
APIP	464.561	391.776	416.53	443.071	444.185	427.968	445.221	499.268	455.165	474.676	529.762	644.659	578.338	462.636	531.756
APLF	169.602	107.324	107.007	107.195	134.636	185.535	156.561	147.057	146.021	125.935	84.0615	77.7322	54.8621	93.8123	109.581
APLN	45.0633	41.8825	46.8707	56.1495	32.2207	37.9316	39.9557	24.5095	147.336	68.7796	30.6474	34.2022	64.0057	77.106	41.5254
APLNR	13.1093	5.23532	0.884353	7.1463	2.30148	5.7722	8.15423	12.7086	101.294	20.3433	2.62692	1.03643	26.2881	47.5487	5.76742
APLP1	21153.5	20418.6	20700.9	26825.2	29023.9	22254.3	16571.8	14639.4	21454.6	25781.7	36425.8	27537.9	24063.9	27104.1	34174.3
APLP2	25038	24170.6	23781.1	29115.1	30049.2	26783.8	25986.7	21873.4	25612.9	30420	26773.6	26873.6	22296.9	29067.7	34251.6
APMAP	5494.44	5904.57	6077.27	6308.15	6673.13	5518.23	6219.23	5763.37	5534.33	6460.44	6006.89	6271.43	5543.35	6853.44	8138.99
APOA1	4.91599	3.49021	5.30612	10.209	5.75369	3.2984	8.15423	5.44656	27.6256	5.81236	0.87564	3.10929	11.4296	19.2765	1.15348
APOA2	3.27733	0.872553	0.884353	4.0836	2.30148	0	0	0	10.524	0	0	0	9.14368	12.851	0
APOA4	34.412	54.9708	56.5986	31.6479	29.9192	40.4054	35.0632	43.5725	74.9838	83.3106	15.7615	35.2386	34.2888	51.404	34.6045
APOA5	4.09666	1.74511	0	5.1045	0	2.4738	0	0.90776	63.1442	3.87491	0	1.03643	42.2895	43.6934	2.30697
APOBEC2	24.58	37.5198	36.2585	23.4807	13.8089	22.2642	57.0796	55.3734	38.1496	13.5622	21.891	31.0929	33.1458	28.2722	28.8371
APOBEC3B	159.77	94.2357	115.85	65.3376	59.8384	95.6537	60.3413	59.0044	81.5613	35.8429	53.4141	18.6557	28.574	55.2593	25.3767
APOBEC3C	1121.67	854.229	975.442	556.391	661.674	1585.71	1599.04	1121.08	688.009	834.074	278.454	48.7122	69.7205	138.791	103.814
APOBEC3D	118.803	69.8042	64.5578	42.8778	27.6177	54.4236	53.8179	52.6501	107.871	29.0618	21.0154	9.32786	52.5761	68.1103	8.07439
APOBEC3F	233.51	131.755	181.292	82.693	73.6472	234.187	247.889	276.867	367.026	157.903	96.3204	57.0036	114.296	186.34	73.823
APOBEC3G	77.8366	22.6864	37.1428	41.8569	28.7685	123.69	102.743	109.839	177.593	90.0917	44.6577	21.765	74.2924	137.506	34.6045
APOBEC3H	31.1346	20.9413	15.9184	13.2717	9.20591	24.738	17.9393	14.5242	15.7861	8.71855	5.25384	11.4007	5.7148	29.5573	6.92091
APOBEC4	1.63866	17.4511	8.84353	7.1463	4.60295	0.8246	9.78507	3.63104	9.20853	0	0	14.51	21.7162	21.8467	3.46045
APOBR	6.55466	13.0883	6.19047	10.209	25.3162	14.8428	13.0468	8.16984	153.914	12.5935	23.6423	15.5464	92.5797	88.6719	18.4557
APOC1	73.7399	30.5394	50.4081	33.6897	46.0295	71.7402	75.0189	99.8536	59.1977	75.5607	27.1449	17.6193	24.0022	28.2722	55.3672
APOD	22.9413	14.8334	13.2653	14.2926	20.7133	24.738	61.1567	106.208	38.1496	20.3433	14.8859	5.18215	29.717	86.1017	85.3578
APOE	9724.66	8207.23	8985.03	6617.48	7543.09	9383.13	8841.63	6869.93	6536.74	8244.84	5045.44	1011.55	913.225	1650.07	2447.69
APOL2	158.131	235.589	273.265	122.508	121.978	195.43	422.389	401.23	345.978	323.555	199.646	153.392	170.301	340.552	387.571
APOL6	244.98	467.688	495.238	254.204	325.659	432.091	460.714	469.312	280.202	294.493	107.704	159.61	146.299	355.973	316.055
APOO	934.858	994.71	846.326	1121.97	1166.85	859.234	717.572	804.276	681.431	781.763	556.907	576.255	546.335	406.092	495.998
APOOL	1372.38	1414.41	1434.42	1414.97	1292.28	1332.55	1228.03	1216.4	918.222	1094.66	1358.12	1597.14	1493.85	1330.08	1373.8
APP	74623.2	82571.4	79657.2	80678.7	83502.2	84806	62049.6	54048	64121.6	73576.8	56380.7	63102	54578.6	54123.3	62402.3
APPBP2	2801.3	2907.35	2775.98	2774.81	2597.22	2884.45	2661.54	2750.51	2463.94	2717.28	3648.79	4223.45	3864.35	3178.05	3388.94
APPL1	2452.26	2510.33	2431.97	2432.81	2318.74	2506.79	2293.78	2306.62	2067.97	2463.47	2778.41	2905.11	2570.52	2480.24	2816.81
APPL2	1072.51	1277.42	1304.42	1307.77	1360.17	1205.57	1465.31	1554.99	1344.45	1432.75	1460.57	1629.27	1568.14	1561.4	1861.72
APRT	607.125	511.316	448.367	548.224	678.936	606.906	609.121	538.302	534.095	587.049	523.633	447.737	357.746	433.079	619.421
APTR	537.482	485.139	517.347	437.966	544.299	382.615	476.207	485.652	444.64	577.362	470.219	543.089	437.754	440.789	448.705
APTX	2100.77	1730.27	1683.81	1499.7	1720.35	1953.48	1935.81	1897.22	1406.27	1695.27	1475.45	1481.06	1357.84	1197.71	1537.59
AQP1	158.95	136.991	147.687	88.8184	109.32	43.7038	94.5891	85.3295	105.24	117.216	139.227	95.3515	77.7213	101.523	117.655
AQP11	106.513	132.628	109.66	155.177	199.078	143.48	137.806	133.441	177.593	174.371	219.786	190.703	220.591	213.327	209.934
AQP3	275.296	383.051	357.279	1295.52	1216.33	442.81	691.479	450.249	693.271	892.198	187.387	75.6593	76.5783	214.612	222.622
AQP4	12.29	47.1179	25.6462	36.7524	40.2758	10.7198	22.8318	8.16984	40.7806	17.4371	7.00512	32.1293	21.7162	26.9871	17.3023
AQP5	18.8446	3.49021	5.30612	6.1254	2.30148	7.4214	3.26169	9.0776	35.5186	20.3433	27.1449	12.4371	21.7162	51.404	8.07439
AQP6	16.3866	17.4511	12.3809	4.0836	5.75369	3.2984	4.07711	4.5388	55.2512	4.84364	11.3833	20.7286	26.2881	59.1146	8.07439
AQP7P1	14.748	47.9904	41.5646	50.0241	46.0295	17.3166	59.5259	60.8199	78.9303	36.8116	27.1449	64.2586	90.2938	56.5444	76.13
AQR	3046.28	3111.52	2922.79	3067.81	2889.5	2922.38	2672.14	2724.19	2358.7	2863.56	2531.48	2743.43	2435.65	2511.09	2505.37
ARAF	1841.04	1741.62	1867.75	2053.03	1976.97	1123.11	1189.7	1092.04	1182.64	1248.69	937.811	754.52	745.21	1110.33	1136.18
ARAP1	1464.97	1270.44	1375.17	1294.5	1066.73	1584.88	1840.41	1653.94	1912.74	1775.68	1737.27	934.859	898.366	1453.45	1363.42
ARAP1-AS2	1.63866	11.3432	12.3809	11.2299	5.75369	6.5968	5.70796	19.9707	31.5721	7.74982	7.88076	14.51	19.4303	10.2808	0
ARAP3	755.424	972.024	1214.22	703.401	566.163	902.113	1251.67	1301.73	1164.22	886.386	518.379	662.278	818.359	1046.07	769.374
ARC	1043.01	970.279	1132.86	970.877	1074.79	1211.34	892.073	639.063	905.067	969.696	750.424	297.455	314.314	266.016	312.594
ARCN1	7371.53	6919.34	6971.36	7036.05	6966.57	7841.13	6875.65	5885.92	5906.61	6895.4	7480.6	5979.16	5119.32	5349.87	5915.07
AREG	36.0506	35.7747	75.17	25.5225	25.3162	68.4418	68.4955	52.6501	28.9411	68.7796	5.25384	11.4007	24.0022	50.1189	31.1441
AREL1	2993.02	3108.03	3176.6	3365.91	3009.18	2845.7	2572.66	2524.48	2650.74	2951.71	3212.72	3117.58	2761.39	2888.91	3005.98
ARF1	11140.5	10754.2	10598.1	10854.2	12129.9	11316	9957.94	8990.46	9230.89	10723.8	11869.3	10936.4	9622.58	9692.23	12419.6
ARF3	10778.3	11788.2	11188.8	13600.4	13629.3	13497.1	13866.3	12371	13430	15361.1	13088.2	15080	12942.9	12839.4	14131.3
ARF4	5710.75	5074.77	4670.27	5214.76	5859.56	5919.81	5237.46	4971.8	4370.11	5732.93	5383.44	4817.32	4486.12	3895.14	5014.2
ARF4-AS1	28.6766	26.1766	27.4149	22.4598	24.1655	26.3872	26.909	36.3104	15.7861	26.1556	9.63204	32.1293	27.431	32.1275	29.9906
ARF5	4795.55	4524.19	4208.64	4324.54	5032.18	4606.22	4701.73	4764.83	4385.89	5133.29	5337.9	5505.51	4893.01	4952.78	6420.29
ARF6	3180.65	2952.72	3029.79	2851.38	3113.9	3134.31	2656.65	2183.16	2411.32	2833.53	3131.29	2110.17	1784.16	2189.81	2455.77
ARFGAP1	4391.62	3484.98	3838.98	4061.14	3772.12	3362.72	3760.73	3596.55	3319.02	3162.9	3174.2	2489.5	2383.07	2815.65	2894.09
ARFGAP2	3350.25	3582.7	3529.45	3327.12	3531.62	3835.22	3659.62	3198.95	3036.18	3401.2	3862.45	3458.56	3251.72	3121.51	3529.66
ARFGAP3	2010.64	1684.9	1751.9	1457.85	1635.2	2082.12	2106.24	1930.81	1518.09	1926.8	2301.18	2026.22	1896.17	1740.03	2082.04
ARFGEF1	4906.16	5128.87	4958.57	5068.77	4933.21	5515.75	5573.42	5300.41	4414.83	5093.57	4177.68	5326.21	4547.84	4094.33	4239.05
ARFGEF2	3694.37	4072.2	3892.92	3797.75	3853.82	4470.16	4648.73	3921.52	3647.89	4231.4	4181.18	4170.59	3601.47	3861.73	3958.76
ARFGEF3	3020.06	4563.45	4597.75	4369.46	3453.37	3379.21	3777.04	3757.22	2962.52	3171.61	2357.22	2465.66	2119.05	2260.49	2165.09
ARFIP1	1432.19	1407.43	1291.16	1275.1	1384.34	1487.58	1452.27	1479.65	1239.21	1580.96	1163.73	1282.06	1293.83	1360.92	1674.86
ARFIP2	1542.8	1437.97	1338.91	1363.92	1531.63	1731.66	1628.4	1586.76	1429.95	1587.74	1750.41	1791.99	1578.43	1492	1772.91
ARFRP1	1247.02	1239.9	1278.77	1438.45	1504.01	1214.64	1101.64	1083.87	1162.91	1178.94	1230.27	805.305	731.494	965.11	1121.19
ARG1	12.29	36.6472	25.6462	24.5016	20.7133	7.4214	22.0164	27.2328	27.6256	14.5309	9.63204	27.9836	29.717	26.9871	14.9953
ARG2	662.021	483.394	437.755	394.068	543.148	541.763	433.805	429.371	394.651	489.207	737.289	688.189	665.203	325.13	378.343
ARGFXP2	11.4707	17.4511	7.95918	25.5225	6.90443	5.7722	10.6005	14.5242	26.3101	12.5935	0.87564	11.4007	26.2881	23.1318	12.6883
ARGLU1	8561.2	7927.14	8488.02	7794.58	7293.38	6729.56	8115.09	9512.42	6381.51	6991.31	7886.02	13042.4	11523.3	7983.04	9302.85
ARHGAP1	2009.82	2155.21	2255.98	2557.36	2712.29	2358.36	2176.36	1813.7	2319.23	2799.62	2147.07	1311.08	1254.97	2189.81	2431.54
ARHGAP10	621.873	522.659	613.741	438.987	535.093	593.712	562.642	469.312	442.009	429.146	255.687	147.173	140.584	277.582	200.706
ARHGAP12	2595.64	2451	2448.77	2599.21	2631.74	2390.52	2045.08	2248.52	1977.2	2068.23	2684.71	3382.9	2831.11	1914.8	2301.2
ARHGAP17	1120.03	1182.31	1253.13	1432.32	1318.75	992.819	1195.41	1072.97	1468.1	1622.62	1439.55	1007.41	1032.09	1422.61	1823.66
ARHGAP18	190.085	147.461	154.762	143.947	107.019	165.745	187.547	174.29	159.176	161.777	151.486	93.2786	107.438	146.501	178.79
ARHGAP19	505.528	352.511	420.952	305.249	329.111	390.036	437.882	398.507	323.614	386.522	404.546	411.462	412.608	318.705	425.636
ARHGAP20	144.202	286.197	257.347	441.029	439.582	112.97	136.991	127.086	207.85	151.121	204.024	299.528	313.171	269.871	205.32
ARHGAP21	5028.24	4808.64	5340.61	5888.56	5235.86	4936.88	4762.89	4979.97	4362.21	5183.66	5766.97	7856.13	7031.49	5844.64	6194.21
ARHGAP22	400.654	824.563	739.319	1002.52	1142.68	2548.84	2237.52	2465.48	2429.74	2571.97	803.838	728.61	731.494	562.874	489.077
ARHGAP22-IT1	0	4.36276	0.884353	1.0209	3.45221	0	3.26169	11.8009	7.89303	3.87491	0	0	6.85776	5.1404	1.15348
ARHGAP23	171.24	163.167	155.646	171.511	155.35	154.2	136.991	108.931	138.128	118.185	98.9474	79.805	77.7213	66.8252	68.0556
ARHGAP26	1999.99	1736.38	1829.73	2528.77	2165.69	1090.12	1137.51	1112.01	1144.49	1135.35	1155.85	1375.34	1178.39	1091.05	1178.86
ARHGAP26-IT1	4.91599	6.98042	3.53741	3.0627	2.30148	1.6492	0.815423	3.63104	18.4171	0	1.75128	5.18215	2.28592	6.4255	3.46045
ARHGAP27	62.2693	54.9708	76.0544	50.0241	71.3458	88.2323	96.2199	76.2519	86.8233	71.6858	60.4192	72.55	117.725	109.234	77.2835
ARHGAP27P1	116.345	162.295	174.218	231.744	163.405	149.253	192.44	249.634	272.309	199.558	175.128	334.767	356.603	367.539	231.85
ARHGAP27P1-BPTFP1-KPNA2P3	304.792	341.168	380.272	505.346	425.773	246.556	502.3	661.757	686.693	534.738	436.069	755.557	797.786	728.652	752.072
ARHGAP27P2	10.6513	18.3236	20.3401	10.209	10.3566	17.3166	11.4159	4.5388	34.2031	0.968727	14.0102	16.5829	19.4303	35.9828	9.22787
ARHGAP28	1133.14	2452.75	2041.09	2838.1	2909.07	2194.26	3162.21	3122.7	3091.44	3843.91	1923.78	3937.39	3484.88	4216.41	4745.43
ARHGAP29	508.805	345.531	415.646	309.333	323.357	546.71	461.529	388.521	263.101	376.835	457.084	371.042	361.175	334.126	343.738
ARHGAP30	85.2106	107.324	122.925	93.9229	111.622	117.093	128.021	147.965	188.117	156.934	87.564	53.8943	109.724	183.769	89.9718
ARHGAP32	2108.96	2551.34	2451.43	2629.84	2405.04	2180.24	2124.18	1982.55	1894.33	2002.36	2549.86	2550.65	2396.79	2606.18	2614.95
ARHGAP33	1332.23	1444.08	1523.74	2210.25	1773.29	1770.42	1378.88	1709.31	2166.64	1932.61	3496.43	2570.34	2792.25	3158.78	2852.57
ARHGAP35	6389.97	8003.93	7759.31	7922.19	7006.85	7730.63	6727.24	5381.2	6338.1	7139.52	9287.04	8779.59	7545.82	8359.58	8355.84
ARHGAP36	31.954	68.0591	73.4013	150.072	184.118	8.246	20.3856	14.5242	77.6148	30.9993	14.8859	13.4736	45.7184	50.1189	27.6836
ARHGAP39	936.497	1306.21	1330.07	1661.01	1459.14	1128.05	1123.65	1247.26	1683.85	1456	1737.27	1679.02	1765.87	1828.7	1896.33
ARHGAP4	381.809	284.452	346.666	266.455	276.177	431.266	476.207	447.526	493.314	456.271	233.796	186.557	187.445	309.709	246.846
ARHGAP42	1811.54	1675.3	1824.42	1650.8	1423.46	1157.74	966.276	843.309	736.682	805.981	620.829	236.306	265.167	634.84	613.654
ARHGAP44	1240.47	1343.73	1559.11	1044.38	996.539	1080.23	1157.09	1022.14	1064.24	1037.51	1164.6	1230.24	1205.82	1199	1229.61
ARHGAP45	413.763	440.639	480.204	434.904	397.005	545.886	503.116	492.006	428.854	495.988	478.1	511.996	508.617	641.265	542.138
ARHGAP5	6396.53	7142.72	6916.53	5662.94	5703.06	6739.46	7130.87	7051.48	4876.57	5916.99	4996.4	6463.17	5464.49	5155.82	5390.23
ARHGAP5-AS1	102.417	77.6572	97.2788	63.2958	75.9487	100.601	73.3881	78.0674	43.4116	59.0924	91.9422	69.4408	81.1501	44.9785	59.9812
ARHGAP6	235.968	130.883	137.959	274.622	199.078	104.724	63.603	84.4217	259.154	109.466	120.838	64.2586	149.728	161.923	86.5113
ARHGAP9	69.6432	37.5198	51.2925	88.8184	81.7024	162.446	137.806	100.761	320.983	251.869	65.673	19.6922	48.0043	149.072	61.1347
ARHGDIA	5921.31	5840.87	6146.25	8536.77	9440.66	6997.56	6081.42	5096.17	6755.12	8418.24	7071.67	4298.07	3980.93	6267.43	7653.37
ARHGDIB	48.3406	48.863	22.9932	41.8569	80.5517	25.5626	38.3249	24.5095	35.5186	22.2807	20.1397	26.9472	26.2881	17.9914	24.2232
ARHGDIG	816.874	1092.44	1006.39	746.278	710.005	567.325	514.532	651.772	469.635	457.239	894.029	849.872	784.07	490.908	532.91
ARHGEF1	1168.37	1021.76	1143.47	1126.05	834.285	1141.25	1608.83	1506.88	1376.02	1139.22	1142.71	1227.13	1422.98	1551.12	1068.13
ARHGEF10L	3546.07	4013.74	4185.64	4860.51	4350.94	3185.43	3345.68	3630.13	3649.21	3596.89	3697.83	4065.91	3980.93	3815.46	4232.13
ARHGEF11	2678.4	3491.08	3402.11	4068.29	3764.06	3540.83	4101.58	3915.17	4280.65	4415.46	3992.04	4369.59	3966.07	4969.48	4726.98
ARHGEF12	4865.2	6606.97	6322.24	7014.61	6438.38	7710.84	7069.72	6837.25	5548.8	6261.85	8525.23	10670	9560.86	7832.69	8052.47
ARHGEF15	90.1266	65.4415	70.7483	44.9196	20.7133	92.3553	112.528	97.1303	205.219	60.0611	33.2743	19.6922	128.011	167.063	31.1441
ARHGEF16	733.302	649.179	677.415	511.471	528.189	783.37	945.891	892.328	698.533	751.733	185.636	43.53	59.4339	125.94	62.2882
ARHGEF17	871.77	1095.93	1044.42	1544.62	1571.91	1517.26	1823.29	1613.09	1866.7	1861.89	2541.98	2289.47	2160.19	2683.29	2865.26
ARHGEF18	2091.76	2170.04	2317.01	2268.44	2380.88	2228.9	2348.42	1749.25	2229.78	2486.72	2306.44	1611.65	1468.7	2428.84	2533.05
ARHGEF19	142.564	148.334	152.993	69.4212	117.375	204.501	266.643	216.955	267.047	191.808	163.745	215.577	259.452	258.305	197.246
ARHGEF2	4270.36	3135.96	3482.58	2252.11	2074.78	3722.25	3356.28	3117.25	2515.24	2452.82	2643.56	1772.29	1640.15	1494.57	1438.39
ARHGEF25	756.244	465.943	503.197	353.232	331.413	816.354	680.878	730.747	818.244	853.449	1609.43	1293.46	1130.39	1064.06	979.308
ARHGEF3	1083.16	1242.52	1113.4	1433.34	1541.99	1104.96	914.904	884.158	1090.55	1186.69	1091.92	1421.98	1281.26	1288.96	1475.31
ARHGEF34P	48.3406	81.1474	59.2517	39.8151	20.7133	194.606	251.966	175.198	168.385	91.0604	28.0205	8.29143	34.2888	34.6977	8.07439
ARHGEF35	88.4879	82.8925	80.4761	47.9823	44.8788	255.626	204.671	172.474	105.24	108.497	19.2641	7.255	10.2866	10.2808	5.76742
ARHGEF37	98.3199	109.069	103.469	61.254	90.9083	125.339	188.363	146.149	113.133	121.091	48.1602	55.9672	91.4368	119.514	46.1394
ARHGEF39	21.3026	26.1766	22.1088	32.6688	17.2611	34.6332	38.3249	22.694	55.2512	40.6866	48.1602	40.4207	65.1487	77.106	34.6045
ARHGEF4	755.424	910.073	986.054	1008.65	945.907	744.614	742.85	794.29	962.949	681.015	778.444	1058.19	1052.67	997.238	923.941
ARHGEF40	1673.08	1791.35	1624.56	2323.57	2266.95	1724.24	1895.86	1665.74	1948.26	2137.01	3098.02	2289.47	1943.03	2674.29	2745.29
ARHGEF5	95.8619	95.1083	101.701	71.463	63.2906	112.97	151.669	108.023	94.7163	87.1855	15.7615	7.255	9.14368	16.7063	4.61394
ARHGEF6	344.12	342.913	343.129	433.883	428.075	167.394	220.98	184.275	243.368	182.121	68.2999	55.9672	77.7213	134.936	78.4369
ARHGEF7	5237.17	5711.73	5758.91	5852.82	5663.93	4737.33	4508.47	4411.71	4030.71	4285.65	6044.55	6425.86	5881.67	4906.51	5510.19
ARHGEF7-AS1	4.09666	19.1962	7.07483	13.2717	20.7133	4.9476	10.6005	8.16984	3.94651	1.93745	6.12948	13.4736	10.2866	7.7106	6.92091
ARHGEF7-AS2	13.9286	20.0687	8.84353	16.3344	23.0148	10.7198	16.3085	9.0776	19.7326	28.0931	18.3884	10.3643	20.5733	30.8424	16.1488
ARHGEF9	3512.48	4003.27	4119.32	3536.4	3487.89	3750.28	4218.18	4281	2945.41	3422.51	4215.33	7184.53	6360.57	4555.68	4998.05
ARID1A	5884.44	6866.99	6613.19	8913.48	7568.41	7504.69	6340.73	5550.95	7404.97	8251.62	9700.34	6583.4	6266.85	9451.91	9395.13
ARID1B	3437.92	4269.4	4434.15	4754.33	4382.01	4420.68	4032.27	3692.77	4037.28	4505.55	4610.25	4398.61	4214.09	4447.73	4545.88
ARID2	2056.52	2042.65	2091.5	1984.63	1899.87	2099.43	2126.62	2062.43	1967.99	2207.73	2471.93	2800.43	2349.93	2364.58	2469.61
ARID3A	5907.39	6020.62	6415.1	6122.34	5728.37	6226.56	5380.16	4362.7	4702.93	5323.16	5562.94	3153.85	2657.38	3868.15	4173.31
ARID3B	7491.16	7143.59	7271.15	8155.98	7994.18	9342.72	7781.58	6278.07	6626.2	7306.14	6894.79	3949.83	3616.32	4622.51	5119.16
ARID3C	32.7733	9.59808	21.2245	16.3344	11.5074	21.4396	9.78507	15.4319	74.9838	23.2495	52.5384	50.785	36.5747	87.3868	36.9115
ARID4A	1319.94	1226.81	1340.68	1047.44	1118.52	1484.28	1405.79	1619.44	1222.1	1438.56	2032.36	3109.29	2410.5	1853.11	2028.98
ARID4B	2910.27	2877.68	2868.84	2988.18	2936.68	3050.2	3052.94	3239.8	2953.31	3298.52	3191.71	4248.32	3508.89	3242.31	3549.27
ARID5A	258.09	267.001	309.524	234.807	187.57	232.537	181.024	132.533	268.363	154.996	717.149	214.541	281.168	366.254	329.897
ARID5B	1331.42	1031.36	1257.55	784.052	620.248	951.589	583.027	526.501	527.517	488.239	1641.83	1288.28	1209.25	636.125	583.663
ARIH1	5522.3	5928.12	5921.63	5587.39	5260.02	5782.1	5672.9	5380.29	4534.54	5101.32	5163.65	5180.07	4692.99	4614.8	4751.2
ARIH2	3585.4	3165.62	3404.76	3445.54	3369.36	3567.22	3599.28	3559.33	3329.54	3704.41	3827.42	3719.74	3415.16	3235.88	3993.36
ARIH2OS	61.4499	43.6276	57.483	69.4212	75.9487	58.5466	57.0796	58.0967	69.7217	52.3113	62.1705	57.0036	48.0043	47.5487	58.8277
ARL1	2633.33	2173.53	2082.65	2005.05	2107	2364.95	2462.58	2394.67	1878.54	2229.04	1883.5	2103.95	1708.72	1633.36	1944.77
ARL10	1390.41	1745.11	1596.26	1845.79	1494.81	2127.47	1809.42	1927.17	2028.51	2008.17	3876.46	4418.3	3786.63	3001.99	2948.31
ARL11	23.7606	18.3236	37.1428	12.2508	6.90443	30.5102	38.3249	39.0337	38.1496	29.0618	3.50256	1.03643	17.1444	16.7063	2.30697
ARL13B	312.166	362.109	339.592	351.19	414.266	406.528	389.772	362.196	340.716	431.084	389.66	494.377	403.465	416.373	481.003
ARL14	20.4833	37.5198	32.7211	11.2299	28.7685	4.123	4.89254	2.72328	1.3155	0	0	1.03643	0	3.8553	1.15348
ARL14EP	1709.13	1711.95	1558.23	1420.07	1540.84	1687.96	1710.76	1824.6	1262.88	1490.87	1515.73	1756.75	1402.41	1166.87	1369.19
ARL15	2233.5	1602.01	1647.55	1213.85	1177.21	1269.88	1272.06	1455.14	966.896	1259.35	1083.17	1445.82	1312.12	885.434	1183.47
ARL16	1233.91	1055.79	1076.26	1060.72	1237.04	1039.82	826.839	970.396	794.565	883.479	884.397	895.475	833.218	688.814	885.876
ARL17A	219.581	312.374	317.483	303.208	294.589	117.093	182.655	233.294	186.802	177.277	151.486	391.77	324.601	239.029	199.553
ARL17B	17.206	34.9021	28.2993	31.6479	10.3566	15.6674	21.201	24.5095	7.89303	12.5935	14.8859	24.8743	37.7177	16.7063	16.1488
ARL2	336.746	239.079	221.088	245.016	378.593	291.909	238.103	277.775	240.737	250.9	220.661	230.087	198.875	209.471	266.455
ARL2BP	2639.89	2676.12	2376.26	2803.39	3043.7	2585.12	2504.98	2381.05	2219.26	2541.94	2996.44	2809.76	2586.52	2412.13	2851.41
ARL3	2782.45	2849.76	2677.82	2877.92	2955.1	2360.01	2123.36	2496.34	2089.02	2300.73	3307.29	4642.17	4137.51	2259.21	2899.86
ARL4A	515.36	441.512	429.796	443.071	510.928	524.446	574.873	591.86	451.218	509.551	325.738	383.479	377.177	299.428	320.669
ARL4C	2263.82	2671.76	2523.06	3153.56	3231.27	2020.27	1398.45	1427	1306.3	1425	1755.66	1436.49	1225.25	1364.78	1662.17
ARL4D	475.213	424.933	493.469	328.73	302.644	413.125	521.871	498.36	490.683	467.895	692.632	727.573	682.347	596.287	671.328
ARL5A	2075.37	2075.8	2003.06	1794.74	1872.25	2571.93	2549.83	2306.62	2066.66	2445.07	1859.86	2189.97	1908.74	1926.37	2162.78
ARL5B	5829.55	5538.97	5290.2	5178.01	5073.6	5939.6	4998.54	5194.2	3870.21	4563.68	4689.93	5472.35	4476.97	3946.54	4303.65
ARL6	1037.27	1303.59	1302.65	1365.97	1425.76	839.443	873.318	964.949	940.586	908.666	833.61	1362.9	1225.25	790.337	967.773
ARL6IP1	29399.3	22900.2	24652.2	24017.7	25882.4	18363	16007.6	16412.3	13969.3	16677.6	20737.8	23517.6	20655.6	13426.7	15892.7
ARL6IP4	3186.38	2729.35	2730	2818.71	3385.47	2638.72	2563.69	2671.54	2462.62	2642.69	3104.15	2850.18	2241.34	2311.9	2865.26
ARL6IP5	3951.64	3845.34	3842.51	3572.13	3925.17	3697.51	3613.95	3656.46	2653.37	3440.92	3973.66	5419.49	4594.7	3431.22	4295.58
ARL6IP6	730.025	652.67	551.836	606.415	672.031	606.081	543.072	563.719	601.186	536.675	679.497	672.643	653.773	568.014	626.342
ARL8A	4272.82	4291.22	4158.23	4560.36	4983.85	4576.53	3654.73	3245.24	3424.26	3783.85	4647.02	4151.94	3801.48	3296.28	4025.66
ARL8B	3694.37	3884.61	3706.32	3905.97	4196.74	3448.48	3357.1	3130.86	2663.9	3087.33	2911.5	2874.02	2763.68	2221.94	2790.28
ARMC1	2290.03	2157.82	2020.75	1874.37	2002.28	2074.69	1861.61	2000.7	1594.39	1747.58	2041.99	2149.55	2073.33	1438.03	1708.31
ARMC10	666.117	724.219	693.333	763.634	827.381	739.667	638.476	600.029	669.592	672.297	491.234	509.923	507.474	421.513	528.296
ARMC12	63.0886	20.9413	37.1428	34.7106	41.4266	34.6332	39.1403	70.8053	76.2993	38.7491	35.0256	54.9307	68.5776	93.8123	46.1394
ARMC2	108.971	152.697	151.224	166.407	142.692	115.444	113.344	141.611	114.449	132.716	127.843	223.869	245.736	221.037	166.102
ARMC5	919.291	1027.87	1091.29	1208.75	1113.91	987.871	902.673	915.93	1194.48	1259.35	1358.99	1235.42	1096.1	1506.14	1712.92
ARMC6	699.71	719.856	744.625	908.602	944.756	751.211	603.413	591.86	711.688	768.201	929.054	686.116	621.77	839.171	897.411
ARMC7	408.847	362.982	389.115	334.855	398.155	414.774	364.494	285.037	355.186	424.303	495.612	348.24	294.884	415.087	495.998
ARMC8	2394.09	2425.7	2207.35	2355.22	2338.3	2426.8	2097.27	2307.53	2058.76	2203.85	2299.43	3188.06	2604.8	2081.86	2333.5
ARMC9	1052.84	1319.3	1343.33	1531.35	1543.14	1170.11	1373.17	1300.82	1666.74	1561.59	1293.32	1465.51	1341.83	1429.03	1393.41
ARMCX1	4203.17	3904.67	3922.11	3217.88	3743.35	3505.38	3079.04	3099.09	2291.61	2633.97	4445.63	3407.78	3048.27	2218.08	2828.34
ARMCX2	2965.98	2670.01	2914.83	2347.05	2448.77	3074.94	3273.92	3116.34	2754.67	3049.55	3724.97	3465.82	3018.56	2652.45	3122.48
ARMCX3	9905.73	9270	9374.14	8976.78	8805.45	8937.02	7674.76	7770.43	6501.22	7349.74	8900.88	8394.04	7238.36	6420.36	7123.92
ARMCX4	1651.77	1738.13	2006.6	1467.03	1331.4	1602.2	1945.6	1857.28	1665.43	1565.46	1638.32	1349.43	1192.11	1101.33	1135.03
ARMCX5	488.322	460.708	491.7	440.008	474.104	598.66	505.562	552.826	507.785	576.393	515.752	447.737	405.751	323.845	433.71
ARMCX6	1269.97	1141.3	1187.69	960.668	991.936	1289.68	1145.67	1312.62	856.393	991.008	1321.34	1423.02	1261.83	840.456	1079.66
ARMH1	282.67	191.089	195.442	220.515	219.791	145.13	230.765	255.081	293.357	193.745	205.775	260.144	306.313	337.981	194.939
ARMH3	1001.22	1312.32	1251.36	1353.71	1405.05	1064.56	1264.72	1147.41	1408.91	1352.34	1423.79	1724.62	1672.15	1626.94	1541.06
ARMH4	528.469	748.65	740.204	886.142	661.674	816.354	808.899	816.076	805.089	823.418	595.435	843.653	680.061	863.587	687.477
ARMT1	1883.65	1636.91	1548.5	1432.32	1652.46	1460.37	1289.18	1279.03	944.532	1274.85	1239.91	1278.95	988.66	862.302	1028.91
ARNT	1547.72	1837.6	1823.54	1715.11	1475.25	1593.95	1917.06	1717.48	1358.92	1641.99	2006.97	1886.3	1713.3	1859.54	1910.17
ARNT2	2146.65	3082.73	2979.39	3281.17	3140.36	2961.14	2912.69	2759.59	2938.84	3231.67	3513.07	3914.59	3489.46	3224.32	3589.64
ARNTL	438.343	400.502	374.966	361.399	392.402	428.792	348.186	347.672	338.085	391.366	446.577	459.138	440.039	314.85	343.738
ARNTL2	479.309	592.463	594.285	555.37	608.741	555.781	634.399	620.908	528.833	648.079	420.307	610.457	640.057	485.768	618.268
ARPC1A	4404.73	4080.93	3954.83	4407.23	4703.07	4364.61	3923	3809.87	3855.74	4480.36	4562.96	3539.41	3271.15	3306.56	4220.6
ARPC1B	948.787	808.857	835.714	832.034	966.62	781.721	967.092	727.116	645.913	733.327	364.266	234.233	227.449	375.249	527.142
ARPC2	9635.35	8515.24	8374.82	8939.01	10494.7	9342.72	8708.72	8435.82	7158.97	8797.98	8361.49	7499.6	6894.33	5834.36	7406.52
ARPC3	4861.92	4403.77	4052.11	4000.91	4960.83	4098.26	4170.07	4308.23	3467.67	4398.99	3923.74	4777.94	4268.95	3491.62	4368.25
ARPC4	1782.87	1677.92	1589.18	1964.21	2107	1899.88	1531.36	1466.03	1583.87	1809.58	1688.23	1232.31	1245.83	1270.96	1565.28
ARPC5	9047.89	9970.66	9224.69	10082.4	11866.4	8658.3	8276.54	8506.62	7055.05	8270.03	8115.43	10508.4	9247.69	7454.87	8689.2
ARPC5L	1380.57	1383.87	1388.43	1565.04	1689.28	1496.65	1433.51	1428.81	1543.09	1646.84	1602.42	1276.88	1206.97	1241.41	1669.09
ARPIN	677.588	692.807	774.693	529.847	605.288	987.871	1003.79	993.997	1001.1	963.884	1332.72	1255.12	1147.53	1190	1226.15
ARPP19	9379.72	9157.44	8448.23	8886.94	9106.94	8390.31	7104.78	7569.81	6745.91	7984.25	8844.84	9829.49	8711.64	6909.98	8182.82
ARR3	7.37399	26.1766	38.0272	29.6061	18.4118	26.3872	61.1567	50.8346	63.1442	35.8429	22.7666	29.02	60.5769	73.2507	43.8324
ARRB1	2800.48	3116.76	3039.52	3309.76	3035.65	2314.65	1844.49	1781.03	2166.64	2138.95	3435.14	3934.29	3466.6	3111.23	3275.9
ARRB2	1943.46	1581.07	1848.3	1428.24	1491.36	1749.8	1621.88	1635.78	1660.17	1725.3	2941.28	2867.8	2772.82	2649.88	3110.95
ARRDC1	792.294	688.444	731.36	681.962	658.222	614.327	676.801	734.378	774.832	658.735	957.951	820.852	826.36	916.277	943.55
ARRDC1-AS1	820.152	780.062	887.891	744.237	790.557	808.108	836.624	875.081	801.142	858.293	891.402	736.901	721.208	846.881	968.927
ARRDC2	204.014	193.707	225.51	132.717	135.787	342.209	217.718	211.508	211.796	139.497	81.4346	45.6029	43.4325	87.3868	56.5207
ARRDC3	10960.2	11018.6	10542.4	9709.79	10940.1	11552.7	12060.9	14014.9	10917.4	13410.1	9229.25	12842.4	11734.8	14163.1	16583.6
ARRDC3-AS1	46.7019	52.3532	53.9455	40.836	42.5773	42.8792	73.3881	59.0044	71.0372	72.6546	56.041	110.898	118.868	128.51	117.655
ARRDC4	1911.5	2149.97	2118.03	1450.7	1443.03	2514.21	2118.47	1991.63	1337.87	1631.34	1391.39	1956.78	1999.04	2070.3	2601.11
ARSA	845.551	616.895	791.496	854.494	883.767	783.37	690.663	783.397	1127.39	772.076	1089.3	758.666	893.794	1065.35	1002.38
ARSB	734.941	1070.62	1108.98	1349.63	1510.92	872.427	982.585	806.091	1212.9	1481.18	928.179	1093.43	1064.1	1447.02	1380.72
ARSD	1224.08	1220.7	1365.44	1476.22	1478.7	1691.26	1990.45	1858.19	1675.95	2026.58	960.577	609.42	584.052	938.123	963.159
ARSF	435.065	178.001	200.748	151.093	135.787	30.5102	9.78507	14.5242	59.1977	17.4371	621.705	98.4608	116.582	91.2421	56.5207
ARSG	492.419	780.935	777.346	800.386	901.028	603.608	1294.08	1239.09	1133.96	1235.13	497.364	799.087	757.782	1472.73	1573.35
ARSI	540.759	486.012	509.387	825.909	921.741	160.797	298.445	205.154	230.213	198.589	86.6884	10.3643	18.2874	56.5444	40.372
ARSK	443.259	369.962	378.503	333.835	357.88	378.492	398.742	419.385	293.357	273.181	327.489	318.184	313.171	260.875	364.501
ART5	122.9	27.9217	74.2857	27.5643	26.467	72.5648	48.1099	60.8199	97.3473	42.624	39.4038	19.6922	51.4332	68.1103	35.758
ARTN	56.5339	26.1766	46.8707	41.8569	19.5625	37.9316	34.2478	32.6794	121.026	42.624	21.891	81.8779	82.2931	110.519	69.2091
ARV1	725.928	795.768	711.02	779.968	882.616	699.261	800.745	855.11	728.789	906.729	950.945	1078.92	964.658	884.149	967.773
ARVCF	5582.93	4604.46	4923.19	4905.43	4567.28	3319.02	3361.17	3638.3	3344.01	3089.27	5904.44	3183.91	3162.57	3388.81	3491.6
ARX	9.01266	5.23532	12.3809	28.5852	10.3566	9.89521	3.26169	3.63104	81.5613	12.5935	3.50256	0	21.7162	30.8424	6.92091
AS-PTPRE	8.19332	9.59808	15.9184	20.418	17.2611	1.6492	8.15423	4.5388	24.9946	4.84364	5.25384	6.21857	10.2866	3.8553	4.61394
ASAH1	5024.15	4630.64	4640.2	4269.41	4810.09	3947.36	3708.54	3911.54	3103.27	3536.82	3924.62	3685.54	3224.29	3034.12	3929.92
ASAH2	229.413	191.089	213.129	187.846	199.078	262.223	219.349	205.154	232.844	237.338	187.387	280.872	283.454	218.467	250.306
ASAH2B	787.378	791.405	812.721	782.01	706.553	780.072	792.591	793.382	661.699	769.17	682.999	972.171	781.784	666.967	863.96
ASAP1	3651.76	3772.05	3869.05	4775.77	4695.01	3638.14	2947.75	2652.48	3500.56	4343.77	4725.83	3336.27	3226.58	3860.44	3996.82
ASAP1-IT1	1.63866	1.74511	3.53741	4.0836	0	0	5.70796	3.63104	11.8395	0	1.75128	7.255	5.7148	3.8553	2.30697
ASAP1-IT2	21.3026	29.6668	31.8367	18.3762	31.0699	10.7198	17.1239	24.5095	48.6737	32.9367	28.0205	39.3843	52.5761	38.553	41.5254
ASAP2	848.828	1037.47	1162.92	1226.1	1147.29	800.687	880.657	858.741	843.238	848.605	1188.24	1262.37	1309.83	1282.53	1243.46
ASAP3	786.559	676.229	836.598	478.802	436.13	913.657	778.729	713.5	981.366	877.667	1337.98	1434.42	1353.26	1554.97	1386.49
ASB1	1903.31	2092.38	2202.04	2355.22	2218.62	2048.31	2225.29	1982.55	2156.11	2217.42	2416.77	1814.79	1625.29	2344.02	2422.32
ASB12	36.87	34.0296	46.8707	38.7942	31.0699	25.5626	29.3552	25.4173	40.7806	36.8116	28.8961	42.4936	58.2909	55.2593	29.9906
ASB13	303.972	287.942	267.075	202.138	219.791	425.494	296.814	285.037	364.395	307.087	680.373	566.927	505.188	447.215	487.924
ASB14	47.5213	54.9708	55.7142	73.5049	43.7281	39.5808	53.8179	49.9268	56.5667	57.1549	51.6628	116.08	86.8649	93.8123	63.4416
ASB16	106.513	137.863	158.299	126.592	135.787	96.4783	161.454	162.489	174.962	192.777	174.252	139.918	164.586	164.493	143.032
ASB16-AS1	172.879	190.217	203.401	159.261	199.078	164.095	235.657	248.726	230.213	247.994	174.252	169.974	166.872	212.042	185.711
ASB6	1292.91	1169.22	1211.56	1192.41	1263.51	1279.78	1141.59	1065.71	1122.13	1267.1	1489.46	1069.59	982.945	1264.54	1380.72
ASB7	911.098	864.7	825.101	704.421	789.406	957.361	854.563	822.431	673.538	801.138	833.61	689.225	617.198	674.678	761.3
ASB8	1313.39	1341.99	1280.54	1322.07	1434.97	1188.25	1150.56	1296.28	1165.54	1387.22	1674.22	1760.89	1515.56	1242.69	1590.65
ASB9P1	5.73533	4.36276	6.19047	17.3553	5.75369	4.9476	5.70796	9.0776	24.9946	2.90618	0.87564	0	13.7155	11.5659	2.30697
ASCC1	1554.27	1346.35	1361.9	1212.83	1357.87	1285.55	1191.33	1295.37	973.473	1108.22	1227.65	1159.76	1123.53	953.545	1056.59
ASCC2	2438.33	2493.76	2489.45	2598.19	2769.83	2532.35	2756.94	2404.66	2406.06	2739.56	2386.12	1983.73	1722.44	2139.69	2436.16
ASCC3	8949.57	7488.25	7397.61	7205.52	6653.57	7739.7	6847.11	6164.6	4608.21	5534.34	4037.58	2624.24	2409.36	2728.27	2869.87
ASCL1	86.8492	124.775	76.0544	259.309	349.824	68.4418	75.0189	61.7277	126.288	142.403	40.2795	11.4007	18.2874	52.6891	62.2882
ASCL2	0.819332	1.74511	0.884353	0	11.5074	4.9476	4.07711	4.5388	13.155	1.93745	4.3782	1.03643	10.2866	17.9914	1.15348
ASCL5	39.328	32.2845	30.068	16.3344	16.1103	14.0182	18.7547	20.8785	43.4116	15.4996	12.259	13.4736	12.5726	51.404	13.8418
ASF1A	1720.6	1728.53	1641.36	1592.61	2018.39	1702.8	1449.01	1625.8	1314.19	1612.93	1306.46	1220.91	1037.81	846.881	1161.56
ASF1B	202.375	96.8534	111.428	139.863	161.103	202.027	146.776	160.674	339.4	345.836	237.299	81.8779	105.152	258.305	207.627
ASGR1	361.326	272.237	281.224	218.473	258.916	333.139	342.478	336.779	295.988	272.212	523.633	326.475	436.611	287.862	299.906
ASH1L	2503.88	3088.84	3109.39	3277.09	2760.62	3188.73	3239.68	3312.42	2642.85	2895.53	3652.3	4225.52	3904.35	3737.07	3546.96
ASH1L-AS1	119.623	127.393	125.578	140.884	123.129	131.111	179.393	143.426	142.074	168.559	182.133	133.699	187.445	178.629	218.009
ASH2L	2525.18	2596.72	2343.54	2298.05	2502.86	2625.53	2514.76	2302.08	2337.65	2395.66	2901	2803.54	2357.93	2386.43	2725.68
ASIC1	1511.67	1031.36	1140.82	1054.59	1173.75	1274.01	905.935	931.362	1506.25	1464.72	2809.93	2414.88	2330.49	2752.69	2651.86
ASIC2	584.184	636.091	698.639	539.036	518.983	494.76	349.001	416.662	568.298	473.708	281.956	579.364	507.474	434.364	431.403
ASIC3	163.866	195.452	225.51	249.1	144.993	164.92	240.55	405.769	284.149	163.715	260.941	475.721	573.766	505.044	304.52
ASIC4	108.152	71.5493	94.6258	80.6512	55.2354	772.651	600.151	591.86	1010.31	962.915	1455.31	2037.62	1957.89	1876.25	2122.41
ASIP	16.3866	19.1962	20.3401	30.627	16.1103	17.3166	27.7244	24.5095	53.9357	30.0306	18.3884	22.8014	57.148	64.255	26.5301
ASL	758.702	637.836	618.163	832.034	800.914	614.327	547.964	595.491	816.928	765.295	653.228	617.712	566.908	629.699	667.867
ASNS	171.24	212.903	192.789	148.031	180.666	240.783	268.274	327.701	142.074	178.246	145.356	288.127	286.883	178.629	211.088
ASNSD1	1600.16	1442.33	1341.56	1234.27	1484.45	1397.7	1452.27	1542.28	1161.59	1275.81	1337.98	1459.29	1283.54	1055.07	1356.5
ASPDH	77.8366	100.344	123.809	129.654	63.2906	65.1434	159.007	180.644	193.379	110.435	60.4192	69.4408	96.0086	179.914	133.804
ASPH	1641.12	1735.51	1737.75	1650.8	1690.43	1740.73	2043.45	1911.74	1774.62	1903.55	2098.91	2287.4	2096.19	2647.31	2944.85
ASPHD1	1879.55	1849.81	1987.14	2196.98	2460.28	1490.88	1284.29	1192.8	1541.77	1645.87	2408.01	1760.89	1518.99	1778.58	2170.86
ASPHD2	308.069	256.531	336.054	260.33	270.423	264.697	236.473	204.246	264.416	264.463	392.287	371.042	314.314	397.096	438.324
ASPM	217.123	125.648	124.694	221.535	195.625	242.433	150.038	181.552	289.411	323.555	216.283	144.064	149.728	218.467	213.395
ASPRV1	66.3659	99.471	123.809	66.3585	115.074	64.3188	114.159	127.994	151.283	107.529	126.092	223.869	182.874	140.076	149.953
ASPSCR1	638.26	568.032	535.918	629.896	623.7	644.838	677.616	677.189	782.725	750.764	742.543	514.069	521.19	621.989	647.105
ASRGL1	947.968	924.906	871.088	858.577	980.429	1316.89	1307.94	1283.57	1414.17	1509.28	1586.66	2109.13	1821.88	1402.04	1589.5
ASS1	5065.93	1708.46	2040.2	2047.93	2394.69	3760.18	3228.26	2469.11	2431.05	2586.5	1075.29	246.67	300.598	370.109	318.362
ASTE1	368.7	321.099	321.02	363.441	359.03	401.58	353.078	352.211	355.186	351.648	368.645	337.876	328.029	335.411	344.892
ASTN1	2882.41	4168.19	4201.56	5043.25	4861.87	3568.87	3386.45	3013.76	4420.09	4957.95	3603.26	3983	3682.62	4240.83	4410.92
ASTN2	2389.99	2027.81	2528.37	2120.41	1995.38	2377.32	1847.75	1445.15	1785.14	1982.02	1818.71	1371.2	1506.42	1652.64	1770.6
ASXL1	2231.04	2801.77	3085.51	3416.95	2892.96	2163.75	2533.52	2553.53	2733.62	3019.52	4128.64	4743.74	4000.36	4677.77	4957.68
ASXL2	1630.47	2106.34	2087.07	2046.91	1703.09	1889.98	2051.6	1865.45	1771.98	1766.96	1562.14	1755.71	1599	1738.74	1611.42
ASXL3	1541.16	2155.21	2166.67	2392.99	2162.24	1812.47	2055.68	1903.57	1636.49	1727.24	1930.79	2582.78	2248.2	1927.65	1994.37
ATAD1	8771.77	8647.87	7698.29	8144.75	8462.53	7865.86	6732.95	7110.49	5256.76	6612.53	6611.96	7609.46	6304.57	5207.23	6355.7
ATAD2	610.403	346.404	313.061	369.566	489.064	545.886	408.527	489.283	651.175	737.202	797.708	513.032	477.757	587.291	664.407
ATAD2B	1916.42	2112.45	1938.5	1871.31	1711.15	1772.07	1512.61	1578.59	1402.33	1417.25	2002.59	2429.39	2064.19	1522.84	1582.58
ATAD3A	743.954	730.327	683.605	867.766	911.385	771.826	685.771	659.942	815.613	804.044	974.588	622.894	653.773	809.613	783.216
ATAD3B	676.769	564.542	543.877	767.717	673.182	534.341	572.427	693.529	812.982	589.955	546.4	580.4	638.914	754.354	599.812
ATAD3C	77.0172	238.207	194.558	460.426	324.508	61.0204	127.206	181.552	206.534	165.652	34.15	79.805	113.153	245.454	201.86
ATAD5	523.553	520.042	556.258	527.806	437.281	440.337	569.165	663.573	485.421	565.737	550.778	738.974	698.348	616.848	630.956
ATCAY	9314.17	11863.2	12118.3	13740.3	13256.5	9654.42	7777.5	7079.62	9275.62	9989.52	12833.4	10360.1	9510.57	11463.1	12459.9
ATE1	1912.32	2131.65	2159.59	2095.91	2150.73	1960.9	2018.99	1970.75	1672.01	1741.77	2071.77	2538.21	2444.79	1914.8	2025.52
ATF1	703.806	734.69	678.299	733.007	743.377	789.967	691.479	624.539	553.827	549.268	577.047	583.51	538.334	475.487	509.84
ATF2	3574.75	3499.81	3322.51	3354.68	3406.19	3302.52	2984.45	3378.68	2634.96	3163.86	3807.28	4840.12	3990.07	2883.77	3215.91
ATF3	7326.47	6536.29	6715.78	4472.57	5125.39	4795.88	4263.85	3065.51	1899.59	2199.01	2879.98	685.08	752.067	789.052	991.997
ATF4	14728.3	11662.5	11158.8	9320.82	9398.08	13570.5	11639.3	11067.4	6976.12	8044.31	9673.2	5480.64	5158.18	4280.67	4961.14
ATF5	1520.68	1232.92	1535.24	915.748	958.565	1416.66	1639	1406.12	1040.56	1026.85	718.901	421.827	413.751	442.075	507.533
ATF6	3518.21	3655.12	3614.35	3333.24	3422.3	3577.12	3556.87	3435.87	2798.08	3355.67	2667.2	2865.73	2610.52	2912.04	3195.15
ATF7	364.603	537.493	582.789	670.732	588.027	474.145	536.548	510.161	505.154	496.957	517.503	567.963	510.903	490.908	610.193
ATF7IP	5845.94	6020.62	5812.85	5501.63	5077.06	5717.78	4307.88	4094	3774.18	4161.65	4617.25	4377.88	3684.9	3566.15	3605.79
ATF7IP2	337.565	294.923	321.905	372.629	340.619	385.913	435.436	439.356	489.368	587.049	317.857	310.929	339.459	438.219	508.687
ATG10	523.553	513.934	445.714	607.436	571.917	799.862	870.872	901.406	878.757	937.728	775.817	896.511	860.649	844.311	905.485
ATG101	1598.52	1443.2	1401.7	1198.54	1495.96	1601.37	1402.53	1344.39	1151.07	1253.53	1387.89	1172.2	1062.95	881.579	1045.06
ATG12	2730.83	2742.43	2743.26	2819.73	2894.11	2415.25	2328.03	2609.81	2008.78	2421.82	2786.29	3341.45	3119.14	2453.26	2996.75
ATG13	4812.76	5175.11	5246.87	4819.67	4894.09	5002.03	4843.61	4217.45	4449.04	4748.7	4413.23	3594.34	3346.59	3972.25	4433.99
ATG14	1907.41	1927.47	1914.62	2015.26	2080.53	2026.87	2456.87	2573.5	2121.91	2452.82	1921.15	2325.75	2071.04	2216.8	2684.16
ATG16L1	1771.4	1574.09	1731.56	1797.81	1673.17	1679.71	1332.4	1427	1214.21	1337.81	1478.96	1418.87	1272.11	1070.49	1225
ATG16L2	258.09	212.903	276.803	226.64	164.556	343.858	405.265	466.589	451.218	323.555	271.449	295.382	412.608	362.398	274.529
ATG2A	2362.14	1894.31	2113.6	1962.17	1827.37	1778.66	1622.69	1486	1690.42	1672.02	1721.51	663.315	733.78	1480.44	1228.46
ATG2B	2984.83	3358.46	3281.83	3484.33	3182.94	3108.74	3061.1	3082.75	2792.82	3058.27	3282.78	3956.05	3756.91	3683.1	3709.61
ATG3	1199.5	1143.92	1003.74	1011.71	1118.52	988.696	945.075	886.882	727.474	988.102	875.64	878.892	803.501	647.691	861.653
ATG4A	1521.5	1355.07	1393.74	1231.21	1333.71	1376.26	1322.62	1258.16	915.591	1230.28	478.975	457.065	388.606	363.683	378.343
ATG4B	2909.45	2902.11	2921.02	3216.86	3226.67	2910.84	2748.79	2834.94	2948.05	3134.8	3195.21	2977.66	2725.96	3268.01	3716.53
ATG4C	693.974	644.817	642.925	464.51	476.406	517.024	503.116	626.355	463.058	418.49	457.96	651.914	589.767	501.189	588.277
ATG4D	734.122	657.032	688.911	741.174	822.778	900.464	688.217	648.141	816.928	840.855	879.143	521.324	592.053	718.371	837.43
ATG5	1363.37	1406.56	1177.96	1109.72	1310.69	1307.82	1219.87	1346.21	865.602	1104.35	956.199	1222.99	961.229	876.438	941.243
ATG7	988.115	1072.37	1006.39	998.441	796.311	893.867	1000.52	965.857	889.281	866.042	767.061	900.657	819.502	1016.51	1079.66
ATG9A	2825.06	2764.25	2978.5	2961.63	3047.15	2691.5	2655.02	2165.92	2915.16	3056.34	3056.86	2293.62	1987.61	2870.91	3087.88
ATG9B	1111.01	1418.77	1684.69	1478.26	1252	423.02	489.254	563.719	332.823	182.121	126.968	90.1693	125.726	150.357	41.5254
ATIC	2601.38	2179.64	2163.13	2027.51	2258.9	2869.61	2635.45	2500.88	2179.79	2587.47	2027.11	1569.15	1491.56	1804.28	2067.04
ATL1	2542.39	3001.58	2668.98	3238.3	3416.54	2491.12	2270.14	2499.06	1843.02	2346.26	2406.26	3581.9	3212.86	1939.22	2312.74
ATL2	2225.31	2072.31	2003.94	1939.71	1934.39	2558.74	2386.74	2537.19	1978.52	2082.76	2216.25	2454.26	2228.77	1990.62	2346.19
ATL3	601.39	609.914	613.741	502.283	456.843	820.477	928.767	818.8	645.913	670.359	390.536	266.362	285.74	404.807	373.729
ATM	3695.19	4144.63	4320.07	4098.92	3607.56	3389.93	4487.27	4668.61	3692.62	4226.56	3621.65	4919.93	4268.95	4416.89	4497.44
ATMIN	2824.24	2855.87	2804.28	3266.88	3597.21	3147.5	2644.42	2550.81	2721.78	2972.06	3249.5	3289.63	3104.28	3025.13	3205.53
ATN1	4015.55	4046.03	4594.21	5482.24	4788.22	5665.01	4963.48	4733.97	5748.75	6159.17	8034	4382.02	4427.83	6204.46	5871.24
ATOH7	8.19332	5.23532	7.07483	3.0627	13.8089	8.246	10.6005	12.7086	30.2566	8.71855	18.3884	13.4736	13.7155	20.5616	19.6092
ATOH8	74.5592	56.7159	65.4421	40.836	32.2207	61.0204	44.8483	30.8638	151.283	89.1229	42.0307	14.51	46.8613	73.2507	36.9115
ATOX1	730.844	691.062	711.904	759.55	866.506	625.872	687.401	697.16	598.554	817.606	635.715	657.096	617.198	515.325	858.192
ATP10D	523.553	445.875	418.299	577.83	541.998	549.184	553.672	423.924	481.475	694.578	622.58	414.572	379.463	587.291	695.551
ATP11A	3183.93	3448.33	3803.6	3512.92	3059.81	3220.89	3516.92	3265.21	2923.05	2971.09	2937.77	2937.24	2599.09	3827.03	3591.95
ATP11B	1981.96	1947.54	1896.05	1893.77	1788.25	2556.26	2774.88	2667	2261.35	2597.16	2332.71	2598.33	2362.5	2522.65	2431.54
ATP11C	4196.62	4104.49	4319.18	4331.68	4135.75	1701.15	1524.84	1575.87	1373.39	1638.12	1364.25	1816.86	1776.16	1354.5	1260.76
ATP13A1	2082.74	2070.57	2208.23	2682.93	2523.57	2349.29	2182.89	2018.86	2415.27	2439.26	2467.55	1279.99	1425.27	2490.52	2416.55
ATP13A2	2779.99	3185.69	2984.69	3881.46	3776.72	3714.83	2990.16	2626.15	3991.24	4099.65	5008.66	4008.91	3506.6	4269.1	4816.95
ATP13A3	4242.5	4139.39	4258.16	4920.74	4758.3	4815.67	4647.91	4311.86	4038.6	4728.36	4070.85	4628.69	3924.92	4258.82	4419
ATP13A4	221.22	157.932	211.36	118.424	132.335	57.722	55.4488	67.1743	89.4543	27.1244	43.782	81.8779	88.0079	71.9656	73.823
ATP1A1	10127.8	9567.54	9900.33	8745.04	8958.5	12181.8	11969.6	9292.74	9596.6	11107.4	8934.16	5928.37	5229.04	8115.41	9384.75
ATP1A1-AS1	72.1012	119.54	103.469	56.1495	88.6068	92.3553	101.928	118.009	109.187	78.4669	66.5487	104.679	61.7198	79.6762	95.7392
ATP1A2	56.5339	16.5785	22.9932	152.114	13.8089	146.779	44.8483	15.4319	168.385	31.968	36.7769	27.9836	109.724	136.221	11.5348
ATP1A3	23931.1	25530	27845.6	33059.8	34880	27913.6	18976.5	17420.8	26435.1	32936.7	46122.6	31433.9	28662	40425.4	48754.3
ATP1B1	6731.63	7365.22	7236.66	7569.98	8245.04	6250.47	6008.85	5898.63	6415.71	7025.21	7513.87	10342.5	9375.7	7740.16	9470.11
ATP1B2	970.089	981.622	1197.41	1088.28	1138.08	1476.86	1315.28	1410.66	1878.54	2321.07	3117.28	2052.13	2002.47	4185.57	4968.06
ATP1B3	3115.1	2759.01	2907.75	3055.56	3460.27	2973.51	2772.44	2576.22	2725.73	2860.65	3067.37	3185.98	2943.12	2341.45	3059.04
ATP2A1	234.329	232.099	247.619	260.33	233.6	108.847	240.55	309.546	382.812	216.026	117.336	185.521	244.593	458.781	325.283
ATP2A1-AS1	13.9286	15.706	30.068	14.2926	11.5074	10.7198	19.5701	16.3397	28.9411	23.2495	29.7718	31.0929	27.431	29.5573	26.5301
ATP2A2	11705	11846.7	12342.9	15184.9	13875.6	15124	12872.3	10599.9	12252.6	14724.7	15138.1	12263	10535.8	13451.1	14875.3
ATP2A3	213.026	98.5985	183.061	113.32	102.416	294.382	247.073	191.537	405.175	234.432	116.46	31.0929	123.44	251.88	66.9021
ATP2B1	14310.5	12097.9	11998.9	15879.1	15010.2	20797.2	12480.9	13045.4	13714.1	15211.9	17563.6	17116.6	14932.8	15499.6	17008.1
ATP2B1-AS1	1141.33	1012.16	1070.95	1121.97	1275.02	1739.08	995.631	1055.73	1045.83	1094.66	1112.06	1037.47	1032.09	1091.05	1216.93
ATP2B3	68.8239	85.5102	70.7483	93.9229	112.772	61.845	51.3716	40.8492	93.4008	43.5927	157.615	183.448	187.445	140.076	72.6695
ATP2B4	4321.16	5952.56	6208.16	4660.41	4115.04	4934.41	4214.11	3441.32	3087.49	3432.2	4164.55	2809.76	2681.38	3987.67	3837.64
ATP2C1	8105.65	7791.03	7903.46	7478.1	7579.91	7836.18	7839.48	7803.11	6373.62	7354.58	6355.4	8088.29	7258.94	6172.34	6824.01
ATP2C2	97.5005	122.157	154.762	89.8393	98.9635	104.724	88.8811	113.47	110.502	55.2175	35.9013	55.9672	107.438	100.238	39.2185
ATP2C2-AS1	49.1599	50.6081	81.3605	64.3167	54.0847	42.0546	79.096	98.9459	119.711	61.0298	65.673	91.2058	92.5797	80.9613	69.2091
ATP5F1A	20839.7	19056.6	18522.8	16159.8	18797.3	19468.8	17839	18935	15130.9	18613.1	20697.5	24290.8	22476.3	16698.6	21679.7
ATP5F1B	21288.7	19485.9	18888	18195.5	20675.3	20918.5	19364.7	19210.9	16562.2	20678.5	23708	25923.2	22252.3	17752.4	22818.2
ATP5F1C	5456.75	5550.31	5098.3	4837.03	5789.36	4700.22	4838.72	5151.54	3846.53	4709.95	4999.03	6696.37	6050.83	3955.54	5179.14
ATP5F1D	774.269	667.503	806.53	937.187	1104.71	865.006	797.484	701.699	920.853	999.727	1232.03	904.803	844.647	954.83	1299.98
ATP5F1E	125.358	141.354	152.109	174.574	191.023	117.093	88.0657	118.009	119.711	100.748	267.946	385.552	285.74	152.927	192.632
ATP5IF1	2901.26	2510.33	2287.82	2820.75	3286.51	2568.63	2288.08	2712.39	2174.53	3034.05	3122.53	3095.81	2679.1	2287.48	3259.75
ATP5MC1	1137.23	917.053	792.38	1101.55	1377.43	1207.22	1170.13	1188.26	1094.5	1371.72	1461.44	1376.38	1364.69	1115.47	1455.7
ATP5MC2	2848	2728.47	2510.68	2548.17	2964.3	2670.88	2925.74	3167.18	2442.89	3005.96	3157.56	3163.18	3053.99	2491.81	3749.98
ATP5MC3	5470.68	4559.09	4522.58	4365.37	5428.03	4560.04	4011.88	4285.54	3425.57	4454.21	4893.95	4744.77	4355.82	3148.5	4472.06
ATP5MD	2456.36	2079.29	1942.92	2024.45	2686.97	1890.81	1793.93	1964.39	1329.97	1814.43	1866.87	1883.19	1824.16	1197.71	1947.08
ATP5ME	1188.85	950.21	873.741	951.479	1311.84	901.288	798.299	872.358	756.415	921.26	1026.25	925.531	842.361	696.524	1031.21
ATP5MF	276.934	228.609	259.115	286.873	354.427	253.977	243.811	228.756	281.518	257.682	244.304	299.528	248.022	230.033	313.748
ATP5MG	5291.25	4703.93	4416.46	4511.36	5298	4925.34	4568.81	4860.15	4181.99	4758.39	4800.26	5096.12	4516.98	3468.49	4445.53
ATP5MGL	6.55466	0.872553	3.53741	14.2926	5.75369	1.6492	7.33881	3.63104	13.155	2.90618	4.3782	7.255	6.85776	17.9914	5.76742
ATP5MPL	2088.48	1862.9	1744.83	1609.96	1898.72	1520.56	1484.89	1732.01	1376.02	1579.03	1661.97	1749.49	1612.72	1106.47	1562.97
ATP5PB	5720.58	5258.88	4707.41	5034.06	5591.44	5421.75	5473.93	5762.46	4497.71	5631.21	5410.58	6075.55	5483.92	4256.25	5457.13
ATP5PD	2847.18	2309.65	2434.62	2335.82	2707.69	2407.83	2432.41	2744.16	1987.73	2622.35	2668.08	3222.26	2779.68	2162.82	3060.19
ATP5PF	2690.69	2351.53	2082.65	1966.25	2621.38	2103.56	1932.55	2055.17	1737.78	2105.04	2422.02	2335.07	2231.06	1447.02	2311.58
ATP5PO	5078.22	4949.99	4078.64	4233.68	5479.82	4224.43	4348.65	4916.43	3403.21	4268.21	4710.07	5203.91	4695.28	3139.5	4536.65
ATP6AP1	6621.84	6564.22	6800.68	7250.44	7750.22	6377.46	5586.46	4576.93	5477.76	6673.56	9235.38	6886.04	5837.09	6593.85	8502.33
ATP6AP1L	471.935	474.669	467.823	412.444	352.126	625.872	758.343	821.523	656.437	599.642	704.015	960.77	747.496	825.034	882.416
ATP6AP2	9433.79	8749.96	8588.84	9197.29	10232.4	6502.8	5586.46	5034.44	4848.95	5745.52	9372.85	10547.7	8956.23	8016.46	10456.3
ATP6V0A1	8008.97	8291.87	8388.97	10249.8	10148.4	7907.92	7170.01	6261.73	7714.12	8610.05	11018.2	8302.83	7578.97	8576.76	9707.72
ATP6V0A2	903.724	863.827	941.836	989.253	927.495	986.222	1015.2	965.857	903.752	949.353	984.22	944.187	938.37	839.171	1000.07
ATP6V0B	6715.25	6877.46	6439.86	6772.66	7963.11	6248.82	6461.41	6370.66	5079.16	6331.6	7649.59	6905.73	5973.11	5662.15	7684.51
ATP6V0C	9727.93	8899.17	9127.41	12839.9	14741	9474.66	7887.59	6609.4	9437.43	11696.4	13994.5	8094.51	7341.23	10712.6	13598.4
ATP6V0CP3	0	0	0	0	0	0	0	0	24.9946	1.93745	0	0	10.2866	14.1361	0
ATP6V0D1	4054.88	3990.18	3908.84	4624.68	5088.56	4061.16	3516.1	3229.81	3883.37	4315.68	5533.17	4457.68	4186.66	4112.32	5509.04
ATP6V0D2	116.345	133.501	157.415	125.571	113.923	74.214	178.578	147.057	90.7698	80.4044	4.3782	1.03643	18.2874	16.7063	14.9953
ATP6V0E1	4149.1	3116.76	3125.3	2862.61	3796.29	3401.48	3404.39	3113.62	2333.7	2876.15	1837.09	1147.33	1050.38	1542.12	1927.47
ATP6V0E2	3798.42	4169.93	4286.46	4689	5192.13	4396.77	3939.31	3919.71	4570.06	4877.54	5372.93	5420.52	4668.99	4622.51	6123.85
ATP6V0E2-AS1	220.4	280.089	252.925	276.664	252.012	263.048	304.968	319.532	260.47	324.524	367.769	364.823	350.889	328.986	478.696
ATP6V1A	12389.1	11722.7	11992.7	12143.6	12419.9	13728.8	13567	12923.8	12259.2	13943.9	11146.9	12568.8	10834.1	10553.2	12411.5
ATP6V1B1	140.106	139.608	147.687	117.404	111.622	80.8108	234.842	206.062	398.598	247.994	58.6679	90.1693	112.01	246.739	227.236
ATP6V1B1-AS1	24.58	15.706	7.95918	11.2299	16.1103	4.123	11.4159	10.8931	22.3636	5.81236	14.0102	18.6557	24.0022	34.6977	11.5348
ATP6V1B2	10146.6	9375.58	9204.35	8854.27	9715.68	8317.74	6912.34	6820.91	6453.86	7209.27	11301.9	11128.1	9583.72	7409.89	8829.92
ATP6V1C1	4710.34	4498.88	4276.73	4344.95	4247.37	4767.84	3976	4103.08	2748.09	3281.08	4421.98	4175.77	3602.61	2743.69	3327.8
ATP6V1D	4154.83	3979.71	3775.3	3733.43	4273.84	3777.49	3582.15	3630.13	2699.42	3359.55	3628.65	3401.56	3092.85	2353.02	2661.09
ATP6V1E1	5619.8	4969.19	4879.86	4503.19	5303.75	4688.68	4426.93	4317.31	3112.48	3921.41	3977.16	4227.59	3648.33	2935.17	3867.63
ATP6V1E2	384.267	321.099	314.83	334.855	367.085	223.467	203.856	197.892	176.278	163.715	183.884	127.481	123.44	127.225	138.418
ATP6V1F	7269.12	6150.63	5829.66	5363.81	6532.74	6939.84	6785.13	7225.77	5054.17	6399.41	6912.31	6488.05	5454.2	5091.57	7057.02
ATP6V1FNB	160.589	219.011	230.816	304.228	253.162	122.041	119.052	180.644	230.213	142.403	229.418	317.147	290.312	406.092	303.366
ATP6V1G1	4337.55	3805.2	3444.56	3719.14	4399.27	7997.8	6704.41	7392.8	6056.58	7089.15	7949.06	8300.76	7098.92	5261.2	6722.51
ATP6V1G2	3.27733	3.49021	0	0	2.30148	15.6674	30.1706	24.5095	22.3636	24.2182	28.0205	27.9836	35.4317	21.8467	16.1488
ATP6V1H	3905.76	3670.83	3587.82	3872.28	4363.6	3765.95	3753.39	3454.94	3465.04	4131.62	3591	3242.99	2923.69	3382.38	4114.48
ATP7A	859.48	1036.59	955.986	1017.84	929.796	1092.6	1163.61	1041.2	1051.09	1069.48	1065.65	1060.27	971.516	1028.08	1050.82
ATP7B	494.877	600.316	634.081	593.143	514.38	354.578	370.202	364.92	343.347	404.928	588.43	646.732	538.334	591.146	538.677
ATP8A1	5968.84	6138.41	6153.33	7767.01	7151.84	7508.81	5519.6	6088.35	5098.9	5486.87	7577.79	13593.8	11361	7420.17	7366.15
ATP8A2	1992.62	2810.49	2662.79	2940.19	2515.51	2805.29	2740.64	2412.83	2878.32	3407.98	3393.98	5703.47	5018.74	3620.13	3327.8
ATP8B1	335.107	269.619	304.217	198.055	211.736	325.717	300.076	212.416	99.9783	97.8415	43.782	45.6029	66.2917	93.8123	64.5951
ATP8B2	4392.44	4601.84	4728.64	4842.13	4391.22	4577.36	4404.1	4483.43	4141.21	4134.53	5970.12	5258.84	4611.84	5414.13	5146.85
ATP8B3	63.0886	43.6276	50.4081	68.4003	60.9891	65.1434	78.2806	117.101	169.7	93.9666	71.8025	98.4608	130.297	223.607	44.9859
ATP9A	7097.06	10203.6	10215.2	11470.8	10288.8	11029	9424.66	8513.88	9551.88	10581.4	11825.5	14925.6	13293.8	12708.4	12406.9
ATP9B	783.282	890.877	957.754	1057.65	994.238	818.828	923.874	913.207	816.928	918.354	801.211	1003.26	890.366	968.966	993.15
ATPAF1	2088.48	2232.86	2089.73	2101.01	2363.62	1859.47	1636.55	1577.69	1883.8	1983.95	2132.18	2126.75	2024.18	1914.8	2026.67
ATPAF2	782.462	876.916	876.394	771.801	1033.36	1011.78	965.461	836.047	795.88	799.2	761.807	706.845	582.909	632.269	654.026
ATPSCKMT	219.581	255.658	217.551	322.605	280.78	254.802	322.907	239.649	269.678	284.806	384.406	547.235	532.619	433.079	483.31
ATR	1414.17	1412.66	1619.25	1582.4	1286.53	1344.1	1443.3	1691.16	1183.95	1479.25	1088.42	1481.06	1501.85	1461.16	1551.44
ATRAID	1260.95	911.818	905.578	849.389	929.796	1053.01	1101.64	1025.77	932.693	1081.1	1076.16	705.808	736.066	723.512	1128.11
ATRN	3491.18	3970.99	4068.02	4498.09	4105.83	4608.69	4397.58	3592.01	4037.28	4532.68	5763.46	4997.66	4616.41	5699.42	5609.39
ATRNL1	1035.64	1307.96	1562.65	1093.38	1025.31	1734.96	1493.85	1455.14	1456.26	1365.91	1861.61	2742.39	2409.36	2072.87	2210.08
ATRX	8491.56	8013.53	8005.16	8082.47	7601.78	7580.55	7249.11	7825.8	6644.61	7501.83	7975.33	12469.3	10088.9	7490.85	8350.07
ATXN1	1990.98	2840.16	2806.05	2916.71	2622.53	2007.9	2202.46	2092.39	1791.72	2025.61	2462.3	3262.68	3034.56	2910.75	2849.11
ATXN1-AS1	1170.01	1469.38	1444.15	1167.91	1151.89	658.031	618.091	665.388	392.02	415.584	828.356	805.305	804.644	553.878	579.049
ATXN10	5592.76	5798.11	5263.67	5917.14	6471.75	5618	5137.16	4866.5	4714.77	5906.33	6166.26	6796.9	6022.25	5220.08	6251.89
ATXN1L	3978.68	4876.7	4727.75	3931.49	3680.06	4180.72	4052.65	3287	2869.12	3035.02	3184.7	2036.58	1812.73	2395.43	2414.24
ATXN2	1711.59	1900.42	2058.77	2367.47	2377.43	2039.24	2027.96	1964.39	2086.39	2409.23	2499.08	2157.85	2069.9	2350.45	2620.72
ATXN2-AS	7.37399	7.85298	15.9184	9.18811	9.20591	6.5968	17.1239	15.4319	24.9946	11.6247	9.63204	13.4736	35.4317	30.8424	20.7627
ATXN2L	6008.16	5274.58	5856.19	6185.64	5605.25	6468.17	5760.96	5565.48	5627.73	5655.43	6842.25	3932.21	4326.1	5205.94	4966.9
ATXN3	1585.41	1623.82	1550.27	1430.28	1449.93	1407.59	1453.9	1501.44	1020.83	1201.22	1099.8	1320.41	1149.82	1114.18	985.076
ATXN7	1043.01	1355.07	1381.36	1301.65	1155.34	1337.5	1541.15	1545.01	1276.04	1417.25	1212.76	1767.11	1673.29	1484.29	1467.23
ATXN7L1	501.431	664.885	799.455	738.111	604.138	616.801	742.85	775.227	716.95	846.668	621.705	877.855	860.649	845.596	874.341
ATXN7L2	937.316	973.769	1117.82	1905	1506.32	1028.28	1117.94	1341.67	1583.87	1378.5	1021.87	1207.44	1227.54	1240.12	1321.89
ATXN7L3	3759.1	4051.26	4063.6	3922.3	4117.34	4164.23	3874.89	3414.99	3247.98	3552.32	4541.07	3979.89	3596.89	3122.79	3410.85
ATXN7L3B	11776.3	11759.4	11487.7	11827.1	12338.2	10554.9	8888.92	8761.7	8767.84	10659.9	11398.2	12173.9	10407.8	9209.03	10143.7
AUH	1118.39	1248.62	1249.59	1102.57	1098.95	1060.44	1225.58	1247.26	982.682	1184.75	1077.91	1550.5	1354.41	1052.5	1417.63
AUNIP	65.5466	33.157	43.3333	61.254	50.6325	68.4418	44.8483	76.2519	77.6148	68.7796	39.4038	67.3679	58.2909	75.8209	83.0509
AUP1	2047.51	1868.14	1804.96	1767.18	1905.62	2016.97	1914.61	1838.21	1600.97	1803.77	1977.2	1186.71	1213.82	1245.26	1464.93
AURKA	249.077	198.942	197.211	189.888	268.122	265.521	186.732	229.663	203.903	238.307	232.92	146.137	164.586	107.948	173.023
AURKAIP1	1817.28	1534.82	1650.2	1694.7	2044.86	1593.95	1547.67	1495.08	1473.36	1812.49	1858.11	1481.06	1249.25	1240.12	1749.84
AURKAP1	70.4626	68.9317	63.6734	63.2958	46.0295	34.6332	55.4488	68.082	35.5186	48.4364	47.2846	41.4572	48.0043	23.1318	34.6045
AURKB	131.093	51.4806	64.5578	92.902	101.265	99.7767	86.4348	91.6838	260.47	181.152	177.755	63.2222	164.586	176.059	134.958
AURKC	78.6559	76.7847	113.197	63.2958	71.3458	44.5284	57.895	36.3104	88.1388	56.1862	31.5231	33.1657	59.4339	50.1189	39.2185
AUTS2	3850.04	6034.58	6071.08	6620.54	6143.79	5178.49	5380.16	5277.72	7645.71	8604.24	9062.88	7737.98	7923	10054.6	10894.7
AVEN	381.809	405.737	402.381	475.74	520.134	519.498	540.625	456.603	491.999	540.55	418.556	437.373	420.609	416.373	547.905
AVIL	150.757	176.256	212.245	250.121	220.942	151.726	286.213	277.775	302.566	314.836	219.786	334.767	389.749	445.93	351.813
AVL9	3546.07	3833.12	3762.04	3330.18	3410.79	3862.43	3604.17	3426.79	2695.47	3285.92	3583.12	3519.71	3050.56	2810.51	3179
AVP	4.91599	0	4.42177	0	2.30148	0	1.63085	3.63104	38.1496	0	0.87564	0	9.14368	24.4169	0
AVPI1	429.33	458.09	414.762	322.605	334.865	416.423	400.373	346.764	251.261	282.868	229.418	134.736	152.014	174.774	158.027
AVPR1A	8.19332	6.98042	12.3809	12.2508	12.6581	7.4214	1.63085	6.35432	42.0961	3.87491	5.25384	1.03643	17.1444	11.5659	1.15348
AVPR2	7.37399	6.10787	4.42177	7.1463	6.90443	6.5968	22.0164	15.4319	32.8876	11.6247	6.12948	22.8014	46.8613	48.8338	8.07439
AXIN1	1021.71	1046.19	1144.35	1102.57	1169.15	1259.16	1276.14	1021.23	1155.01	1194.44	1330.97	876.819	851.505	1061.49	1125.8
AXIN2	538.301	640.454	571.292	555.37	606.439	692.664	670.278	610.015	720.896	839.887	916.795	951.442	989.803	830.175	890.49
AXL	739.857	787.915	859.591	722.798	591.479	1500.77	1769.47	1051.19	1149.75	1218.66	380.904	173.084	225.163	465.206	342.585
AZGP1	28.6766	13.0883	10.6122	17.3553	29.9192	9.89521	4.89254	29.0483	36.8341	8.71855	5.25384	1.03643	44.5754	28.2722	23.0697
AZI2	658.743	660.523	716.326	688.087	643.263	763.58	682.509	675.374	510.416	603.517	661.984	826.034	726.922	557.734	590.584
AZIN1	11541.1	12120.6	11524.9	12349.8	12841.1	14600.4	12871.5	11928	12442	14438.9	15267.7	16021.1	14282.4	13222.4	15138.3
AZIN1-AS1	187.627	181.491	183.061	159.261	200.228	155.025	220.164	196.984	219.689	193.745	148.859	154.428	168.015	187.625	218.009
AZIN2	539.94	562.797	576.598	470.635	516.681	397.457	506.378	564.627	543.303	468.864	521.006	719.282	776.07	679.818	627.495
B2M	1018.43	937.122	955.101	750.362	738.774	825.425	862.717	816.076	388.074	521.175	225.915	253.925	218.305	277.582	376.036
B3GALNT1	1977.05	2532.15	2229.45	2682.93	3120.8	2349.29	2501.72	2557.16	2699.42	3506.79	3248.63	4421.41	3785.48	3802.61	4686.61
B3GALNT2	525.192	600.316	626.122	656.439	493.667	625.872	655.6	660.849	551.196	562.831	412.427	450.847	411.465	529.461	514.454
B3GALT1	149.938	145.716	175.986	200.097	252.012	82.46	141.068	116.193	103.925	129.809	110.331	131.627	113.153	124.655	141.879
B3GALT2	123.719	150.079	125.578	124.55	94.3605	168.218	104.374	151.596	90.7698	104.623	443.074	741.047	610.34	377.82	424.482
B3GALT5	235.968	208.54	303.333	174.574	157.651	177.289	197.332	166.12	244.684	118.185	105.952	80.8415	125.726	159.352	115.348
B3GALT5-AS1	43.4246	28.7942	25.6462	19.3971	20.7133	30.5102	35.0632	22.694	23.6791	8.71855	7.88076	3.10929	28.574	3.8553	0
B3GALT6	978.283	991.22	975.442	1273.06	1685.83	1237.73	1073.1	870.542	1193.16	1409.5	1612.05	1385.71	1144.1	1414.9	1741.76
B3GAT1	2427.68	2813.11	2990	4381.71	4449.9	2730.25	2430.78	2427.35	3329.54	3712.16	2915.01	3773.64	3384.3	3156.21	3753.44
B3GAT2	60.6306	298.413	339.592	247.058	250.861	237.485	211.195	262.343	347.293	350.679	140.102	106.752	165.729	119.514	133.804
B3GAT3	1851.69	1620.33	1557.35	1752.89	1937.84	1471.91	1567.24	1505.07	1460.21	1625.52	1950.05	1555.68	1333.83	1862.11	2062.43
B3GLCT	1407.61	949.338	1079.8	1201.6	1261.21	601.134	657.231	589.136	590.661	757.545	622.58	773.176	658.345	633.555	657.486
B3GNT10	178.614	173.638	177.755	157.219	146.144	225.941	207.117	198.799	184.171	197.62	192.641	108.825	138.298	123.37	179.944
B3GNT2	1024.98	935.377	953.333	775.885	749.131	921.079	759.159	759.795	627.496	748.826	474.597	494.377	388.606	471.632	554.826
B3GNT4	32.7733	35.7747	39.7959	51.045	71.3458	25.5626	17.9393	45.388	92.0853	32.9367	45.5333	33.1657	64.0057	74.5358	40.372
B3GNT5	167.963	155.314	171.565	167.428	200.228	152.551	154.115	115.286	96.0318	121.091	142.729	62.1857	106.295	80.9613	66.9021
B3GNT7	135.19	119.54	161.837	92.902	57.5369	146.779	114.159	93.4993	126.288	76.5295	48.1602	36.275	43.4325	75.8209	68.0556
B3GNT8	233.51	225.991	228.163	177.637	180.666	150.902	246.258	183.368	203.903	172.433	210.154	158.574	150.871	237.744	316.055
B3GNT9	40.9666	51.4806	45.9864	29.6061	32.2207	49.476	66.8647	61.7277	72.3527	38.7491	65.673	17.6193	43.4325	64.255	40.372
B4GALNT1	575.171	689.317	599.591	939.229	882.616	996.942	790.145	825.154	1223.42	1297.13	1937.79	1779.55	1562.43	1530.55	1677.17
[truncated: 17,129 more rows]

## Sheet: DESeq CUG-C9 vs Control
gene	baseMean	log2FoldChange	lfcSE	pvalue	padj
[truncated: 18,277 more rows]

[truncated: 3 more sheets: DESeq CCG-C9 v CUG-C9, Deseq CCG-C9 vs Control, Rescued genes (l2fc0.5)]
